# Supplementary material for: Quantitative phosphoproteomic analysis reveals involvement of PD-1 in multiple T cell functions
Source: J Biol Chem. 2021 Jan 13;295(52):18036–50. doi: 10.1074/jbc.RA120.014745 (PMC7939457; doi:10.1074/jbc.RA120.014745)
Supplement: Supplementary file 1 [file mmc1.zip]

Archive with 6 entries (6 files):
- 161394_1_supp_584895_qggnkt.xlsx
- 161394_1_supp_584896_qhxn7d.xlsx
- 161394_1_supp_584897_qggnkt.xlsx
- 161394_1_supp_584898_qggnkt.xlsx
- 161394_1_supp_584899_qggnkt.xlsx
- 161394_1_supp_613103_qf95yf.pdf
