# Supplementary material for: Quantitative phosphoproteomic analysis reveals involvement of PD-1 in multiple T cell functions
Source: J Biol Chem. 2021 Jan 13;295(52):18036–50. doi: 10.1074/jbc.RA120.014745 (PMC7939457; doi:10.1074/jbc.RA120.014745)
Supplement: Supplementary file 1 [file mmc1.zip › 161394_1_supp_584895_qggnkt.xlsx]

## Sheet: Table S1.
	Position	Protein	Sequence window	Phospho (STY) Probabilities	Gene name	Assigned study ID	AA residue	Control	Control	Control	anti-CD3	anti-CD3	anti-CD3	anti-CD3+PDL2	anti-CD3+PDL2	anti-CD3+PDL2	Comparison_1	Log2FC_1	Adj. P. Val_1	Comparison_2	Log2FC_2	Adj. P. Val_2	Comparison_3	Log2FC_3	Adj. P. Val_3
1	100	Q13595	RSYTPEYRRRRSRSHSPMSNRRRHTGSRANP	S(0.978)RS(0.952)HS(0.844)PMS(0.226)NR	TRA2A	S1000	S	8.53376	8.88627	9.63233	8.6521	9.05942	9.43124	8.74396	8.69829	8.72025	aCD3/Unstimulated	0.0301315	0.918889	aCD3+L2/Unstimulated	-0.296623	0.269084	aCD3+L2/aCD3	-0.326754	0.379752
2	698	Q9Y2W1	PSTFRKHGLAHDEMKSPREPGYKAEGKYKDD	HGLAHDEMKS(1)PR	THRAP3	S1003	S	8.65295	8.40968	8.70561	8.68627	8.67523	8.75553	8.70577	8.66309	7.75046	aCD3/Unstimulated	0.11626	0.629624	aCD3+L2/Unstimulated	-0.216307	0.330804	aCD3+L2/aCD3	-0.332567	0.29638
3	6	Q96IZ7-2	__________MGRRSSDTEEESRSKRKKKHR	GRRS(1)S(1)DT(0.999)EEES(0.001)R	RSRC1	S1004	S	8.72957	8.91766	9.19502	8.88017	8.17216	8.78017	7.61809	6.73724	6.70256	aCD3/Unstimulated	-0.336586	0.253956	aCD3+L2/Unstimulated	-1.92812	0.000225459	aCD3+L2/aCD3	-1.59154	0.00120005
4	127	Q9BRD0	DLPSNRHFRHDTPDSSPRRVRHGTPDPSPRK	HFRHDT(0.998)PDS(0.184)S(0.819)PR	BUD13	S1006	S	8.7684	8.97735	8.55059	9.05983	8.65701	9.34636	8.75622	8.65303	8.92081	aCD3/Unstimulated	0.25562	0.181004	aCD3+L2/Unstimulated	0.011242	0.949005	aCD3+L2/aCD3	-0.244378	0.317297
5	243	Q53QZ3	PEHRKSLMFRLHHSASDTSDKNRVKSRLKKF	LHHS(0.185)AS(0.815)DTSDKNR	ARHGAP15	S1007	S	8.78861	9.06833	9.32322	9.14782	8.93364	8.84759	7.38042	6.75798	5.72396	aCD3/Unstimulated	-0.0837016	0.828506	aCD3+L2/Unstimulated	-2.43926	0.000251344	aCD3+L2/aCD3	-2.35556	0.000426899
6	106	Q5TDH0	LPRIDFSSIAVPGTSSPRQRQPPGTQQSHSS	IDFSSIAVPGT(0.041)S(0.061)S(0.898)PR	DDI2	S1008	S	8.83578	8.98562	8.97568	8.80502	9.06009	9.07449	8.44857	9.21668	9.13	aCD3/Unstimulated	0.047504	0.812692	aCD3+L2/Unstimulated	-0.000610544	0.997792	aCD3+L2/aCD3	-0.0481146	0.848486
7	135	Q9Y2D5	SSPDPMAEAERTNGHSPSQPRDALGDSLQVP	T(0.005)NGHS(0.983)PS(0.012)QPR	AKAP2	S1009	S	8.84529	8.44451	9.36825	8.7254	9.22381	9.24524	8.00692	8.79858	7.0205	aCD3/Unstimulated	0.178798	0.684315	aCD3+L2/Unstimulated	-0.94402	0.0340331	aCD3+L2/aCD3	-1.12282	0.0715021
8	1525	P11388	AKSVRAKKPIKYLEESDEDDLF_________	YLEES(1)DEDDLF	TOP2A	S1010	S	8.91565	9.05055	9.06276	8.99595	8.33464	9.00172	9.52744	8.77279	9.26138	aCD3/Unstimulated	-0.232214	0.32598	aCD3+L2/Unstimulated	0.177553	0.409721	aCD3+L2/aCD3	0.409768	0.196475
9	235	Q9BRD0	HDSPDPSPPRRARHGSSDISSPRRVHNNSPD	HGS(0.831)S(0.168)DIS(0.193)S(0.807)PRR	BUD13	S1011	S	8.93283	8.94059	9.08908	9.14944	9.18131	8.89368	8.85012	8.67226	8.73291	aCD3/Unstimulated	0.0873082	0.369739	aCD3+L2/Unstimulated	-0.235738	0.0200074	aCD3+L2/aCD3	-0.323046	0.0240311
10	119	E5RIY8	HPPRKISTEDINKRLSLPADIRLPEGYLEKL	RLS(1)LPADIR	CDK16	S1013	S	8.98795	9.2143	9.65005	9.06651	9.15586	9.1474	9.17774	9.4584	9.10133	aCD3/Unstimulated	-0.16084	0.346371	aCD3+L2/Unstimulated	-0.0382737	0.809619	aCD3+L2/aCD3	0.122567	0.554721
11	387	O43719	FLNAPEANRGLRRSDSVSASERAGPSRARHF	S(0.042)DS(0.879)VS(0.079)ASER	HTATSF1	S1014	S	9.09466	8.84518	9.06197	9.24776	8.91926	8.86273	7.89785	8.97195	8.21258	aCD3/Unstimulated	0.00931118	0.970486	aCD3+L2/Unstimulated	-0.639814	0.0183403	aCD3+L2/aCD3	-0.649126	0.0747002
12	211	P08621	LGGTRRGGADVNIRHSGRDDTSRYDERPGPS	GGADVNIRHS(0.999)GRDDTS(0.001)R	SNRNP70	S1015	S	9.23538	9.40955	9.69228	9.03962	9.35304	8.88573	9.26578	9.30264	9.45243	aCD3/Unstimulated	-0.352942	0.0431547	aCD3+L2/Unstimulated	-0.105454	0.452028	aCD3+L2/aCD3	0.247488	0.224139
13	139	Q01804-5	DTLEVADEDNSEISDSEDDSCKSKTAAAAAD	IVMELDT(0.012)LEVADEDNS(0.983)EIS(0.985)DS(0.971)EDDS(0.035)CKS(0.014)K	OTUD4	S1016	S	9.2728	9.3577	9.36494	10.0976	9.84389	9.78574	9.81007	9.88418	9.20445	aCD3/Unstimulated	0.577273	0.0160046	aCD3+L2/Unstimulated	0.301089	0.0817257	aCD3+L2/aCD3	-0.276185	0.248593
14	608	P46100-2	SAKSSIISKKKRQTQSESSNYDSELEKEIKS	QT(0.11)QS(0.897)ES(0.92)S(0.92)NY(0.2)DS(0.954)ELEKEIK	ATRX	S1019	S	9.35479	9.29538	9.42875	9.69497	9.42468	9.57645	9.71941	10.1845	9.93424	aCD3/Unstimulated	0.205724	0.12032	aCD3+L2/Unstimulated	0.586405	0.00118812	aCD3+L2/aCD3	0.380681	0.0362939
15	264	E9PK91	STVHSAKNTPSQHSHSIQHSPERSGSGSVGN	NT(0.063)PS(0.936)QHS(0.25)HS(0.75)IQHS(1)PER	BCLAF1	S1023	S	9.3927	9.50599	9.46558	9.99856	10.02	10.0514	9.68673	10.3009	10.3539	aCD3/Unstimulated	0.568563	0.0138776	aCD3+L2/Unstimulated	0.659084	0.00210059	aCD3+L2/aCD3	0.090521	0.656884
16	293	P48651-2	YSPEISWHHRKGTKGSEDSPPKHAGNNESHS	GS(0.885)EDS(0.115)PPKHAGNNESHSSR	PTDSS1	S1025	S	9.50215	9.14456	8.96246	9.558	9.06117	9.05717	9.32204	8.90519	8.50707	aCD3/Unstimulated	0.0223924	0.929068	aCD3+L2/Unstimulated	-0.291622	0.200028	aCD3+L2/aCD3	-0.314014	0.323638
17	144	Q9Y2U8	PAAGSKVLLGFSSDESDVEASPRDQAGGGGR	VLLGFS(0.008)S(0.992)DES(1)DVEASPR	LEMD3	S1026	S	9.63589	9.00977	9.39891	9.63118	9.93008	9.16013	9.49641	9.70254	9.64459	aCD3/Unstimulated	0.225608	0.308935	aCD3+L2/Unstimulated	0.266326	0.194966	aCD3+L2/aCD3	0.0407183	0.883933
18	135	Q15388	QMLLTKLPTISQRIVSAQSLAEDDVE_____	IVS(1)AQS(1)LAEDDVE	TOMM20	S1028	S	9.7007	9.53164	9.98067	9.63318	9.81295	9.84164	9.94999	9.89117	10.0665	aCD3/Unstimulated	0.0249217	0.841057	aCD3+L2/Unstimulated	0.231547	0.054444	aCD3+L2/aCD3	0.206626	0.206532
19	168	X6RFN3	MNRLQRGKKQQIENGSGAEDNGDSSHCSNAS	QQIENGS(1)GAEDNGDSSHCSNASTHSNQEAGPSNKR	RNF2	S1030	S	9.73493	9.15578	9.89939	10.2135	10.117	9.71144	9.4325	10.2468	9.39212	aCD3/Unstimulated	0.417293	0.16045	aCD3+L2/Unstimulated	0.0937695	0.724871	aCD3+L2/aCD3	-0.323523	0.379752
20	85	D6RIT8	IAETVTQTQPVRLLSSESEDEEEFIPLAQRL	LLS(0.123)S(0.878)ES(0.999)EDEEEFIPLAQR	EME1	S1031	S	9.81216	9.91955	9.9659	9.66805	10.1012	10.0162	10.8624	10.1706	9.90664	aCD3/Unstimulated	0.0292685	0.903032	aCD3+L2/Unstimulated	0.413999	0.0708985	aCD3+L2/aCD3	0.38473	0.2201
21	1628	Q13129	EENRSCESERTEHSHSPGDSSAPIQNTDCCH	TEHS(0.004)HS(0.996)PGDSSAPIQNTDCCHSSER	RLF	S1033	S	9.85176	9.86809	9.66176	9.80866	9.76154	9.92025	9.7226	10.0777	9.90306	aCD3/Unstimulated	0.036281	0.733848	aCD3+L2/Unstimulated	0.107238	0.273928	aCD3+L2/aCD3	0.0709573	0.586286
22	177	Q9BU76	AASARRKPRAEDQTESSCESHRKSKKEKKKK	AEDQTES(0.964)S(0.036)CESHRK	MMTAG2	S1034	S	9.94302	9.47351	9.64673	9.85508	9.53184	9.64777	8.24565	8.8524	7.32199	aCD3/Unstimulated	-0.00952556	0.977594	aCD3+L2/Unstimulated	-1.54774	0.00144502	aCD3+L2/aCD3	-1.53821	0.00490251
23	96	H0YA01	SESSFKLLGSSEDLSSDSESHLPEEPAPLSP	LLGS(0.45)S(0.534)EDLS(0.195)S(0.742)DS(0.04)ES(0.04)HLPEEPAPLS(1)PQQAFR	TBC1D1	S1035	S	9.95049	10.4632	10.4892	10.4103	10.5571	10.3475	10.6302	10.7241	10.5134	aCD3/Unstimulated	0.13735	0.361252	aCD3+L2/Unstimulated	0.321603	0.0335657	aCD3+L2/aCD3	0.184253	0.34121
24	4172	H0Y7V4	MGQGQEVHARKLIQMSMQQVCDKRLLLLQHY	LIQMS(1)MQQVCDKR	DNAH8	S1036	S	9.97212	10.2354	9.99769	10.5749	9.9643	10.0816	10.1824	10.0984	10.148	aCD3/Unstimulated	0.138551	0.38044	aCD3+L2/Unstimulated	0.0745041	0.60743	aCD3+L2/aCD3	-0.0640465	0.748461
25	1743	Q9HCM1	TYKQMYLEKRSRSLGSSPVK___________	S(0.994)LGS(0.92)S(0.086)PVK	KIAA1551	S1037	S	9.99168	9.4334	10.104	9.81548	9.75888	9.82244	9.8186	10.221	10.2201	aCD3/Unstimulated	-0.0441012	0.815814	aCD3+L2/Unstimulated	0.243527	0.164015	aCD3+L2/aCD3	0.287628	0.248593
26	191	B8ZZU6	GDTVKGHGSGLVRTQSEESRPQSLQQPATST	T(0.201)QS(0.78)EES(0.01)RPQS(0.009)LQQPATSTTETPAS(1)PAHTTPQTQSTSGR	ATF2	S1038	S	10.1806	10.3952	10.7829	10.9808	10.991	11.3316	11.0745	10.533	11.1778	aCD3/Unstimulated	0.648249	0.0199157	aCD3+L2/Unstimulated	0.475582	0.0303244	aCD3+L2/aCD3	-0.172667	0.517955
27	475	P18887	ASPVLQEDIDIEGVQSEGQDNGAEDSGDTED	AASPVLQEDIDIEGVQS(1)EGQDNGAEDS(1)GDT(1)EDELRR	XRCC1	S1039	S	10.1961	10.3052	10.2096	10.6032	10.4247	9.89966	10.1237	10.2629	10.6359	aCD3/Unstimulated	0.0722107	0.714645	aCD3+L2/Unstimulated	0.103845	0.56806	aCD3+L2/aCD3	0.0316348	0.899251
28	1194	Q9Y3R5-2	VRVDSDKTQASESFSSDEEADLELQALTTSR	VDS(0.49)DKT(0.378)QAS(0.142)ES(0.129)FS(0.93)S(0.93)DEEADLELQALTTSR	DOPEY2	S1041	S	10.2227	10.1028	10.213	10.8279	10.3831	10.3931	10.989	10.6889	10.3987	aCD3/Unstimulated	0.355196	0.0625304	aCD3+L2/Unstimulated	0.512687	0.00783067	aCD3+L2/aCD3	0.157491	0.463677
29	1890	Q9UQ35	RSRSRTPLISRRRSRSRTSPVSRRRSRSRTS	S(0.999)RS(0.995)RT(0.297)S(0.678)PVS(0.03)R	SRRM2	S1043	S	10.2606	9.55475	9.9892	9.84718	9.59633	9.91186	9.58991	9.69064	9.36631	aCD3/Unstimulated	-0.149713	0.420085	aCD3+L2/Unstimulated	-0.38588	0.0377281	aCD3+L2/aCD3	-0.236167	0.325985
30	64	Q5T200-2	GNCLYGNTCRFVHGPSPRGKGYSSNYRRSPE	FVHGPS(1)PR	ZC3H13	S1045	S	10.2788	10.5429	10.8186	10.4876	10.6662	10.8026	10.8144	10.8899	10.7589	aCD3/Unstimulated	0.105363	0.458415	aCD3+L2/Unstimulated	0.274285	0.0508649	aCD3+L2/aCD3	0.168922	0.355838
31	31	H3BNF1	PGAQLGASFLQARHGSVSADEAARTAPFHLD	HGS(0.991)VS(0.009)ADEAAR	CLN6	S1046	S	10.2894	10.209	10.375	10.4208	10.7233	10.5201	10.0507	10.1132	10.3242	aCD3/Unstimulated	0.263595	0.0351903	aCD3+L2/Unstimulated	-0.128423	0.195154	aCD3+L2/aCD3	-0.392018	0.0139119
32	337	P16150	SGGDKGSGFPDGEGSSRRPTLTTFFGRRKSR	GSGFPDGEGS(1)S(1)RRPTLTTFFGR	SPN	S1047	S	10.3812	10.2652	10.5706	10.9602	10.7144	10.9052	10.9133	11.0382	11.1584	aCD3/Unstimulated	0.454244	0.0100697	aCD3+L2/Unstimulated	0.630939	0.000519574	aCD3+L2/aCD3	0.176695	0.225958
33	502	Q9UK58	KHRHERGHHRDRRERSRSFERSHKSKHHGGS	ERS(1)RS(1)FER	CCNL1	S1049	S	10.4067	10.0932	10.2144	10.7218	10.3933	10.528	9.98627	9.8665	9.95252	aCD3/Unstimulated	0.309595	0.0236993	aCD3+L2/Unstimulated	-0.303022	0.0112486	aCD3+L2/aCD3	-0.612617	0.00104958
34	175	Q9BRD0	PDPSPLRGARHDSDTSPPRRIRHDSSDTSPP	HDS(0.967)DT(0.194)S(0.839)PPRR	BUD13	S1051	S	10.4284	10.1623	10.3115	10.1343	10.0931	10.095	9.97685	9.33023	9.9091	aCD3/Unstimulated	-0.193314	0.251111	aCD3+L2/Unstimulated	-0.562038	0.00443644	aCD3+L2/aCD3	-0.368723	0.108887
35	101	P49006	PKKKKKFSFKKPFKLSGLSFKRNRKEGGGDS	LS(1)GLS(1)FKR	MARCKSL1	S1053	S	10.4509	10.4654	10.8028	10.3728	10.6061	10.5028	10.7929	11.1227	10.9154	aCD3/Unstimulated	-0.0791399	0.536617	aCD3+L2/Unstimulated	0.370651	0.00912393	aCD3+L2/aCD3	0.449791	0.0185953
36	431	Q08170	EHAKSESSQREGRGESENAGTNQETRSRSRS	EGRGES(1)ENAGTNQETR	SRSF4	S1054	S	10.4605	10.5506	10.5936	10.6021	10.2706	10.2218	10.2917	10.0855	10.4302	aCD3/Unstimulated	-0.170035	0.18846	aCD3+L2/Unstimulated	-0.265727	0.0359786	aCD3+L2/aCD3	-0.0956917	0.535167
37	155	A0A0D9SFT8	PKEIVEKSKIPGRRNSRTEEPTVASESVENG	RNS(0.941)RT(0.059)EEPTVASESVENGHR	NCOA6	S1055	S	10.469	10.3939	10.6302	11.0086	10.7432	10.9302	10.7321	10.6746	10.9415	aCD3/Unstimulated	0.396293	0.0122608	aCD3+L2/Unstimulated	0.285032	0.0134184	aCD3+L2/aCD3	-0.111261	0.415911
38	146	Q8N9M1-3	TDEDLAWDSDNDSSSSVLQYAGVLKKLGRGP	LGATPETDEDLAWDS(0.999)DNDS(0.951)S(0.05)S(0.074)S(0.925)VLQYAGVLKK	C19orf47	S1056	S	10.5253	10.4028	10.7464	10.6078	10.8399	10.8787	10.8088	10.9417	10.7614	aCD3/Unstimulated	0.217331	0.0787949	aCD3+L2/Unstimulated	0.279162	0.018969	aCD3+L2/aCD3	0.0618303	0.659301
39	684	A9Z1X7	HRKGSSPSRSTREARSPQPNKRHSPSPRPRA	EARS(1)PQPNK	SRRM1	S1059	S	10.5429	10.9662	10.8862	10.4575	10.8535	10.7172	9.62374	10.0673	10.0686	aCD3/Unstimulated	-0.122361	0.476964	aCD3+L2/Unstimulated	-0.878547	0.000914446	aCD3+L2/aCD3	-0.756186	0.00522811
40	443	A8MZ87	GTPQEPPNPRMKRASSLNFLNKSVEEPTQVG	AS(0.002)S(0.998)LNFLNK	KLC2	S1060	S	10.545	10.7443	10.6628	10.5088	10.5009	10.3694	10.4035	10.2779	10.519	aCD3/Unstimulated	-0.190974	0.0518127	aCD3+L2/Unstimulated	-0.250566	0.00941838	aCD3+L2/aCD3	-0.0595912	0.579295
41	623	O75385	LPDFLQRNPLPPILGSPTKAVPSFDFPKTPS	NPLPPILGS(0.993)PT(0.007)K	ULK1	S1061	S	10.5467	10.3569	10.6511	10.4604	10.1576	10.462	10.6134	10.3305	10.8475	aCD3/Unstimulated	-0.158264	0.304626	aCD3+L2/Unstimulated	0.0788991	0.576157	aCD3+L2/aCD3	0.237163	0.246353
42	329	P09960-4	FRHFNALGGWGELQNSVKTFGETHPFTKLVV	HFNALGGWGELQNS(0.777)VKT(0.223)FGET(0.01)HPFT(0.99)K	LTA4H	S1062	S	10.5498	10.5518	10.8479	10.712	10.9815	11.0052	10.4947	11.0227	10.902	aCD3/Unstimulated	0.249783	0.135685	aCD3+L2/Unstimulated	0.156642	0.288412	aCD3+L2/aCD3	-0.0931416	0.636452
43	335	Q9Y3F4	IGFPETTEEELEEIASENSDCIFPSAPDVKA	IGFPETTEEELEEIAS(0.985)ENS(0.985)DCIFPS(0.03)APDVKA	STRAP	S1063	S	10.5754	10.6479	10.6193	10.7645	11.0153	10.7769	10.9582	10.7461	10.6616	aCD3/Unstimulated	0.237991	0.0400776	aCD3+L2/Unstimulated	0.174424	0.0739819	aCD3+L2/aCD3	-0.0635671	0.605018
44	120	F8W1H0	IKKQKADVTLSALNDSDANSDVVDIEGLGET	ADVT(0.008)LS(0.037)ALNDS(0.972)DANS(0.972)DVVDIEGLGET(0.012)PPAK	C17orf49	S1065	S	10.6902	10.8643	10.6713	11.2447	10.8885	10.9767	11.1447	11.2275	10.6804	aCD3/Unstimulated	0.294715	0.0869511	aCD3+L2/Unstimulated	0.275611	0.0756266	aCD3+L2/aCD3	-0.0191042	0.927232
45	21	D6R9S4	GQKCKPIDVFDFPDNSDVSSIGRLGENEKDE	CKPIDVFDFPDNS(1)DVS(1)S(1)IGR	CENPU	S1067	S	10.6913	10.8306	10.843	10.8872	10.8616	10.9194	10.7942	11.1696	11.1055	aCD3/Unstimulated	0.101101	0.331869	aCD3+L2/Unstimulated	0.234766	0.0268807	aCD3+L2/aCD3	0.133665	0.323606
46	123	H3BRB6	GGHHRDGMLYLGSRASLADALPLHIAPRWFS	AS(1)LADALPLHIAPR	ZNRF1	S1070	S	10.7394	10.6978	10.9571	11.1208	11.1055	10.9088	10.9706	11.1216	11.201	aCD3/Unstimulated	0.246939	0.0382122	aCD3+L2/Unstimulated	0.299645	0.00854713	aCD3+L2/aCD3	0.0527057	0.676809
47	1591	Q02880-2	SDVDIFPSDFPTEPPSLPRTGRARKEVKYFA	KT(0.47)S(0.534)FDQDS(0.996)DVDIFPSDFPT(0.005)EPPS(0.995)LPR	TOP2B	S1071	S	10.7575	10.8896	10.7208	11.1868	11.0304	10.9954	11.1256	11.3818	10.9657	aCD3/Unstimulated	0.281619	0.0364804	aCD3+L2/Unstimulated	0.368418	0.00563802	aCD3+L2/aCD3	0.0867987	0.536631
48	1818	Q9UQ35	RSRSRSRVTRRRRGGSGYHSRSPARQESSRT	GGS(1)GYHS(1)RS(0.999)PARQES(0.001)SR	SRRM2	S1072	S	10.7665	10.5631	11.0606	11.0655	11.172	10.814	10.8262	10.5735	10.5674	aCD3/Unstimulated	0.220427	0.16045	aCD3+L2/Unstimulated	-0.141012	0.313669	aCD3+L2/aCD3	-0.361439	0.0899057
49	208	Q9BPX7	VAVNALLDHPEELQPSESESDDEGPELLQVT	GDIVAVNALLDHPEELQPS(1)ES(1)ES(1)DDEGPELLQVTR	C7orf25	S1075	S	10.7681	10.8998	11.2569	11.1411	11.0768	10.9596	11.1807	11.3251	11.4348	aCD3/Unstimulated	0.0842255	0.527304	aCD3+L2/Unstimulated	0.338622	0.0164731	aCD3+L2/aCD3	0.254397	0.161265
50	204	P16989-3	PRNYAGEEEEEGSGSSEGFDPPATDRQFSGA	NYAGEEEEEGS(1)GS(0.999)S(0.999)EGFDPPAT(0.002)DR	YBX3	S1078	S	10.8091	10.8452	11.1469	11.1561	11.2062	11.1666	11.2557	11.3628	11.1588	aCD3/Unstimulated	0.242559	0.0385741	aCD3+L2/Unstimulated	0.325391	0.00557032	aCD3+L2/aCD3	0.082832	0.50798
51	153	Q5H907	KARKVKHLDGEEDGSSDQSQASGTTGGRRVS	HLDGEEDGS(0.047)S(0.953)DQS(0.994)QAS(0.006)GTTGGRR	MAGED2	S1081	S	10.8112	10.7213	10.6503	10.8404	10.6917	11.0822	11.0171	10.8924	10.9412	aCD3/Unstimulated	0.143803	0.180526	aCD3+L2/Unstimulated	0.222598	0.0344991	aCD3+L2/aCD3	0.0787944	0.536897
52	867	A0A0J9YX88	PGLLPSEITRTISINSPKAQTVQAVRCVTSY	TISINS(1)PK	PHRF1	S1083	S	10.8114	10.8469	11.1677	10.9752	11.2037	10.9205	11.0034	11.1538	11.2305	aCD3/Unstimulated	0.0911358	0.461381	aCD3+L2/Unstimulated	0.187244	0.112803	aCD3+L2/aCD3	0.0961082	0.527644
53	268	E9PK91	SAKNTPSQHSHSIQHSPERSGSGSVGNGSSR	NT(0.063)PS(0.936)QHS(0.25)HS(0.75)IQHS(1)PER	BCLAF1	S1084	S	10.854	11.0409	10.8438	11.2981	11.4613	11.2591	11.0005	11.1371	11.236	aCD3/Unstimulated	0.426602	0.00965894	aCD3+L2/Unstimulated	0.211644	0.0279346	aCD3+L2/aCD3	-0.214957	0.101325
54	522	P54802	EACRGHNRSPLVRRPSLQMNTSIWYNRSDVF	PS(0.999)LQMNT(0.688)S(0.313)IWY(0.569)NRS(0.43)DVFEAWR	NAGLU	S1085	S	10.8638	10.802	10.9789	11.1312	11.316	11.4654	11.0172	11.0639	11.1356	aCD3/Unstimulated	0.422643	0.00976217	aCD3+L2/Unstimulated	0.19068	0.0456828	aCD3+L2/aCD3	-0.231963	0.0864256
55	21	F5H029	QSFSPGGPNGIIRSQSFAGFSGLQERRSRCN	S(0.159)QS(0.841)FAGFSGLQER	FAM65B	S1086	S	10.8964	11.0134	10.9996	11.0929	11.0448	11.0189	11.2498	11.1372	11.4054	aCD3/Unstimulated	0.0823583	0.307834	aCD3+L2/Unstimulated	0.294304	0.00295767	aCD3+L2/aCD3	0.211945	0.0608577
56	318	Q13426-2	LPETSKKEHISAENMSLETLRNSSPEDLFDE	EHIS(0.005)AENMS(0.979)LET(0.297)LRNS(0.79)S(0.929)PEDLFDEI	XRCC4	S1087	S	10.904	11.0812	10.8923	11.4006	11.2241	11.5344	11.4202	11.3677	11.523	aCD3/Unstimulated	0.427186	0.00986059	aCD3+L2/Unstimulated	0.477814	0.00108312	aCD3+L2/aCD3	0.0506281	0.674804
57	1987	Q9UQ35	SRTSPITRRRSRSRTSPVTRRRSRSRTSPVT	S(0.995)RS(0.978)RT(0.256)S(0.72)PVT(0.051)R	SRRM2	S1088	S	10.9265	10.4799	11.1456	10.6472	10.9554	10.9197	10.5709	10.0349	10.6868	aCD3/Unstimulated	-0.00989629	0.963797	aCD3+L2/Unstimulated	-0.419779	0.053847	aCD3+L2/aCD3	-0.409883	0.170449
58	127	E9PBD8	RTPSPLVLEGTIEQSSPPLSPTTKLIDRTES	TPSPLVLEGTIEQS(0.075)S(0.925)PPLS(0.966)PT(0.027)T(0.007)K	LSP1	S1089	S	10.9423	11.1847	11.2811	11.0152	11.2952	11.0241	11.2641	10.9471	11.1827	aCD3/Unstimulated	-0.0245672	0.852301	aCD3+L2/Unstimulated	-0.00474537	0.970699	aCD3+L2/aCD3	0.0198218	0.903857
59	240	H0YMN5	VKKKRRRDEELSSEESPRRHHHQTKVFAKFS	DEELS(1)S(1)EES(0.999)PRRHHHQT(0.001)K	INO80	S1090	S	10.9892	10.7171	10.8851	10.6039	10.8346	10.9522	10.4583	10.5699	10.865	aCD3/Unstimulated	-0.0668783	0.626636	aCD3+L2/Unstimulated	-0.232724	0.079844	aCD3+L2/aCD3	-0.165846	0.348003
60	488	A0A087WUU9	PSLDPGRRLPIFSRLSISDD___________	RLPIFS(0.005)RLS(0.992)IS(0.003)DD	ZFP36L2	S1093	S	10.9986	11.3316	11.292	11.1134	10.9702	11.3093	10.9558	10.9226	11.3812	aCD3/Unstimulated	-0.0764616	0.626756	aCD3+L2/Unstimulated	-0.120899	0.402077	aCD3+L2/aCD3	-0.0444371	0.824971
61	90	H0YA01	KEALPISESSFKLLGSSEDLSSDSESHLPEE	LLGS(0.933)S(0.068)EDLS(0.352)S(0.294)DS(0.207)ES(0.146)HLPEEPAPLSPQQAFR	TBC1D1	S1094	S	11.0269	10.8289	11.2512	11.0671	11.2577	10.9232	11.3075	11.2525	11.1522	aCD3/Unstimulated	0.0469723	0.712755	aCD3+L2/Unstimulated	0.201716	0.0980203	aCD3+L2/aCD3	0.154743	0.344892
62	663	F8WA39	ATRAVSSSSERGSSPSHSATSVHTSV_____	GS(0.012)S(0.078)PS(0.91)HSATSVHTSV	MTMR1	S1095	S	11.0698	10.9361	10.9884	11.255	11.3105	11.186	11.1543	11.0429	10.7017	aCD3/Unstimulated	0.25243	0.0526255	aCD3+L2/Unstimulated	-0.0317906	0.770157	aCD3+L2/aCD3	-0.284221	0.0830477
63	83	P31323	GTPSKGVNFAEEPMQSDSEDGEEEEAAPADA	GVNFAEEPMQS(1)DS(1)EDGEEEEAAPADAGAFNAPVINR	PRKAR2B	S1096	S	11.1055	10.4914	10.7949	11.2709	10.7301	11.2032	11.0073	11.319	11.27	aCD3/Unstimulated	0.270801	0.182372	aCD3+L2/Unstimulated	0.401503	0.0417674	aCD3+L2/aCD3	0.130702	0.589332
64	76	Q96E09	NSTTFPSRHGLLLPASPVRMHSSRLHQIKQE	HGLLLPAS(1)PVR	FAM122A	S1098	S	11.1172	11.007	11.0377	11.2965	11.2333	11.2766	11.3843	10.984	11.194	aCD3/Unstimulated	0.214797	0.0546598	aCD3+L2/Unstimulated	0.133444	0.157345	aCD3+L2/aCD3	-0.0813528	0.510817
65	452	Q14DU5	QLQALHIGLDSSSIGSGPGDAEADDGFPESR	SQLQALHIGLDS(0.029)S(0.152)S(0.819)IGS(1)GPGDAEADDGFPESR	ROCK2	S1099	S	11.1563	10.7745	11.0982	10.8359	11.4037	11.407	11.477	11.3776	11.2777	aCD3/Unstimulated	0.205856	0.244856	aCD3+L2/Unstimulated	0.36778	0.0360516	aCD3+L2/aCD3	0.161924	0.456776
66	262	Q9Y3L3-2	TALAELRENHGQADHSPSMTATHFPRVYGVS	ENHGQADHS(0.877)PS(0.116)MT(0.007)AT(0.001)HFPR	SH3BP1	S1100	S	11.1599	10.9238	10.7698	11.0974	11.0837	11.0353	11.0845	10.9068	11.0127	aCD3/Unstimulated	0.120952	0.247271	aCD3+L2/Unstimulated	0.0501852	0.596842	aCD3+L2/aCD3	-0.0707663	0.57569
67	118	C9JAT7	DGLSSSPPKKCARSESLIDASEDSQLEAAIR	S(0.063)ES(0.937)LIDASEDS(1)QLEAAIR	UBXN7	S1101	S	11.1957	11.3423	11.1576	11.4729	11.2828	11.3631	11.6798	11.6858	11.2965	aCD3/Unstimulated	0.141057	0.244856	aCD3+L2/Unstimulated	0.322174	0.0124012	aCD3+L2/aCD3	0.181117	0.257067
68	931	Q9UQ35	QPKVKAIISPRQRSHSGSSSPSPSRVTSRTT	QRS(0.014)HS(0.763)GS(0.689)S(0.648)S(0.866)PS(0.898)PS(0.103)RVT(0.01)S(0.01)R	SRRM2	S1102	S	11.2444	10.9337	10.9736	11.363	11.3868	11.4321	10.9957	11.0212	11.4416	aCD3/Unstimulated	0.343377	0.034094	aCD3+L2/Unstimulated	0.102247	0.412757	aCD3+L2/aCD3	-0.241129	0.190121
69	1210	Q9C0J8	FRDTPRPDHPPHDGHSPASRERSSSLQGMDM	DTPRPDHPPHDGHS(1)PASR	WDR33	S1105	S	11.2491	10.8282	11.13	11.435	11.4556	11.1956	11.3381	11.1559	11.2557	aCD3/Unstimulated	0.292958	0.0415559	aCD3+L2/Unstimulated	0.180835	0.127878	aCD3+L2/aCD3	-0.112123	0.473762
70	9	P09543	_______MNRGFSRKSHTFLPKIFFRKMSSS	GFS(0.999)RKS(0.994)HT(0.006)FLPK	CNP	S1106	S	11.2649	11.0765	11.0036	10.9097	10.9386	11.0412	10.8179	10.9023	10.9666	aCD3/Unstimulated	-0.15185	0.0954473	aCD3+L2/Unstimulated	-0.219407	0.0153373	aCD3+L2/aCD3	-0.0675573	0.521418
71	53	S5FZ81	DGTQPSKRRRMGSGDSSRSCETSSQDLGFSY	MGS(0.932)GDS(0.742)S(0.47)RS(0.418)CET(0.154)S(0.146)S(0.137)QDLGFSYYPAENLIEYK	PHF10	S1107	S	11.2736	11.335	11.1503	11.4313	11.362	11.5455	11.5098	11.5982	11.7209	aCD3/Unstimulated	0.19332	0.0461169	aCD3+L2/Unstimulated	0.356692	0.00183271	aCD3+L2/aCD3	0.163372	0.159939
72	446	Q9NQS7-2	EAKTDQADGPREPPQSARRKRSYKQAVSELD	TDQADGPREPPQS(1)ARR	INCENP	S1109	S	11.2807	11.3102	11.3371	11.5004	11.367	11.3851	11.121	11.2455	11.0016	aCD3/Unstimulated	0.108157	0.172216	aCD3+L2/Unstimulated	-0.186666	0.0201058	aCD3+L2/aCD3	-0.294823	0.0110846
73	576	E7ESY4	SSLTPAKVAPVINNGSPTILGKRSYEQHNGV	VAPVINNGS(1)PTILGK	MTA1	S1110	S	11.2839	11.3921	11.3035	11.5731	11.5791	11.5534	11.6478	11.5296	11.5993	aCD3/Unstimulated	0.242038	0.0100697	aCD3+L2/Unstimulated	0.265751	0.00137366	aCD3+L2/aCD3	0.0237125	0.751566
74	304	Q4G0F5	EVVLWRKGDIVRKSMSHQAAIASQRFEGTTS	S(0.136)MS(0.864)HQAAIASQR	VPS26B	S1111	S	11.2927	11.6919	11.5994	11.4253	11.584	11.5431	11.4716	11.6356	11.7315	aCD3/Unstimulated	-0.010511	0.931341	aCD3+L2/Unstimulated	0.0849384	0.437137	aCD3+L2/aCD3	0.0954494	0.516349
75	162	Q9P209	SRLHFASEDSLDSKESVPASLKEGRPHHPRA	LHFAS(1)EDS(1)LDS(0.998)KES(0.988)VPAS(0.014)LK	CEP72	S1112	S	11.323	11.146	11.2221	11.5647	11.4844	11.2528	11.5225	11.5739	11.5382	aCD3/Unstimulated	0.203596	0.0488871	aCD3+L2/Unstimulated	0.314523	0.0040438	aCD3+L2/aCD3	0.110927	0.346303
76	27	O94761	QAWERAFRRQRGRRPSQDDVEAAPEETRALY	GRRPS(1)QDDVEAAPEETR	RECQL4	S1116	S	11.3234	11.3073	11.4393	11.5213	11.4441	11.694	11.3668	11.4026	11.6808	aCD3/Unstimulated	0.196445	0.0860407	aCD3+L2/Unstimulated	0.126714	0.200637	aCD3+L2/aCD3	-0.0697316	0.590639
77	272	J3QLK7	FAKDDTIGRVGRLHGSVPNLSRYLESRDSSG	LHGS(1)VPNLSR	OSBPL7	S1117	S	11.3549	11.3835	11.3928	11.448	11.7216	11.7562	11.6087	11.4864	11.7312	aCD3/Unstimulated	0.264855	0.0289236	aCD3+L2/Unstimulated	0.231678	0.0243314	aCD3+L2/aCD3	-0.0331775	0.790347
78	540	B1AKL4	GSLEPTTSLLGQRAPSPPLSQVFQTRAASAD	APS(1)PPLSQVFQTR	EIF4ENIF1	S1118	S	11.3851	11.2755	11.4892	11.5998	11.52	11.5755	11.5867	11.4916	11.7217	aCD3/Unstimulated	0.181843	0.0515923	aCD3+L2/Unstimulated	0.216741	0.0144317	aCD3+L2/aCD3	0.0348983	0.738337
79	266	Q01196	PWSYDQSYQYLGSIASPSVHPATPISPGRAS	QIQPS(0.994)PPWS(0.006)YDQSYQYLGS(0.001)IAS(0.929)PS(0.072)VHPAT(0.063)PIS(0.935)PGR	RUNX1	S1119	S	11.3851	11.6709	11.7439	11.8218	11.6163	11.7145	11.8291	11.7793	11.9082	aCD3/Unstimulated	0.117536	0.27226	aCD3+L2/Unstimulated	0.23888	0.0272068	aCD3+L2/aCD3	0.121344	0.370709
80	564	Q9Y5B6-2	MADHLEGLSSDDEETSTDITNFNLEKDRISK	MADHLEGLS(0.091)S(0.091)DDEET(0.759)S(0.71)T(0.332)DIT(0.017)NFNLEK	PAXBP1	S1120	S	11.3958	11.3045	11.7047	11.875	11.6872	11.8982	11.7594	12.1639	12.0358	aCD3/Unstimulated	0.351818	0.0350459	aCD3+L2/Unstimulated	0.518025	0.00296921	aCD3+L2/aCD3	0.166208	0.358993
81	296	P48651-2	EISWHHRKGTKGSEDSPPKHAGNNESHSSRR	GSEDS(1)PPKHAGNNESHSSR	PTDSS1	S1121	S	11.4047	11.3907	11.7718	11.407	11.7735	11.4355	11.356	11.2107	11.2681	aCD3/Unstimulated	0.0162803	0.906705	aCD3+L2/Unstimulated	-0.244124	0.067373	aCD3+L2/aCD3	-0.260405	0.161265
82	49	H3BRT8	LRYPSRREPPPRRSRSRSHDRLPYQRRYRER	S(1)RS(1)HDRLPYQR	CLK3	S1122	S	11.412	11.5639	11.511	11.5418	11.3933	11.623	11.6385	11.5123	11.5913	aCD3/Unstimulated	0.0237602	0.769292	aCD3+L2/Unstimulated	0.0850818	0.249979	aCD3+L2/aCD3	0.0613216	0.53174
83	42	K7EL60	TSELLKGIPLATGDTSPEPELLPGAPLPPPK	GIPLAT(0.009)GDT(0.993)S(0.998)PEPELLPGAPLPPPK	EIF3G	S1124	S	11.4198	11.5558	11.8281	11.532	11.7108	11.7937	11.949	11.8846	11.9609	aCD3/Unstimulated	0.0775753	0.500403	aCD3+L2/Unstimulated	0.330271	0.00943106	aCD3+L2/aCD3	0.252696	0.112572
84	32	Q9NYV4-2	ASGTLQPSSGGGSSNSRERHRLVSKHKRHKS	DGSGGASGTLQPS(0.006)S(0.011)GGGS(0.015)S(0.235)NS(0.732)RER	CDK12	S1125	S	11.435	11.2315	11.4789	11.5303	11.6	11.4796	11.5492	11.4765	11.5864	aCD3/Unstimulated	0.154858	0.078252	aCD3+L2/Unstimulated	0.155592	0.0508078	aCD3+L2/aCD3	0.000734927	0.994567
85	58	Q9Y3T9	AREAARSPDKPGGSPSASRRKGRASEHKDQL	EAARS(0.999)PDKPGGS(0.121)PS(0.79)AS(0.091)R	NOC2L	S1126	S	11.44	10.9119	11.2766	11.5093	11.5889	11.8017	11.8282	11.6965	11.537	aCD3/Unstimulated	0.423807	0.0238728	aCD3+L2/Unstimulated	0.477694	0.0059706	aCD3+L2/aCD3	0.0538871	0.77542
86	432	P42858	SGSIVELIAGGGSSCSPVLSRKQKGKVLLGE	S(0.142)GS(0.858)IVELIAGGGS(0.006)S(0.007)CS(0.987)PVLS(0.001)R	HTT	S1127	S	11.4518	11.4535	11.5441	11.6234	11.6411	11.555	11.6841	11.7398	11.6185	aCD3/Unstimulated	0.123328	0.0674536	aCD3+L2/Unstimulated	0.197631	0.00543883	aCD3+L2/aCD3	0.0743033	0.345889
87	399	P23443-3	RFIGSPRTPVSPVKFSPGDFWGRGASASTAN	FIGS(1)PRT(1)PVS(1)PVKFS(1)PGDFWGR	RPS6KB1	S1128	S	11.4571	11.2771	11.3053	11.372	11.2733	11.3051	11.5018	11.4993	11.544	aCD3/Unstimulated	-0.0297047	0.656436	aCD3+L2/Unstimulated	0.168581	0.0166617	aCD3+L2/aCD3	0.198285	0.0397024
88	21	P49792	ADVERYIASVQGSTPSPRQKSMKGFYFAKLY	YIAS(0.001)VQGS(0.145)T(0.927)PS(0.928)PR	RANBP2	S1129	S	11.4573	11.731	11.5637	11.6165	11.5719	11.7319	11.5448	11.5595	11.6641	aCD3/Unstimulated	0.0561039	0.516839	aCD3+L2/Unstimulated	0.00547616	0.94806	aCD3+L2/aCD3	-0.0506278	0.63603
89	60	H0YIE9	KVRQKAGLEARKIVASFSKRFFSEHVPCNGF	KIVAS(1)FS(1)KR	FBXO21	S1130	S	11.4674	11.3542	11.1668	10.8726	10.9809	11.109	11.6125	11.4457	11.3614	aCD3/Unstimulated	-0.342005	0.0165915	aCD3+L2/Unstimulated	0.143708	0.157091	aCD3+L2/aCD3	0.485714	0.00428983
90	492	Q96Q42-3	GGSRRLSLPGLLSQVSPRLLRKAARVKTRTV	RLS(1)LPGLLSQVS(1)PR	ALS2	S1132	S	11.4724	11.4192	11.5245	11.607	11.5115	11.6163	11.5326	11.5528	11.6139	aCD3/Unstimulated	0.106263	0.098715	aCD3+L2/Unstimulated	0.0944394	0.102048	aCD3+L2/aCD3	-0.0118239	0.877512
91	281	H0Y2V6	YLKRLKGNKHDDGTQSDSENAGAHRRCSKRA	LKGNKHDDGT(0.041)QS(0.931)DS(0.027)ENAGAHR	CEP170	S1134	S	11.4773	11.8334	11.7901	11.6346	11.7391	11.7554	11.6055	11.7286	11.7945	aCD3/Unstimulated	0.00943656	0.931163	aCD3+L2/Unstimulated	0.00927198	0.927462	aCD3+L2/aCD3	-0.000164583	0.998771
92	393	Q9Y6I3-3	FSDFDRLRTALPTSGSSAGELELLAGEVPAR	TALPT(0.008)S(0.049)GS(0.971)S(0.971)AGELELLAGEVPAR	EPN1	S1135	S	11.4879	11.5774	11.8953	11.8076	11.9601	12.1586	12.132	12.0502	12.1614	aCD3/Unstimulated	0.321878	0.0342435	aCD3+L2/Unstimulated	0.46098	0.00326306	aCD3+L2/aCD3	0.139102	0.393991
93	117	J3KP30	TILRVTRRRQILIACSPVSSVRKKPKVTPTK	QILIACS(0.999)PVS(0.345)S(0.657)VR	DNTTIP2	S1137	S	11.4958	11.6777	11.6731	11.7605	11.5249	11.5862	11.6929	11.7999	11.906	aCD3/Unstimulated	0.00830927	0.931163	aCD3+L2/Unstimulated	0.184009	0.0474343	aCD3+L2/aCD3	0.1757	0.167225
94	1305	F1T0I1	RYWCDAEYDAYRREHSAFGDRPEKRDNNWRY	EHS(1)AFGDRPEKR	SEC16A	S1138	S	11.5104	11.5036	11.5521	11.2827	11.3614	11.6203	11.3945	11.1686	11.2617	aCD3/Unstimulated	-0.100557	0.320933	aCD3+L2/Unstimulated	-0.247125	0.0190224	aCD3+L2/aCD3	-0.146567	0.273913
95	139	Q9BRD0	PDSSPRRVRHGTPDPSPRKDRHDTPDPSPRR	VRHGT(1)PDPS(1)PR	BUD13	S1139	S	11.5109	11.1197	11.4675	11.6675	11.6124	11.6483	11.5699	11.1133	11.5537	aCD3/Unstimulated	0.276696	0.0860146	aCD3+L2/Unstimulated	0.0462372	0.738402	aCD3+L2/aCD3	-0.230458	0.248593
96	295	F8W6I7	GQYFAKPRNQGGYGGSSSSSSYGSGRRF___	NQGGYGGS(0.776)S(0.18)S(0.042)S(0.002)SSYGSGR	HNRNPA1	S1140	S	11.5161	11.4999	11.4934	11.8356	11.5836	11.6246	11.4574	11.6166	11.5583	aCD3/Unstimulated	0.178143	0.0516466	aCD3+L2/Unstimulated	0.0409603	0.584733	aCD3+L2/aCD3	-0.137182	0.207167
97	2426	Q9UQ35	PSAPSQSRMTSERAPSPSSRMGQAPSQSLLP	MT(0.006)S(0.059)ERAPS(0.91)PS(0.022)S(0.003)R	SRRM2	S1141	S	11.5186	11.4434	11.3355	11.8071	11.7525	11.7919	11.4713	11.5615	11.5991	aCD3/Unstimulated	0.351325	0.00565457	aCD3+L2/Unstimulated	0.111474	0.0889803	aCD3+L2/aCD3	-0.239851	0.0177862
98	395	O95453-4	NNSFTAPSTVGKRNLSPSQEEAGLEDGVSGE	NLS(0.7)PS(0.3)QEEAGLEDGVS(0.423)GEIS(0.299)DT(0.252)ELEQT(0.023)DS(0.003)CAEPLSEGR	PARN	S1142	S	11.5302	11.2102	11.436	11.9613	11.7287	11.7933	11.9727	12.0336	11.7771	aCD3/Unstimulated	0.435679	0.0111627	aCD3+L2/Unstimulated	0.535711	0.00115514	aCD3+L2/aCD3	0.100031	0.477925
99	39	X6RAE7	PSGIFDVNSRKSSTGSISNVLFSTQDPVEDA	KS(0.446)S(0.363)T(0.407)GS(0.721)IS(0.063)NVLFSTQDPVEDAVFGEATNLKK	DENND4C	S1143	S	11.5523	11.7426	11.8127	12.0161	11.7139	12.1261	12.0232	11.9957	11.9408	aCD3/Unstimulated	0.2495	0.0560729	aCD3+L2/Unstimulated	0.283998	0.0203224	aCD3+L2/aCD3	0.0344976	0.819103
100	148	Q9NQS7-2	AATMALAAPSSPTPESPTMLTKKPEDNHTQC	AAAAAAAATMALAAPS(0.048)S(0.713)PT(0.316)PES(0.707)PT(0.211)MLT(0.005)K	INCENP	S1144	S	11.5636	11.66	11.5844	11.8163	11.8182	11.7945	12.1039	11.9293	11.8261	aCD3/Unstimulated	0.206999	0.0298803	aCD3+L2/Unstimulated	0.350405	0.00144502	aCD3+L2/aCD3	0.143406	0.178505
101	701	I3VM54	RPLRSCDEPLTPPPHSPTSMLQLIHDPVSPR	S(0.01)CDEPLT(0.989)PPPHS(0.82)PT(0.092)S(0.092)MLQLIHDPVS(0.998)PR	KDM2A	S1146	S	11.5639	11.6095	11.7232	11.8863	11.7683	11.7874	12.0225	12.0316	11.8699	aCD3/Unstimulated	0.181759	0.0372307	aCD3+L2/Unstimulated	0.342428	0.00126355	aCD3+L2/aCD3	0.160669	0.117783
102	29	Q9HCD5	DPYGFGDSRDSRRDRSPIRGSPRREPRDGRN	DRS(1)PIRGS(1)PR	NCOA5	S1148	S	11.5654	11.4107	11.4387	11.5439	11.4025	11.308	11.348	11.5106	11.553	aCD3/Unstimulated	-0.0534134	0.547913	aCD3+L2/Unstimulated	-0.0010325	0.990711	aCD3+L2/aCD3	0.0523809	0.634086
103	14	D6RGJ8	__MDRTCEERPAEDGSDEEDPDSMEAPTRIR	TCEERPAEDGS(1)DEEDPDSMEAPTR	WDR55	S1150	S	11.5666	11.4618	11.9709	12.2022	11.7872	11.7702	12.1471	12.1723	11.843	aCD3/Unstimulated	0.253463	0.165726	aCD3+L2/Unstimulated	0.38771	0.0309984	aCD3+L2/aCD3	0.134247	0.535167
104	281	Q2YD98	AGGGAQPSQTATGDPSDEDEDSDLEEFVRSH	AGGGAQPSQTATGDPS(1)DEDEDS(1)DLEEFVR	UVSSA	S1151	S	11.5832	11.5047	11.4892	11.6089	11.8698	11.8768	11.7322	11.7045	12.0708	aCD3/Unstimulated	0.259477	0.0518127	aCD3+L2/Unstimulated	0.310132	0.0144013	aCD3+L2/aCD3	0.0506551	0.735045
105	2598	Q8IWZ3-6	PLLPPSDSRGHNSSNSPSLQAGGAEGAGDRG	GHNSSNS(0.999)PSLQAGGAEGAGDRGR	ANKHD1	S1153	S	11.5882	11.3325	11.654	11.6344	11.7079	11.6413	11.5001	11.4853	11.7273	aCD3/Unstimulated	0.13629	0.200647	aCD3+L2/Unstimulated	0.0460093	0.632149	aCD3+L2/aCD3	-0.0902807	0.485178
106	85	E9PMG4	GDPVSLSTPLETEFGSPSELSPRIEEQELSE	EGDPVSLSTPLETEFGS(0.974)PS(0.039)ELS(0.988)PR	WRAP53	S1154	S	11.5898	11.4694	11.4981	11.8002	11.4432	11.2457	11.7796	11.6974	11.6783	aCD3/Unstimulated	-0.0227359	0.864852	aCD3+L2/Unstimulated	0.199378	0.112567	aCD3+L2/aCD3	0.222114	0.207167
107	830	Q14008-2	QSPPAPTRGISKHSTSGTDEGEDGDEPDDGS	HS(0.055)T(0.2)S(0.811)GT(0.934)DEGEDGDEPDDGSNDVVDLLPR	CKAP5	S1156	S	11.5988	11.5156	11.8441	12.0698	11.6858	11.8673	12.0998	11.9925	12.0379	aCD3/Unstimulated	0.221449	0.0865462	aCD3+L2/Unstimulated	0.390569	0.00521006	aCD3+L2/aCD3	0.16912	0.288639
108	853	Q6PKG0	SREHRPRTASISSSPSEGTPTVGSYGCTPQS	T(0.2)AS(0.748)IS(0.397)S(0.348)S(0.376)PS(0.762)EGT(0.154)PT(0.005)VGS(0.005)Y(0.004)GCT(0.001)PQSLPK	LARP1	S1157	S	11.6135	11.5784	11.3287	11.7195	11.6929	11.557	11.6515	11.8665	11.6861	aCD3/Unstimulated	0.149571	0.153775	aCD3+L2/Unstimulated	0.22783	0.0272196	aCD3+L2/aCD3	0.0782586	0.527644
109	478	Q8TF61	RRQAIQNWQRRPRRHSTEGEEGDVSDVGSRT	RHS(0.992)T(0.008)EGEEGDVSDVGSR	FBXO41	S1158	S	11.6156	11.5719	11.7623	11.7215	12.1034	11.8216	11.6184	11.4978	11.7052	aCD3/Unstimulated	0.232195	0.063276	aCD3+L2/Unstimulated	-0.0427847	0.6829	aCD3+L2/aCD3	-0.27498	0.0846394
110	426	H0Y4Z8	ARDEKKVGAKAAQQDSDSDGEALGGNPMVAG	AAQQDS(1)DS(1)DGEALGGNPMVAGFQDDVDLEDQPR	RABL6	S1159	S	11.6249	11.4461	11.7528	11.9555	11.7167	11.8021	12.1418	12.0399	11.7701	aCD3/Unstimulated	0.216843	0.101653	aCD3+L2/Unstimulated	0.376033	0.00723285	aCD3+L2/aCD3	0.15919	0.325585
111	216	P61978	RVVECIKIILDLISESPIKGRAQPYDPNFYD	IILDLIS(0.003)ES(0.997)PIKGR	HNRNPK	S1161	S	11.6309	11.334	11.2847	11.6677	11.6796	11.5156	11.5829	11.7123	11.6053	aCD3/Unstimulated	0.204484	0.0713996	aCD3+L2/Unstimulated	0.217006	0.0368726	aCD3+L2/aCD3	0.012522	0.926958
112	1167	Q92766-5	KRGRKRGMRSRPRANSGGVDLDSSGEFASIE	ANS(1)GGVDLDS(0.789)S(0.211)GEFASIEK	RREB1	S1162	S	11.6385	11.5021	11.6387	11.9334	11.8621	11.7434	11.8788	12.0995	12.0221	aCD3/Unstimulated	0.253191	0.0200495	aCD3+L2/Unstimulated	0.407033	0.00112419	aCD3+L2/aCD3	0.153842	0.179455
113	553	B1AKL4	APSPPLSQVFQTRAASADYLRPRIPSPIGFT	AAS(1)ADYLRPR	EIF4ENIF1	S1163	S	11.6479	11.4338	11.5104	11.6554	11.6348	11.6054	11.5629	11.6457	11.593	aCD3/Unstimulated	0.101158	0.156309	aCD3+L2/Unstimulated	0.0698409	0.271557	aCD3+L2/aCD3	-0.0313172	0.716904
114	1102	Q13464	IEQLRAKLLDLSDSTSVASFPSADETDGNLP	LLDLS(0.001)DS(0.008)T(0.157)S(0.835)VAS(1)FPSADETDGNLPESR	ROCK1	S1164	S	11.6604	11.5491	11.6567	11.8632	11.6423	11.6381	11.7499	11.9609	11.6644	aCD3/Unstimulated	0.0924989	0.356702	aCD3+L2/Unstimulated	0.169659	0.0791095	aCD3+L2/aCD3	0.0771604	0.528791
115	143	E9PMG1	GVIPPPPGRGQVKKGSVSHDTVQPRTSADAQ	KGS(0.958)VS(0.042)HDTVQPR	REPS1	S1166	S	11.6646	11.3634	11.8318	11.9747	12.1335	12.2682	11.9334	11.9282	11.8189	aCD3/Unstimulated	0.505525	0.0108404	aCD3+L2/Unstimulated	0.273578	0.0352804	aCD3+L2/aCD3	-0.231947	0.184524
116	1468	Q86U86-8	QQERERAAQQQQPSASPRAGTPVGALMGVVP	AAQQQQPSAS(1)PR	PBRM1	S1167	S	11.6654	11.7551	11.888	11.7128	12.0044	12.0423	11.9048	11.5774	12.0876	aCD3/Unstimulated	0.150365	0.313419	aCD3+L2/Unstimulated	0.0871166	0.523829	aCD3+L2/aCD3	-0.0632484	0.735045
117	430	P46100-2	GLNPKLEKCGLGQENSDNEHLVENEVSLLLE	CGLGQENS(1)DNEHLVENEVS(0.222)LLLEES(0.126)DLRRS(0.653)PR	ATRX	S1168	S	11.6712	11.6707	11.6105	11.9085	11.4753	11.8421	11.7172	11.6375	12.0444	aCD3/Unstimulated	0.0911499	0.520782	aCD3+L2/Unstimulated	0.148931	0.25734	aCD3+L2/aCD3	0.0577816	0.748461
118	40	Q86W92-4	ALEYSNGIFDCQSPTSPFMGSLRALHLVEDL	ALEYSNGIFDCQS(0.99)PT(0.248)S(0.759)PFMGS(0.003)LR	PPFIBP1	S1169	S	11.6772	11.5644	11.8158	12.062	11.9088	11.8398	12.0368	11.883	11.6953	aCD3/Unstimulated	0.251093	0.0471629	aCD3+L2/Unstimulated	0.185891	0.0844168	aCD3+L2/aCD3	-0.0652022	0.63547
119	143	O75494-2	RSRSRSFDYNYRRSYSPRNRPTGRPRRSRSH	S(0.996)FDY(0.008)NY(0.023)RRS(0.868)Y(0.118)S(0.987)PR	SRSF10	S1171	S	11.6981	11.7618	11.6216	11.819	11.9686	12.0282	11.9186	11.9298	11.9755	aCD3/Unstimulated	0.244766	0.0143558	aCD3+L2/Unstimulated	0.24747	0.00430935	aCD3+L2/aCD3	0.00270445	0.977255
120	255	Q13111	VVLQDILAVRPPQIKSLPATPQGKNMTPESE	S(1)LPAT(1)PQGK	CHAF1A	S1172	S	11.7001	11.4172	11.8204	11.5055	11.5102	11.6421	11.5532	11.7589	11.4977	aCD3/Unstimulated	-0.0932996	0.434494	aCD3+L2/Unstimulated	-0.0426012	0.699567	aCD3+L2/aCD3	0.0506984	0.735094
121	2702	Q9UQ35	DSRSLSYSPVERRRPSPQPSPRDQQSSSSER	RRPS(1)PQPS(1)PR	SRRM2	S1173	S	11.7006	11.5478	11.5105	11.5555	11.7373	11.5172	11.4643	11.5719	11.4278	aCD3/Unstimulated	0.017043	0.846018	aCD3+L2/Unstimulated	-0.0983125	0.220705	aCD3+L2/aCD3	-0.115356	0.309723
122	314	O94819	AALGPAGERAGSRPQSPSGDADARGDAAVYC	AGS(1)RPQS(0.944)PS(0.056)GDADAR	KBTBD11	S1175	S	11.7125	11.6141	11.7082	11.5698	11.4503	11.541	11.5269	11.4705	11.7559	aCD3/Unstimulated	-0.157887	0.0894745	aCD3+L2/Unstimulated	-0.09381	0.242184	aCD3+L2/aCD3	0.0640768	0.543462
123	324	Q86VZ1	GCRRVPRDTLDTRRESLFSARTTSVRSEAGA	RES(1)LFS(1)AR	P2RY8	S1177	S	11.7249	11.7965	11.884	11.8577	11.9036	11.8477	12.0669	12.0491	12.308	aCD3/Unstimulated	0.0678711	0.424197	aCD3+L2/Unstimulated	0.339517	0.00210059	aCD3+L2/aCD3	0.271646	0.0286902
124	86	Q53ET0	LPNVNQIGSGLAEFQSPLHSPLDSSRSTRHH	S(0.006)S(0.007)HYGGS(0.988)LPNVNQIGS(0.001)GLAEFQS(0.999)PLHS(0.976)PLDS(0.011)S(0.013)R	CRTC2	S1179	S	11.7436	11.7793	11.7303	12.0102	11.9247	11.8968	11.8803	12.0043	12.0759	aCD3/Unstimulated	0.192825	0.0236993	aCD3+L2/Unstimulated	0.235785	0.00403283	aCD3+L2/aCD3	0.0429592	0.609023
125	457	C9JPC9	KSKLNSSVLVPYGAESSEDSDEESKGLGKEN	LNSSVLVPY(0.041)GAES(0.966)S(0.993)EDS(0.993)DEES(0.006)KGLGK	USP42	S1180	S	11.7514	11.6559	11.8791	11.7278	11.9545	11.7481	12.1007	12.1763	12.0807	aCD3/Unstimulated	0.0480174	0.581433	aCD3+L2/Unstimulated	0.357106	0.00193769	aCD3+L2/aCD3	0.309088	0.0176532
126	127	A0A087X0H9	KEEEREKKFSRRLNHSPPQSSSRYRENRSRD	LNHS(1)PPQSSSR	RBM26	S1183	S	11.7553	11.8289	11.8964	12.2684	12.2177	12.0259	12.0356	11.9225	12.0986	aCD3/Unstimulated	0.343789	0.0103119	aCD3+L2/Unstimulated	0.192014	0.0286098	aCD3+L2/aCD3	-0.151775	0.191562
127	583	P29590-2	ENSVSGPEVQPRTPASPHFRSQGAQPQQVTL	T(0.001)PAS(0.999)PHFR	PML	S1184	S	11.7664	11.7408	11.7061	12.0874	11.9581	12.0913	12.0227	12.1084	11.8865	aCD3/Unstimulated	0.307831	0.0100697	aCD3+L2/Unstimulated	0.2681	0.0033751	aCD3+L2/aCD3	-0.0397309	0.66693
128	332	C9JG15	AHQKKRENTLFDIHRSPARRSHIRRKKHAIH	ENTLFDIHRS(1)PARR	ATAD2B	S1185	S	11.7689	11.5356	11.8217	12.0978	12.0037	12.1485	11.7553	11.9011	12.2515	aCD3/Unstimulated	0.374621	0.0261544	aCD3+L2/Unstimulated	0.260561	0.0534278	aCD3+L2/aCD3	-0.11406	0.501674
129	803	E9PDR5	RSDSSGGYNLSDIIQSPSSTGLLKSGKTNSV	KRS(0.245)DS(0.261)S(0.299)GGY(0.007)NLS(0.189)DIIQS(0.994)PS(0.004)S(0.001)TGLLK	IBTK	S1186	S	11.7692	11.7198	11.8322	12.044	12.0043	12.0368	12.1336	12.1272	11.9021	aCD3/Unstimulated	0.254642	0.0152829	aCD3+L2/Unstimulated	0.280569	0.00310509	aCD3+L2/aCD3	0.0259268	0.787946
130	1452	F6VDE0	EDESNEEEEEEDEEESESEAKSVKVKIKLNK	IAKEEES(1)EDES(0.999)NEEEEEEDEEES(0.878)ES(0.123)EAK	SMARCA2	S1187	S	11.783	11.9024	12.0608	11.8548	11.9963	11.7194	12.1586	12.2349	12.1388	aCD3/Unstimulated	-0.0585613	0.545641	aCD3+L2/Unstimulated	0.262058	0.0125468	aCD3+L2/aCD3	0.320619	0.0253693
131	452	E7ETY4	STNSVLSTSTNRSRNSPLLERASLGQASGLP	S(0.003)RNS(0.997)PLLER	MARK2	S1190	S	11.7906	11.9088	11.8882	11.6884	11.6842	11.7413	11.4666	11.5105	11.6787	aCD3/Unstimulated	-0.157876	0.0531884	aCD3+L2/Unstimulated	-0.310566	0.00166792	aCD3+L2/aCD3	-0.152691	0.128973
132	94	Q86UE8-2	PRGHKISDYFEFAGGSAPGTSPGRSVPPVAR	ISDYFEFAGGS(1)APGT(0.152)S(0.848)PGR	TLK2	S1191	S	11.7921	11.7201	11.7033	12.0392	11.6976	11.6847	11.9614	11.8909	11.9431	aCD3/Unstimulated	0.0686766	0.491017	aCD3+L2/Unstimulated	0.193299	0.0503541	aCD3+L2/aCD3	0.124622	0.335487
133	558	A0A0A0MQS0	KKKKKKKKKSKQHDYSDYEDSSLEFLERCSS	QHDY(0.003)S(0.995)DY(0.003)EDS(1)S(1)LEFLER	PHF20L1	S1192	S	11.8209	11.7933	12.0365	12.1278	11.8814	12.0372	12.1659	12.0284	12.1148	aCD3/Unstimulated	0.131892	0.175314	aCD3+L2/Unstimulated	0.219484	0.02434	aCD3+L2/aCD3	0.0875925	0.456803
134	562	Q8NDT2	EGDWTSPSKSSDRRNSLEGYSRSVRSRSGER	S(0.001)S(0.001)DRRNS(0.998)LEGYSR	RBM15B	S1195	S	11.8311	11.7928	11.746	11.9444	12.0283	11.8756	11.7947	11.9128	11.9424	aCD3/Unstimulated	0.159437	0.0419035	aCD3+L2/Unstimulated	0.0933171	0.147497	aCD3+L2/aCD3	-0.0661199	0.441562
135	329	Q86W50	FVVLASVMKELSLKASPLRSETAEGIVVVTT	ELS(0.001)LKAS(0.999)PLR	METTL16	S1196	S	11.8384	12.0181	11.911	11.9407	12.0182	11.8567	11.8412	12.021	12.0478	aCD3/Unstimulated	0.0160128	0.851202	aCD3+L2/Unstimulated	0.0475097	0.539675	aCD3+L2/aCD3	0.0314969	0.763662
136	352	P61073	HSSVSTESESSSFHSS_______________	GGHSSVSTESESSSFHS(0.089)S(0.911)	CXCR4	S1197	S	11.8456	11.3335	11.9379	11.7219	12.027	11.8848	11.5592	11.5845	11.8805	aCD3/Unstimulated	0.172225	0.328203	aCD3+L2/Unstimulated	-0.0309138	0.850893	aCD3+L2/aCD3	-0.203139	0.365389
137	924	P49750-3	GAAGSRERGPPRRAGSQERGPLRRAGSRERI	AGS(1)QERGPLR	YLPM1	S1198	S	11.8566	11.7513	11.9198	12.0853	11.9776	12.0621	11.7153	11.8525	11.8866	aCD3/Unstimulated	0.199098	0.0282438	aCD3+L2/Unstimulated	-0.0244144	0.723977	aCD3+L2/aCD3	-0.223513	0.0378822
138	113	M0R1Q8	LLDRKMSPKRIAKRRSPPADAIPKSKKVKDT	S(1)PPADAIPK	RCC1	S1199	S	11.8571	11.8056	11.5857	11.7675	11.9506	12.0026	12.0368	12.0165	12.0546	aCD3/Unstimulated	0.15746	0.109338	aCD3+L2/Unstimulated	0.286523	0.00663922	aCD3+L2/aCD3	0.129062	0.294185
139	369	Q12874	EEREEEEEEQISESESEDEENEIIYNPKNLP	T(0.001)GEEREEEEEEQIS(0.995)ES(0.995)ES(0.995)EDEENEIIY(0.013)NPK	SF3A3	S1200	S	11.8688	11.8636	11.8616	12.0456	12.296	12.1835	12.21	12.1517	12.3941	aCD3/Unstimulated	0.310394	0.0137174	aCD3+L2/Unstimulated	0.387282	0.00152445	aCD3+L2/aCD3	0.0768882	0.485107
140	1356	F1T0I1	EEVDRRSVHSEHSARSLHSAHSLASRRSSLS	S(0.999)VHS(0.997)EHS(0.927)ARS(0.762)LHS(0.296)AHS(0.016)LAS(0.004)R	SEC16A	S1203	S	11.8707	11.7544	11.7978	11.9709	11.8648	12.0508	11.2711	11.2689	11.6591	aCD3/Unstimulated	0.15455	0.190147	aCD3+L2/Unstimulated	-0.407916	0.00351025	aCD3+L2/aCD3	-0.562466	0.00237381
141	589	F1T0I1	ETDETTVSQNYRGSVSQPSTPSPPKPTGIFQ	GS(0.056)VS(0.888)QPS(0.495)T(0.599)PS(0.957)PPKPT(0.004)GIFQTSANSSFEPVK	SEC16A	S1207	S	11.8916	11.952	11.9116	11.9557	11.901	12.0197	11.994	12.1044	12.0308	aCD3/Unstimulated	0.0403813	0.499349	aCD3+L2/Unstimulated	0.124669	0.0378164	aCD3+L2/aCD3	0.0842881	0.289369
142	101	A0A0J9YX88	VAGTQGKLEAAGSFNSDDDAESCPICLNAFR	LEAAGS(1)FNS(1)DDDAESCPICLNAFR	PHRF1	S1208	S	11.8919	11.9101	11.9364	12.2465	12.017	12.2515	12.1912	12.2992	11.9602	aCD3/Unstimulated	0.258855	0.0350663	aCD3+L2/Unstimulated	0.237382	0.0257753	aCD3+L2/aCD3	-0.0214726	0.870446
143	76	C9J3K5	APPGGDEPLAETESESEAELAGFSPVVDVKK	NAPPGGDEPLAET(1)ES(1)ES(1)EAELAGFSPVVDVKK	FAM134A	S1210	S	11.8936	11.9402	11.9388	12.1933	11.9759	12.2771	12.2521	12.2573	11.9958	aCD3/Unstimulated	0.224569	0.0517879	aCD3+L2/Unstimulated	0.244219	0.0219839	aCD3+L2/aCD3	0.0196508	0.880355
144	108	P49736	EGLALDDEDVEELTASQREAAERAMRQRDRE	AIPELDAYEAEGLALDDEDVEELT(0.03)AS(0.97)QR	MCM2	S1211	S	11.9062	12.0669	12.0728	12.2791	12.2865	12.3325	12.3545	12.3652	12.3744	aCD3/Unstimulated	0.28406	0.00965894	aCD3+L2/Unstimulated	0.3494	0.000626319	aCD3+L2/aCD3	0.0653393	0.415907
145	259	Q9Y2U8	VNGSRLVPYSCRENYSDSEEEDDDDVASSRQ	ENYS(1)DS(1)EEEDDDDVASSR	LEMD3	S1212	S	11.9092	11.8573	12.1008	12.0761	12.1578	12.0375	12.1854	11.9825	12.5836	aCD3/Unstimulated	0.134729	0.368369	aCD3+L2/Unstimulated	0.294766	0.0465345	aCD3+L2/aCD3	0.160037	0.400432
146	55	I3L373	RFAELPEFRPEEVLPSPTLQSLATSPRAILG	FAELPEFRPEEVLPS(0.982)PT(0.019)LQS(0.007)LAT(0.628)S(0.364)PR	CIC	S1214	S	11.9147	11.9918	12.0495	12.4301	12.1849	12.3099	12.3742	12.4558	12.4505	aCD3/Unstimulated	0.322997	0.0100697	aCD3+L2/Unstimulated	0.441516	0.000566533	aCD3+L2/aCD3	0.118518	0.254117
147	82	Q96ST2	TDSENDEPLNLNASDSESEELHRQKDSDSES	GHHVT(0.009)DS(0.991)ENDEPLNLNAS(0.999)DS(0.951)ES(0.05)EELHR	IWS1	S1215	S	11.9219	11.867	12.1105	12.1575	11.9941	12.1258	12.2367	12.3665	12.3681	aCD3/Unstimulated	0.125974	0.158299	aCD3+L2/Unstimulated	0.357306	0.0018515	aCD3+L2/aCD3	0.231332	0.0582953
148	215	O95391	LQEELASGKLVEQANSPKHQWGEEEPNSQME	LVEQANS(1)PK	SLU7	S1218	S	11.9296	11.8828	11.8534	11.8506	12.1037	12.083	12.0799	11.9264	12.1057	aCD3/Unstimulated	0.123832	0.168868	aCD3+L2/Unstimulated	0.148733	0.0787433	aCD3+L2/aCD3	0.0249011	0.823661
149	135	J3KPG5	QYPLNGILGGSRQPSSPSHNTNLRAGSQEFW	QPS(0.01)S(0.971)PS(0.019)HNTNLR	BAZ2A	S1219	S	11.9318	11.8492	11.9769	12.1869	12.2664	12.2924	11.6443	11.9027	12.0062	aCD3/Unstimulated	0.329259	0.0143608	aCD3+L2/Unstimulated	-0.068219	0.449127	aCD3+L2/aCD3	-0.397478	0.00838785
150	657	Q58WW2	EETSTRDSALQDTDDSDDDPVLIPGARYRAG	DSALQDT(1)DDS(1)DDDPVLIPGAR	DCAF6	S1220	S	11.9349	11.9756	12.1835	12.1085	11.9023	12.1554	12.1652	12.3735	12.3428	aCD3/Unstimulated	0.0241104	0.81999	aCD3+L2/Unstimulated	0.262498	0.0166649	aCD3+L2/aCD3	0.238387	0.0997915
151	211	A0A0A0MRU8	HGKAQMDPRGLSPRQSKSDSDDDDLPNVTLD	QS(0.743)KS(0.5)DS(0.757)DDDDLPNVTLDSVNETGSTALSIAR	KLF12	S1221	S	11.9381	12.0108	12.2235	12.2862	12.1611	12.2685	12.5074	12.454	12.2174	aCD3/Unstimulated	0.181132	0.105184	aCD3+L2/Unstimulated	0.335442	0.00580554	aCD3+L2/aCD3	0.15431	0.272865
152	136	Q6P1L5	RGTSPTRSAAPGARGSPPRPPPPPPLLGTVS	GS(1)PPRPPPPPPLLGT(0.318)VS(0.326)S(0.326)PS(0.335)S(0.311)S(0.288)PT(0.094)HLWT(0.002)GEVSAAPPPAR	FAM117B	S1222	S	11.9398	11.8361	11.9223	11.9275	12.0839	11.9252	12.1806	12.0948	12.2345	aCD3/Unstimulated	0.0794752	0.272282	aCD3+L2/Unstimulated	0.270571	0.00264664	aCD3+L2/aCD3	0.191096	0.0586451
153	239	Q9H7N4	RFDIYDPFHPTDEAYSPPPAPEQKYDPFEPT	FDIYDPFHPT(0.003)DEAY(0.013)S(0.984)PPPAPEQK	SCAF1	S1223	S	11.9413	11.6859	11.9728	12.0406	12.0457	12.1386	12.1548	12.3438	12.4045	aCD3/Unstimulated	0.208301	0.0614577	aCD3+L2/Unstimulated	0.434362	0.00160123	aCD3+L2/aCD3	0.226062	0.104596
154	778	Q14289	LHTPPLHRHNVFKRHSMREEDFIQPSSREEA	RHS(1)MREEDFIQPSSR	PTK2B	S1224	S	11.9443	12.1755	12.3892	12.4756	12.3472	12.5298	12.288	11.9273	12.9009	aCD3/Unstimulated	0.281201	0.238401	aCD3+L2/Unstimulated	0.20237	0.349407	aCD3+L2/aCD3	-0.0788306	0.788245
155	122	A0A0A0MR59	NGMDADCKDFNRTPGSRQASPTEVVERLGPN	T(0.055)PGS(0.945)RQAS(0.989)PT(0.011)EVVER	PUM2	S1225	S	11.9454	11.6491	11.6517	11.6573	11.5611	11.6445	11.7972	11.4617	11.7248	aCD3/Unstimulated	-0.127712	0.273728	aCD3+L2/Unstimulated	-0.0874662	0.408807	aCD3+L2/aCD3	0.0402459	0.781095
156	1261	P42345	ASGPVETGPMKKLHVSTINLQKAWGAARRVS	LHVS(0.888)T(0.112)INLQK	MTOR	S1226	S	11.9467	11.7479	11.7351	12.2377	12.0916	12.0274	12.1773	12.1003	12.2297	aCD3/Unstimulated	0.308975	0.0130654	aCD3+L2/Unstimulated	0.359162	0.0018515	aCD3+L2/aCD3	0.0501876	0.639206
157	94	P85037-2	PSPTGTISVPNSCPASPRGAGSSSYRFVQNV	S(0.478)MVS(0.521)PVPS(0.678)PT(0.224)GT(0.098)IS(0.053)VPNS(0.168)CPAS(0.779)PR	FOXK1	S1227	S	11.949	11.5848	11.7289	11.9051	11.9262	12.0233	12.1024	12.1376	12.11	aCD3/Unstimulated	0.197278	0.0596851	aCD3+L2/Unstimulated	0.362432	0.00250377	aCD3+L2/aCD3	0.165153	0.196059
158	70	C9JZP1	FPQNDDEKERLQRRRSRVFDLQFSTDSPRLL	S(1)RVFDLQFS(0.052)T(0.639)DS(0.309)PR	NCAPH	S1228	S	11.9567	11.8256	12.023	12.1019	12.2209	12.1199	12.3231	12.0383	12.1172	aCD3/Unstimulated	0.212431	0.0439628	aCD3+L2/Unstimulated	0.224421	0.0200424	aCD3+L2/aCD3	0.0119903	0.920795
159	327	Q5BIX2	TSAGNAPLNEEINIASSDSEVEIVGVQEHAR	TSAGNAPLNEEINIAS(1)S(1)DS(1)EVEIVGVQEHAR	ARKL1	S1229	S	11.961	12.0341	11.9629	12.3489	12.266	12.1636	12.2595	12.393	12.1201	aCD3/Unstimulated	0.273464	0.0160564	aCD3+L2/Unstimulated	0.271488	0.00590545	aCD3+L2/aCD3	-0.00197623	0.985203
160	1678	Q12888	VLSGKRKLITSEEERSPAKRGRKSATVKPGA	LITSEEERS(1)PAKR	TP53BP1	S1232	S	11.9843	12.2071	11.8736	12.3301	12.3401	12.1423	12.2287	12.2481	12.262	aCD3/Unstimulated	0.249117	0.0330372	aCD3+L2/Unstimulated	0.224568	0.025295	aCD3+L2/aCD3	-0.0245495	0.844423
161	811	H0Y9X0	NSSSYLGYNSNARSNSLRLSLIGDRRGDRRR	S(0.042)NS(0.958)LRLSLIGDR	FRYL	S1233	S	11.9875	11.6845	11.7442	11.9603	12.0237	11.9413	11.8302	12.1524	12.0729	aCD3/Unstimulated	0.169665	0.139273	aCD3+L2/Unstimulated	0.213083	0.0498344	aCD3+L2/aCD3	0.0434177	0.754023
162	222	B3KVN2	YIGRSLQSKHSTENDSPTNVQQ_________	HSTENDS(1)PTNVQQ	FNTA	S1234	S	11.9934	12.0273	12.2025	12.0494	12.1844	12.2281	11.6448	11.2608	11.6109	aCD3/Unstimulated	0.0795811	0.499604	aCD3+L2/Unstimulated	-0.568864	0.00112255	aCD3+L2/aCD3	-0.648445	0.00117543
163	310	H0Y6T5	RAGSRAGSRASSRRGSDASDFDLLETQSACS	RGS(0.995)DAS(0.005)DFDLLETQSACSDTSESSAAGGQGNSR	MACF1	S1235	S	11.9993	12.0331	12.1593	12.3386	12.4541	12.475	12.4651	12.4356	12.5809	aCD3/Unstimulated	0.35863	0.00767547	aCD3+L2/Unstimulated	0.42996	0.000497435	aCD3+L2/aCD3	0.0713304	0.442469
164	1372	Q5T5Y3-2	GLGKPKSKPKKPRPKSVHREESCSDSGTKCS	S(1)VHREESCSDSGTK	CAMSAP1	S1236	S	12.0019	11.6269	11.9556	11.9201	11.9144	11.7136	11.1465	11.1219	11.2175	aCD3/Unstimulated	-0.0121212	0.914884	aCD3+L2/Unstimulated	-0.699529	0.000322483	aCD3+L2/aCD3	-0.687408	0.00046204
165	137	O75396	TKKLYIDSCARRNLGSINTELQDVQRIMVAN	NLGS(1)INTELQDVQR	SEC22B	S1237	S	12.0071	11.6913	11.9285	11.9665	12.1286	12.1116	12.0637	12.1042	12.0198	aCD3/Unstimulated	0.193281	0.0614064	aCD3+L2/Unstimulated	0.186939	0.0441478	aCD3+L2/aCD3	-0.00634246	0.958869
166	67	H7C2H2	KSVAAEGALLPQTPPSPRNLIPHGHRKCHSL	SVAAEGALLPQT(1)PPS(1)PR	RALGPS2	S1238	S	12.0132	11.9036	11.9329	12.1364	12.1731	12.1387	12.0477	12.2355	12.1226	aCD3/Unstimulated	0.199509	0.0200589	aCD3+L2/Unstimulated	0.185361	0.0108061	aCD3+L2/aCD3	-0.0141475	0.868065
167	28	Q5JW53	KGPVMSKTHDHQLESSLSPVEVFAKTSASLE	THDHQLES(0.139)S(0.869)LS(0.993)PVEVFAK	DSN1	S1239	S	12.0162	11.8646	11.8847	12.0959	11.9913	12.1005	12.1371	12.1107	12.2803	aCD3/Unstimulated	0.140734	0.0820598	aCD3+L2/Unstimulated	0.254177	0.00425108	aCD3+L2/aCD3	0.113443	0.255102
168	695	A0A0A0MRM9	RHEKTKKKRGSYRGGSISVQVNSIKFDSE__	GGS(0.902)IS(0.098)VQVNSIKFDS(1)E	NOLC1	S1241	S	12.0209	11.9824	11.9293	12.2567	12.077	12.1596	12.2656	12.4275	12.0826	aCD3/Unstimulated	0.18687	0.0756513	aCD3+L2/Unstimulated	0.281016	0.00859551	aCD3+L2/aCD3	0.0941458	0.438104
169	119	Q8WW12	PKTLSVAAAFNEDEDSEPEEMPPEAKMRMKN	TLSVAAAFNEDEDS(1)EPEEMPPEAK	PCNP	S1242	S	12.0246	12.0045	11.8074	12.2153	12.0164	11.8933	12.1889	12.1451	12.0467	aCD3/Unstimulated	0.0961767	0.347434	aCD3+L2/Unstimulated	0.181395	0.0676079	aCD3+L2/aCD3	0.085218	0.499569
170	1175	Q92766-5	RSRPRANSGGVDLDSSGEFASIEKMLATTDT	ANSGGVDLDS(1)S(1)GEFASIEK	RREB1	S1243	S	12.0282	11.7573	12.1018	12.2724	12.1853	12.2464	12.2177	12.2906	12.1468	aCD3/Unstimulated	0.272296	0.0235421	aCD3+L2/Unstimulated	0.255945	0.0133593	aCD3+L2/aCD3	-0.016351	0.893074
171	103	J3KSI3	QSIDSEDSFVPGRRASLSDLTDLEDIEGLTV	RAS(0.972)LS(0.027)DLT(0.001)DLEDIEGLTVR	RFFL	S1244	S	12.0301	12.3069	12.1188	12.2833	12.2793	12.3692	12.3998	12.4327	12.4571	aCD3/Unstimulated	0.158659	0.0698477	aCD3+L2/Unstimulated	0.277914	0.00377202	aCD3+L2/aCD3	0.119255	0.263395
172	75	M0R2S2	RKKTVFPGAVPVLPASPPPKDSLRSTPSHGS	TVFPGAVPVLPAS(0.999)PPPKDS(0.001)LR	SPATA22	S1245	S	12.0318	11.6351	11.8088	11.9288	12.0369	11.9304	12.0799	12.1439	12.1415	aCD3/Unstimulated	0.140129	0.175393	aCD3+L2/Unstimulated	0.296495	0.00817532	aCD3+L2/aCD3	0.156365	0.245201
173	370	P51991	SSGSPYGGGYGSGGGSGGYGSRRF_______	SSGSPYGGGYGS(0.073)GGGS(0.926)GGYGS(0.001)R	HNRNPA3	S1246	S	12.0332	12.0495	12.0548	12.4132	12.4845	12.1872	12.3351	12.2557	12.475	aCD3/Unstimulated	0.315824	0.0142505	aCD3+L2/Unstimulated	0.309458	0.00475295	aCD3+L2/aCD3	-0.00636606	0.958869
174	272	Q99638	DGHFVLATLSDTDSHSQDLGSPERHQPVPQL	DSLLDGHFVLATLSDTDS(0.023)HS(0.977)QDLGS(1)PER	RAD9A	S1247	S	12.0473	12.1023	12.3141	12.3926	12.2306	12.3038	12.5269	12.4261	12.3948	aCD3/Unstimulated	0.154479	0.0994471	aCD3+L2/Unstimulated	0.294739	0.00458083	aCD3+L2/aCD3	0.140261	0.231575
175	1017	Q7Z333-3	QNNVGDTSRGQVIIISDSDDDDDERILSLEK	GQVIIIS(1)DS(1)DDDDDERILSLEK	SETX	S1249	S	12.0506	11.713	11.7326	11.9547	11.9926	12.1565	12.1489	12.3117	12.0309	aCD3/Unstimulated	0.202497	0.107029	aCD3+L2/Unstimulated	0.331792	0.0105057	aCD3+L2/aCD3	0.129295	0.393869
176	656	H0YFS7	SLAGRGSESGGEKAISVRGDSEEASGAEEEV	AIS(1)VRGDS(1)EEAS(1)GAEEEVGTVAAAATAGK	SALL2	S1251	S	12.0565	11.751	11.9286	11.9459	11.8581	11.9587	11.9936	12.1932	12.2692	aCD3/Unstimulated	0.0088638	0.932043	aCD3+L2/Unstimulated	0.239934	0.0232962	aCD3+L2/aCD3	0.23107	0.103387
177	706	H7BXI1	QGLHDLGRSSSSLLASPGHISVKEPTPSIAS	S(0.59)S(0.182)S(0.182)S(0.047)LLAS(0.999)PGHIS(0.001)VK	ESYT2	S1254	S	12.0687	12.1788	12.1858	12.3775	12.2757	12.582	12.5004	12.4349	12.3023	aCD3/Unstimulated	0.267297	0.023813	aCD3+L2/Unstimulated	0.268102	0.0101815	aCD3+L2/aCD3	0.00080517	0.99464
178	156	Q9BTC0	KVKGGDDHDDTSDSDSDGLTLKELQNRLRRK	VKGGDDHDDT(0.999)S(0.999)DS(0.995)DS(0.99)DGLT(0.017)LK	DIDO1	S1255	S	12.0799	12.049	12.1967	12.0445	12.304	12.4718	12.4969	12.3891	12.572	aCD3/Unstimulated	0.164896	0.161422	aCD3+L2/Unstimulated	0.377472	0.00478881	aCD3+L2/aCD3	0.212576	0.168836
179	110	H0YA01	SSDSESHLPEEPAPLSPQQAFRRRANTLSHF	LLGS(0.45)S(0.534)EDLS(0.195)S(0.742)DS(0.04)ES(0.04)HLPEEPAPLS(1)PQQAFR	TBC1D1	S1256	S	12.096	12.1171	12.3321	12.4757	12.235	12.2926	12.3538	12.5072	12.4217	aCD3/Unstimulated	0.152704	0.126997	aCD3+L2/Unstimulated	0.245852	0.0151424	aCD3+L2/aCD3	0.0931479	0.437967
180	37	Q96AG3-3	QGFGGAFPARSFSTGSDLGHWVTTPPDIPGS	S(0.511)FS(0.439)T(0.257)GS(0.793)DLGHWVTTPPDIPGSR	SLC25A46	S1257	S	12.1	12.2373	12.2346	12.5111	12.566	12.3584	12.5262	12.582	12.3448	aCD3/Unstimulated	0.287864	0.0160564	aCD3+L2/Unstimulated	0.293687	0.00510527	aCD3+L2/aCD3	0.00582356	0.96077
181	499	Q02241-3	ERPSRERDREKVTQRSVSPSPVPLLFQPDQN	S(0.989)VS(0.939)PS(0.072)PVPLLFQPDQNAPPIR	KIF23	S1258	S	12.1033	12.1472	12.4671	12.4788	12.607	12.5549	12.5875	12.7091	12.5714	aCD3/Unstimulated	0.307675	0.021134	aCD3+L2/Unstimulated	0.383451	0.00299178	aCD3+L2/aCD3	0.0757763	0.552777
182	168	P04406-2	LWRDGRGALQNIIPASTGAAKAVGKVIPELN	GALQNIIPAS(0.807)T(0.193)GAAK	GAPDH	S1260	S	12.1057	12.0493	12.1506	12.3128	12.3237	12.507	12.3809	12.4214	12.365	aCD3/Unstimulated	0.279311	0.0106535	aCD3+L2/Unstimulated	0.287294	0.0019369	aCD3+L2/aCD3	0.00798298	0.929761
183	1211	Q5YLB2	THLAQGYRRGAKKLESSEENLSSEDEELPCF	KLES(1)S(1)EENLS(1)S(1)EDEELPCFQHLLFGK	BRCA1	S1261	S	12.1057	12.2534	12.1661	12.3926	12.1744	12.3736	12.6089	12.274	12.1988	aCD3/Unstimulated	0.138475	0.250552	aCD3+L2/Unstimulated	0.185539	0.103548	aCD3+L2/aCD3	0.0470642	0.754023
184	780	Q92613	DGYCPDLELSDSEAESDGNKEKVRVRKDSSD	APYQENDGY(0.001)CPDLELS(0.999)DS(1)EAES(1)DGNKEK	JADE3	S1263	S	12.1113	12.0176	12.2873	12.6457	12.5566	12.344	12.578	12.7152	12.6898	aCD3/Unstimulated	0.376682	0.0123283	aCD3+L2/Unstimulated	0.522287	0.00094124	aCD3+L2/aCD3	0.145605	0.289369
185	1132	Q9UQ35	DRGEFSASPMLKSGMSPEQSRFQSDSSSYPT	S(0.126)GMS(0.874)PEQSR	SRRM2	S1264	S	12.1231	11.8331	11.8132	11.9728	12.0777	12.0413	12.0687	11.6124	11.8715	aCD3/Unstimulated	0.107425	0.415027	aCD3+L2/Unstimulated	-0.07228	0.551946	aCD3+L2/aCD3	-0.179705	0.300669
186	56	P08670	GSALRPSTSRSLYASSPGGVYATRSSAVRLR	SLYAS(0.088)S(0.91)PGGVYAT(0.002)R	VIM	S1265	S	12.1256	12.2144	12.0927	12.2745	12.1736	12.2166	12.2067	12.2608	12.3621	aCD3/Unstimulated	0.0772982	0.253956	aCD3+L2/Unstimulated	0.132263	0.0465699	aCD3+L2/aCD3	0.0549644	0.507721
187	690	V9GYM8	GMALPTLPRGLFRSESLESPRGERLLQDAIR	S(0.007)ES(0.993)LESPRGER	ARHGEF2	S1266	S	12.1278	12.2923	12.346	12.399	12.5216	12.4045	12.2959	12.051	12.373	aCD3/Unstimulated	0.186328	0.0884759	aCD3+L2/Unstimulated	-0.0153969	0.872049	aCD3+L2/aCD3	-0.201725	0.148362
188	547	Q9H1C4	PQHKVRGYRYLEEDNSDESDAEGEHGDGAEE	YLEEDNS(1)DES(1)DAEGEHGDGAEEEAPPAGPRPGPEPAGLGR	UNC93B1	S1267	S	12.129	11.8625	12.0156	12.2386	12.249	12.3831	12.3788	12.2629	12.1978	aCD3/Unstimulated	0.28788	0.0160046	aCD3+L2/Unstimulated	0.277496	0.00645162	aCD3+L2/aCD3	-0.0103839	0.928626
189	526	O95365	SPGATATPGAPAQPSSPDARRNGQEKHFKDE	VRGGAPDPSPGATATPGAPAQPS(0.147)S(0.853)PDAR	ZBTB7A	S1269	S	12.1321	12.1641	12.2599	12.4605	12.3107	12.3077	12.3301	12.3496	12.5626	aCD3/Unstimulated	0.17428	0.0645397	aCD3+L2/Unstimulated	0.228751	0.0127702	aCD3+L2/aCD3	0.0544709	0.602668
190	905	G5E9A6	ARRLLSPAGSSGAPASPACSSPPSSEFMDVN	RLLSPAGS(0.001)S(0.003)GAPAS(0.992)PACS(0.513)S(0.464)PPS(0.014)S(0.013)EFMDVN	USP11	S1270	S	12.1342	12.055	12.0396	12.4236	12.3157	12.4718	12.3642	12.4742	12.1625	aCD3/Unstimulated	0.327471	0.0126508	aCD3+L2/Unstimulated	0.257369	0.00985619	aCD3+L2/aCD3	-0.0701016	0.528791
191	495	O75152	EKALRVQQSSESSTSSPSQHEATPGARRLLR	VQQSSESSTS(0.008)S(0.98)PS(0.012)QHEATPGAR	ZC3H11A	S1271	S	12.1354	12.3416	12.4807	12.5041	12.585	12.407	12.2564	12.3494	12.6051	aCD3/Unstimulated	0.179462	0.154179	aCD3+L2/Unstimulated	0.0843815	0.448502	aCD3+L2/aCD3	-0.0950802	0.524281
192	152	H0YA01	RGSPGVSQRKLMRYHSVSTETPHERKDFESK	YHS(0.994)VS(0.006)TETPHER	TBC1D1	S1272	S	12.1501	12.2013	12.2981	12.4397	12.4561	12.5122	12.0613	12.2471	12.0858	aCD3/Unstimulated	0.252876	0.0138299	aCD3+L2/Unstimulated	-0.0851063	0.209386	aCD3+L2/aCD3	-0.337982	0.0034597
193	2479	P11717	SSSAQQKTVSSTKLVSFHDDSDEDLLHI___	LVS(1)FHDDS(1)DEDLLHI	IGF2R	S1273	S	12.1516	12.2827	12.4386	12.4867	12.5785	12.445	12.4667	12.5148	12.6513	aCD3/Unstimulated	0.212457	0.0421838	aCD3+L2/Unstimulated	0.253335	0.010796	aCD3+L2/aCD3	0.0408777	0.721237
194	184	Q96HA1	RPAPRSPPPRSPPPRSPPPSPPTHRAHHVYP	S(0.26)PPPRS(0.74)PPPS(0.93)PPT(0.071)HR	POM121	S1274	S	12.1539	12.1133	12.0119	12.2229	12.2017	12.1988	12.2562	12.1779	12.2284	aCD3/Unstimulated	0.11473	0.0753842	aCD3+L2/Unstimulated	0.127796	0.0323905	aCD3+L2/aCD3	0.0130657	0.862075
195	27	Q8WUM0	GTGSRRGPLAGLGPGSTPRTASRKGLPLGSA	RGPLAGLGPGS(1)T(1)PR	NUP133	S1276	S	12.1561	12.1487	12.1721	12.3024	12.3955	12.2421	12.3004	12.2777	12.6219	aCD3/Unstimulated	0.154358	0.136903	aCD3+L2/Unstimulated	0.24105	0.0199861	aCD3+L2/aCD3	0.086692	0.483466
196	1439	Q9UQ35	SPEMKDGLPRTPSRRSRSGSSPGLRDGSGTP	S(0.91)RS(0.971)GS(0.362)S(0.757)PGLR	SRRM2	S1277	S	12.1578	11.8449	12.0191	12.0637	12.1973	12.0485	12.0206	11.7158	12.2045	aCD3/Unstimulated	0.0958829	0.47872	aCD3+L2/Unstimulated	-0.0269651	0.832636	aCD3+L2/aCD3	-0.122848	0.468976
197	106	Q7L9B9	LEQVKFEICVSSKGSSAQHSPSSLRRDLLAE	GS(0.194)S(0.789)AQHS(0.941)PS(0.171)S(0.905)LRR	EEPD1	S1278	S	12.1627	12.0987	12.288	12.3964	12.3396	12.405	12.2462	12.0136	12.2087	aCD3/Unstimulated	0.19719	0.03903	aCD3+L2/Unstimulated	-0.027007	0.724871	aCD3+L2/aCD3	-0.224197	0.0565502
198	185	Q86XP3	AGVVQEEEEDNLEYDSDGNPIAPTKKIIDPL	YMAENPTAGVVQEEEEDNLEYDS(1)DGNPIAPTKK	DDX42	S1281	S	12.1712	11.9534	11.985	12.2922	12.2712	12.3752	12.5326	12.4595	12.4705	aCD3/Unstimulated	0.276331	0.0119024	aCD3+L2/Unstimulated	0.451033	0.000382871	aCD3+L2/aCD3	0.174702	0.0917464
199	2222	A0A087WV66	DKPTTHEKTTKIACRSPQPDPVGTPTIFKPQ	IACRS(1)PQPDPVGT(0.983)PT(0.017)IFKPQSK	MKI67	S1282	S	12.1717	12.1418	11.9781	12.3556	12.0625	12.1271	12.1148	12.3687	12.4165	aCD3/Unstimulated	0.0845438	0.457562	aCD3+L2/Unstimulated	0.202807	0.0676328	aCD3+L2/aCD3	0.118264	0.413883
200	588	O60343-2	NIFSRGANRMRGRLGSVDSFERSNSLASEKD	GRLGS(1)VDSFER	TBC1D4	S1283	S	12.1731	12.3344	12.4147	12.625	12.2875	12.4228	12.5652	12.4171	12.4539	aCD3/Unstimulated	0.137731	0.199953	aCD3+L2/Unstimulated	0.171309	0.0900441	aCD3+L2/aCD3	0.0335779	0.79866
201	760	Q8N0Z3	LLQLIEQQKLVGLNLSPPMSPVQLPLRAWTE	LVGLNLS(1)PPMS(1)PVQLPLR	SPICE1	S1284	S	12.1742	12.091	12.2717	12.3359	12.1505	12.3093	12.4882	12.1536	12.4443	aCD3/Unstimulated	0.0862839	0.417579	aCD3+L2/Unstimulated	0.18307	0.0754949	aCD3+L2/aCD3	0.0967859	0.464279
202	7	Q13206	_________MGKTANSPGSGARPDPVRSFNR	T(0.003)ANS(0.994)PGS(0.002)GARPDPVR	DDX10	S1286	S	12.1743	12.1767	12.2913	12.2399	12.2224	12.3941	12.1621	12.2502	12.4231	aCD3/Unstimulated	0.0713784	0.417312	aCD3+L2/Unstimulated	0.064376	0.423981	aCD3+L2/aCD3	-0.00700243	0.951363
203	542	Q96JM3	KPALFPEPAKTAPPASPEARKRALFPEPRKH	TAPPAS(1)PEAR	CHAMP1	S1287	S	12.1773	12.0689	12.2448	12.309	12.2782	12.4022	12.2239	12.2347	12.2594	aCD3/Unstimulated	0.166135	0.0349449	aCD3+L2/Unstimulated	0.0756579	0.221152	aCD3+L2/aCD3	-0.0904771	0.303396
204	1197	A0A0D9SF54	VATFNSIKELNERWRSLQQLAEERSQLLGSA	WRS(1)LQQLAEER	SPTAN1	S1288	S	12.1818	12.2789	12.0866	12.1373	12.3244	12.1704	12.3973	12.2731	12.3743	aCD3/Unstimulated	0.0282892	0.724045	aCD3+L2/Unstimulated	0.165802	0.0384037	aCD3+L2/aCD3	0.137513	0.201075
205	658	Q9H1B7	GSSVHSTTASARRNSSSPVSPASVPGQRRLA	RNS(0.265)S(0.813)S(0.935)PVS(0.979)PAS(0.009)VPGQR	IRF2BPL	S1289	S	12.1834	12.1903	12.3607	12.3252	12.3467	12.4463	12.3793	12.3585	12.368	aCD3/Unstimulated	0.12793	0.0860803	aCD3+L2/Unstimulated	0.123799	0.0663443	aCD3+L2/aCD3	-0.00413047	0.963423
206	957	Q9UQ35	TSRTTPRRSRSVSPCSNVESRLLPRYSHSGS	S(0.983)RS(0.701)VS(0.535)PCS(0.779)NVES(0.002)R	SRRM2	S1290	S	12.184	12.1008	12.1804	12.08	12.3848	12.3738	12.5625	12.3312	12.5632	aCD3/Unstimulated	0.124452	0.243542	aCD3+L2/Unstimulated	0.330557	0.00606245	aCD3+L2/aCD3	0.206105	0.151649
207	1310	Q8IWU2	DEDLRAFNLHSLSSESEDETEHPVPIILSNE	AFNLHS(0.058)LS(0.953)S(0.965)ES(0.904)EDET(0.117)EHPVPIILS(0.003)NEDGR	LMTK2	S1291	S	12.1843	12.0952	12.2059	12.4012	12.252	12.3224	12.4107	12.5237	12.3349	aCD3/Unstimulated	0.163384	0.0492716	aCD3+L2/Unstimulated	0.261255	0.00347769	aCD3+L2/aCD3	0.0978707	0.311749
208	146	D6RAY8	ESQGLPTMARRNDDISELEDLSELEDLKDAK	RNDDIS(1)ELEDLS(1)ELEDLKDAK	SMARCAD1	S1294	S	12.1863	12.0789	12.2239	12.5355	12.4581	12.4919	12.5202	12.4162	12.4	aCD3/Unstimulated	0.332113	0.00602233	aCD3+L2/Unstimulated	0.282402	0.00158698	aCD3+L2/aCD3	-0.0497112	0.534574
209	198	Q8NCF5	DKEEKKKTEFLDLDNSPLSPPSPRTKSRTHT	KKTEFLDLDNS(1)PLS(1)PPS(1)PR	NFATC2IP	S1296	S	12.1888	12.1751	12.2818	12.3338	12.3374	12.2108	12.3902	12.36	12.2238	aCD3/Unstimulated	0.0788011	0.276069	aCD3+L2/Unstimulated	0.109456	0.109576	aCD3+L2/aCD3	0.0306547	0.7349
210	481	P31948	DGYQRCMMAQYNRHDSPEDVKRRAMADPEVQ	HDS(1)PEDVKRR	STIP1	S1297	S	12.1891	12.1313	12.2097	11.9976	12.2256	11.9308	11.6057	11.6407	11.5042	aCD3/Unstimulated	-0.125343	0.164337	aCD3+L2/Unstimulated	-0.593152	0.000191289	aCD3+L2/aCD3	-0.467809	0.00135734
211	866	H0Y612	PEFEQEEDDGEVTEDSDEDFIQPRRKRLKSD	TFAPLPEFEQEEDDGEVT(1)EDS(1)DEDFIQPR	TRIM33	S1298	S	12.1918	12.106	12.4036	12.2911	12.6166	12.3846	12.4514	12.487	12.4509	aCD3/Unstimulated	0.196931	0.0866726	aCD3+L2/Unstimulated	0.229282	0.0333305	aCD3+L2/aCD3	0.0323509	0.81207
212	341	P61073	LKILSKGKRGGHSSVSTESESSSFHSS____	RGGHS(0.275)S(0.275)VS(0.889)T(0.559)ES(0.001)ESSSFHSS	CXCR4	S1299	S	12.1929	12.0462	12.2711	12.2923	12.377	12.3709	12.4324	12.3051	12.4135	aCD3/Unstimulated	0.176694	0.0421923	aCD3+L2/Unstimulated	0.213594	0.0101804	aCD3+L2/aCD3	0.0369002	0.695028
213	410	F8VSE7	GQIQVCAKQKLARHGSFNTVQASERIQRKVN	HGS(1)FNTVQASER	E2F7	S1300	S	12.195	12.1864	12.1558	12.0698	12.1642	12.3237	12.1053	11.9613	12.3063	aCD3/Unstimulated	0.00687225	0.947108	aCD3+L2/Unstimulated	-0.0547551	0.563285	aCD3+L2/aCD3	-0.0616274	0.624946
214	1010	Q8NDX1-2	HQDEAPTTAKVKRNISERRTYRKIIPKRNRN	NIS(1)ERRT(0.995)Y(0.005)R	PSD4	S1301	S	12.1987	12.2584	12.2104	12.3218	12.2424	12.3751	12.3325	12.2455	12.4592	aCD3/Unstimulated	0.0905971	0.218923	aCD3+L2/Unstimulated	0.123207	0.0787433	aCD3+L2/aCD3	0.0326098	0.719211
215	1756	A0A087WY61	SPISQRLPPKVESLESLYFTPIPARSQAPLE	LPPKVES(1)LES(0.999)LY(0.01)FT(0.991)PIPAR	NUMA1	S1302	S	12.2012	12.2113	12.0674	12.308	12.3655	12.3677	12.3698	12.4506	12.3628	aCD3/Unstimulated	0.187116	0.020702	aCD3+L2/Unstimulated	0.234462	0.00288122	aCD3+L2/aCD3	0.0473468	0.539019
216	223	Q92804-2	NFGGHRDYGPRTDADSESDNSDNNTIFVQGL	T(0.012)DADS(0.795)ES(0.193)DNSDNNTIFVQGLGEGVSTDQVGEFFK	TAF15	S1304	S	12.2069	11.9504	12.2786	12.3804	12.3706	12.5084	12.6975	12.5479	12.418	aCD3/Unstimulated	0.274447	0.0346744	aCD3+L2/Unstimulated	0.409141	0.0027621	aCD3+L2/aCD3	0.134695	0.339929
217	116	Q8N3X1	VKATGGLCLLGAYADSDDDDNDVSEKLAQSK	ATGGLCLLGAYADS(1)DDDDNDVSEKLAQSK	FNBP4	S1305	S	12.2127	12.1684	12.2664	12.2433	12.4769	12.2179	12.2249	12.4444	12.2655	aCD3/Unstimulated	0.0968492	0.30198	aCD3+L2/Unstimulated	0.0957536	0.265563	aCD3+L2/aCD3	-0.00109569	0.992517
218	404	A8MZ87	PTAEWNGDGSGSLRRSGSFGKLRDALRRSSE	S(1)GS(1)FGKLR	KLC2	S1306	S	12.2183	12.2987	12.1174	12.185	12.1546	12.1692	12.2312	12.1005	12.2687	aCD3/Unstimulated	-0.0418779	0.555331	aCD3+L2/Unstimulated	-0.0113839	0.865442	aCD3+L2/aCD3	0.030494	0.735045
219	351	Q96NB3	LTIKELQKKEEENADSDDEGELQDLLSQDWR	ELQKKEEENADS(1)DDEGELQDLLSQDWR	ZNF830	S1308	S	12.2185	12.1876	12.3149	12.3297	12.53	12.4864	12.418	12.4288	12.2487	aCD3/Unstimulated	0.208336	0.0337507	aCD3+L2/Unstimulated	0.124802	0.111809	aCD3+L2/aCD3	-0.0835338	0.422554
220	306	P42167	ESLVVNRVTGNFKHASPILPITEFSDIPRRA	HAS(1)PILPITEFSDIPR	TMPO	S1309	S	12.2208	12.1691	12.51	12.4664	12.3861	12.5753	12.5286	12.6823	12.7057	aCD3/Unstimulated	0.175958	0.118095	aCD3+L2/Unstimulated	0.338905	0.00585843	aCD3+L2/aCD3	0.162947	0.253445
221	287	A0A075B6H4	RAQKEAAGFLDRSTSSTPVKFISRGRRPDVI	EAAGFLDRS(0.632)T(0.251)S(0.391)S(0.807)T(0.889)PVKFIS(0.03)R	CSRP2BP	S1310	S	12.2312	11.9671	12.2107	12.2928	12.0948	12.1026	12.2971	12.2086	12.2777	aCD3/Unstimulated	0.0270534	0.773686	aCD3+L2/Unstimulated	0.124819	0.154109	aCD3+L2/aCD3	0.0977658	0.409587
222	21	Q01196	DASTSRRFTPPSTALSPGKMSEALPLGAPDA	RFT(0.707)PPS(0.26)T(0.263)ALS(0.734)PGKMS(0.036)EALPLGAPDAGAALAGK	RUNX1	S1311	S	12.2327	12.069	12.4738	12.4248	12.2882	12.3847	12.3915	12.4965	12.4801	aCD3/Unstimulated	0.1074	0.308963	aCD3+L2/Unstimulated	0.197494	0.0552465	aCD3+L2/aCD3	0.0900944	0.487675
223	167	Q9H8G2-2	DIEKSVNEILGLAESSPNEPKAATLAVPPPE	SVNEILGLAES(0.205)S(0.795)PNEPK	CAAP1	S1312	S	12.233	12.2582	12.3859	12.3696	12.36	12.3729	12.451	12.5415	12.3445	aCD3/Unstimulated	0.0751156	0.299366	aCD3+L2/Unstimulated	0.153283	0.0340675	aCD3+L2/aCD3	0.0781675	0.393869
224	619	A0A0D9SFB3	QSSGASSSSFSSSRASSSRSGGGGHGSSRGF	QSSGASSSSFS(0.002)S(0.044)S(0.044)RAS(0.858)S(0.049)S(0.003)R	DDX3X	S1313	S	12.235	11.9046	12.1648	12.3409	12.2584	12.1162	12.2658	12.0377	12.1889	aCD3/Unstimulated	0.137049	0.222925	aCD3+L2/Unstimulated	0.062632	0.539375	aCD3+L2/aCD3	-0.0744167	0.583538
225	452	H7BY37	DIRPSGSPPPPTLPASPSNHVSSLPPFIAPP	S(0.043)DNS(0.11)DIRPS(0.211)GS(0.617)PPPPT(0.084)LPAS(0.839)PS(0.088)NHVS(0.006)S(0.001)LPPFIAPPGR	KMT2C	S1314	S	12.2486	12.0504	12.441	12.4886	12.3377	12.6549	12.4709	12.4626	12.6235	aCD3/Unstimulated	0.247018	0.0661846	aCD3+L2/Unstimulated	0.272309	0.0284203	aCD3+L2/aCD3	0.0252907	0.870446
226	202	Q6ZTN6-2	LQESLQLSTEPRGPGSPPRTPPAPGPPSFEE	GPGS(1)PPRT(1)PPAPGPPSFEEQLR	ANKRD13D	S1315	S	12.2681	12.2423	12.2273	12.1969	12.2836	12.3659	12.3923	12.2484	12.5463	aCD3/Unstimulated	0.0361956	0.674299	aCD3+L2/Unstimulated	0.14973	0.0745027	aCD3+L2/aCD3	0.113535	0.317497
227	165	P24723-2	LQPGNISPTSKLVSRSTLRRQGKESSKEGNG	LVS(0.015)RS(0.986)T(0.998)LRR	PRKCH	S1316	S	12.2713	12.4473	12.6823	13.0509	12.9088	13.0468	12.7311	12.8567	12.8183	aCD3/Unstimulated	0.535181	0.00696498	aCD3+L2/Unstimulated	0.335029	0.00638953	aCD3+L2/aCD3	-0.200152	0.170069
228	63	V9GYT7	RIQVEQTRDEDLDTDSLD_____________	IQVEQTRDEDLDT(1)DS(1)LD	PSIP1	S1317	S	12.2727	12.1851	12.2417	12.52	12.611	12.583	12.761	12.4953	12.6965	aCD3/Unstimulated	0.338149	0.0100697	aCD3+L2/Unstimulated	0.417748	0.000825579	aCD3+L2/aCD3	0.0795986	0.430839
229	1616	A0A0A0MQV9	RPPKKRHEDLVPPAGSPELSPPQPLFRPRSE	HEDLVPPAGS(1)PELS(1)PPQPLFRPR	SETD1B	S1318	S	12.2752	12.1831	12.4685	12.6255	12.5261	12.5613	12.6905	12.299	12.6478	aCD3/Unstimulated	0.26206	0.0525408	aCD3+L2/Unstimulated	0.236827	0.0475578	aCD3+L2/aCD3	-0.0252331	0.870094
230	824	Q6P0N0	NTSNIPVILEPETEESENEFYIKQKKARPSV	NTSNIPVILEPET(1)EES(1)ENEFYIK	MIS18BP1	S1320	S	12.2791	12.1893	12.2662	12.4637	12.3646	12.2363	12.3441	12.6495	12.2659	aCD3/Unstimulated	0.109998	0.322097	aCD3+L2/Unstimulated	0.175008	0.0982061	aCD3+L2/aCD3	0.06501	0.63204
231	99	Q5TAQ8	TGHYSINDENRVHDRSEEEEEEEEEEEEEQP	VHDRS(1)EEEEEEEEEEEEEQPR	DCAF8	S1321	S	12.2807	12.325	12.3636	12.3724	12.503	12.4861	12.5103	12.645	12.6662	aCD3/Unstimulated	0.130765	0.0793261	aCD3+L2/Unstimulated	0.284074	0.0018515	aCD3+L2/aCD3	0.153309	0.10636
232	739	Q12789-3	KTSQPPVPQGEAEEDSQGKEGPSGSGDSQLS	TSQPPVPQGEAEEDS(1)QGKEGPSGSGDSQLSASSR	GTF3C1	S1322	S	12.2894	12.1782	12.0426	12.1523	12.3004	12.4008	12.3835	12.408	12.4835	aCD3/Unstimulated	0.114431	0.2135	aCD3+L2/Unstimulated	0.254923	0.0100524	aCD3+L2/aCD3	0.140492	0.245201
233	256	Q9BX67-2	NYIRTDEEGDFRHKSSFVI____________	HKS(0.068)S(0.932)FVI	JAM3	S1323	S	12.2894	12.4616	12.2836	12.547	12.5411	12.4353	12.5862	12.6402	12.6081	aCD3/Unstimulated	0.162917	0.0418459	aCD3+L2/Unstimulated	0.266608	0.00253844	aCD3+L2/aCD3	0.103691	0.266347
234	523	Q12888	LTGDSCKLMLSTSEYSQSPKMESLSSHRIDE	LMLSTSEY(0.001)S(0.998)QS(1)PK	TP53BP1	S1324	S	12.2908	12.2233	12.3244	12.4978	12.1556	12.3635	12.5396	12.5758	12.5684	aCD3/Unstimulated	0.0594654	0.506123	aCD3+L2/Unstimulated	0.28177	0.00602076	aCD3+L2/aCD3	0.222304	0.0778964
235	717	Q13144	QLQRFIQWLKEAEEESSEDD___________	FIQWLKEAEEES(1)S(1)EDD	EIF2B5	S1326	S	12.2915	11.9849	12.3419	12.5379	12.4504	12.4644	12.6117	12.6339	12.2684	aCD3/Unstimulated	0.278142	0.053414	aCD3+L2/Unstimulated	0.298559	0.024417	aCD3+L2/aCD3	0.0204163	0.899614
236	785	P19634	SSPGTDDVFTPAPSDSPSSQRIQRCLSDPGP	SKETSSPGTDDVFTPAPS(0.006)DS(0.982)PS(0.736)S(0.276)QRIQR	SLC9A1	S1328	S	12.2966	12.2675	12.472	12.6045	12.5954	12.6695	12.5753	12.6004	12.7761	aCD3/Unstimulated	0.277766	0.0143558	aCD3+L2/Unstimulated	0.30523	0.0028863	aCD3+L2/aCD3	0.0274639	0.790177
237	2436	O75376	EREPAPLLSAQYETLSDSDD___________	IWEREPAPLLSAQYETLS(1)DS(1)DD	NCOR1	S1329	S	12.3012	12.1121	12.2497	12.2412	12.2362	12.346	12.436	12.5992	12.4279	aCD3/Unstimulated	0.0534687	0.497949	aCD3+L2/Unstimulated	0.266681	0.00444348	aCD3+L2/aCD3	0.213212	0.0572649
238	297	F8W6I7	YFAKPRNQGGYGGSSSSSSYGSGRRF_____	NQGGYGGS(0.002)S(0.017)S(0.973)S(0.009)SSYGSGR	HNRNPA1	S1331	S	12.3033	12.2895	12.3483	12.7012	12.3851	12.475	12.5179	12.5453	12.5595	aCD3/Unstimulated	0.206736	0.0365952	aCD3+L2/Unstimulated	0.227195	0.0126524	aCD3+L2/aCD3	0.0204598	0.849357
239	155	A0A0A0MRN0	IDRHVERRRSRSPRRSLSPRRSPRRSRSRSH	S(1)LS(1)PRRS(1)PR	PRPF38B	S1332	S	12.3082	12.1512	12.2332	12.2127	12.223	12.3286	12.0931	12.0707	12.2287	aCD3/Unstimulated	0.0238896	0.746377	aCD3+L2/Unstimulated	-0.100075	0.146725	aCD3+L2/aCD3	-0.123965	0.205626
240	248	P13984	WELKPEYRHYQGEEKSD______________	HYQGEEKS(1)D	GTF2F2	S1335	S	12.3115	12.5885	12.5466	12.5943	12.5203	12.4013	11.428	11.3694	11.1403	aCD3/Unstimulated	0.0231167	0.835878	aCD3+L2/Unstimulated	-1.16961	6.36325e-06	aCD3+L2/aCD3	-1.19272	4.91289e-06
241	304	Q96QR8	KLYERRGGGSGGGEESEGEEVDED_______	RGGGSGGGEES(1)EGEEVDED	PURB	S1336	S	12.3183	12.399	12.5284	12.5105	12.3859	12.3028	12.5161	12.6375	12.624	aCD3/Unstimulated	-0.0155261	0.853336	aCD3+L2/Unstimulated	0.177301	0.0344296	aCD3+L2/aCD3	0.192828	0.0961025
242	1230	Q5T200-2	HRSGDDQSGRKRVLHSGSRDREKTKSLEITG	VLHS(1)GS(1)RDREK	ZC3H13	S1337	S	12.3268	12.3685	12.496	12.5703	12.6183	12.5462	11.2198	11.1653	11.177	aCD3/Unstimulated	0.181168	0.0229112	aCD3+L2/Unstimulated	-1.20973	1.09458e-07	aCD3+L2/aCD3	-1.3909	2.3008e-08
243	355	Q9Y2K1-2	KDFNIIKVTDKDCNESTDNDELEDEPEEPFY	VTDKDCNES(1)T(1)DNDELEDEPEEPFYR	ZBTB1	S1339	S	12.3311	12.2374	12.3946	12.5165	12.3904	12.5911	12.6662	12.6961	12.7607	aCD3/Unstimulated	0.178301	0.0388929	aCD3+L2/Unstimulated	0.386637	0.000867219	aCD3+L2/aCD3	0.208336	0.0510751
244	913	A9Z1X7	EKALRSMRKAQVSPQS_______________	KAQVS(0.156)PQS(0.844)	SRRM1	S1340	S	12.3347	12.5464	12.6319	12.2779	12.4224	12.4853	12.0644	11.8581	11.8221	aCD3/Unstimulated	-0.109152	0.30968	aCD3+L2/Unstimulated	-0.589489	0.000626319	aCD3+L2/aCD3	-0.480337	0.00428983
245	229	Q5T8J1	SPAPKAPRGSSSQGPSQTSTPTDVTAIHL__	GSSSQGPS(0.997)QT(0.002)S(0.245)T(0.753)PT(0.002)DVTAIHL	CCND3	S1341	S	12.3358	12.4087	12.7212	12.6404	12.5729	12.5835	12.8372	12.7822	12.7179	aCD3/Unstimulated	0.110342	0.285389	aCD3+L2/Unstimulated	0.29056	0.00985846	aCD3+L2/aCD3	0.180218	0.192969
246	353	R4GNG3	DTDLETTASKTNRQKSLDSDLSDGPVTVQEF	QKS(1)LDS(1)DLS(1)DGPVTVQEFMEVK	GIT2	S1342	S	12.3364	12.3552	12.5612	12.4641	12.5422	12.5386	12.4071	12.6842	12.2907	aCD3/Unstimulated	0.097361	0.385847	aCD3+L2/Unstimulated	0.0430514	0.677802	aCD3+L2/aCD3	-0.0543096	0.695441
247	133	Q96RR4-6	NGRCICPSLPYSPVSSPQSSPRLPRRPTVES	CICPS(0.003)LPY(0.009)S(0.985)PVS(0.058)S(0.932)PQS(0.302)S(0.711)PRLPR	CAMKK2	S1343	S	12.3368	12.2121	12.4002	12.0347	12.391	12.3886	12.4249	12.3388	12.4831	aCD3/Unstimulated	-0.0449328	0.683166	aCD3+L2/Unstimulated	0.0992616	0.32918	aCD3+L2/aCD3	0.144194	0.31948
248	129	Q5TAQ8	PRRRVQRKRANRDQDSSDDERALEDWVSSET	DQDS(1)S(1)DDERALEDWVSSETSALPRPR	DCAF8	S1344	S	12.3419	12.2187	12.2369	12.3648	12.4843	12.51	12.5757	12.5552	12.6149	aCD3/Unstimulated	0.187167	0.0227179	aCD3+L2/Unstimulated	0.316071	0.00109068	aCD3+L2/aCD3	0.128905	0.148635
249	1984	Q9UQ35	RSRSRTSPITRRRSRSRTSPVTRRRSRSRTS	S(0.992)RS(0.991)RT(0.361)S(0.655)PVT(0.001)R	SRRM2	S1346	S	12.344	11.9994	12.4056	12.2575	12.3794	12.3998	12.1201	11.8302	11.9475	aCD3/Unstimulated	0.0959283	0.441174	aCD3+L2/Unstimulated	-0.283683	0.0261013	aCD3+L2/aCD3	-0.379612	0.0356653
250	444	Q7Z5L9-2	NQVHSTTRRNSNSPPSPSSMNQRRLGPREVG	RNS(0.999)NS(0.992)PPS(0.921)PS(0.061)S(0.028)MNQR	IRF2BP2	S1348	S	12.3536	12.1842	12.1562	12.3023	12.4229	12.4548	12.196	12.3696	12.3573	aCD3/Unstimulated	0.161956	0.0769487	aCD3+L2/Unstimulated	0.0762869	0.324133	aCD3+L2/aCD3	-0.0856687	0.419795
251	1087	Q6PD62	SPRRPRRQRSDQDSDSDQPSRKRRPSGSEQS	RQRS(1)DQDS(1)DS(1)DQPSR	CTR9	S1349	S	12.3714	12.3926	12.6808	12.4173	12.48	12.6491	12.3621	12.3131	12.5419	aCD3/Unstimulated	0.0338588	0.766713	aCD3+L2/Unstimulated	-0.0759143	0.46144	aCD3+L2/aCD3	-0.109773	0.437967
252	375	Q99638	KFRSLFFGSILAPVRSPQGPSPVLAEDSEGE	SLFFGSILAPVRS(1)PQGPSPVLAEDS(1)EGEG	RAD9A	S1352	S	12.3779	12.4133	12.623	12.6936	12.6294	12.5666	12.8033	12.6874	12.6455	aCD3/Unstimulated	0.15846	0.0846725	aCD3+L2/Unstimulated	0.240617	0.00991572	aCD3+L2/aCD3	0.0821564	0.441562
253	251	H0YCQ7	KVDNELKNLEHLSSFSSDEDDPGYSQDAYKS	NLEHLS(0.002)S(0.007)FS(0.993)S(0.998)DEDDPGYSQDAYK	QSER1	S1354	S	12.3855	12.3591	12.4865	12.6892	12.6234	12.4144	12.7872	12.6668	12.8117	aCD3/Unstimulated	0.165289	0.0827266	aCD3+L2/Unstimulated	0.344857	0.00228708	aCD3+L2/aCD3	0.179568	0.137548
254	818	A0A0A0MTP7	QSRSPKRDTTRESRRSESLSPRRETSRENKR	ES(0.008)RRS(0.992)ES(1)LS(1)PR	SCAF11	S1356	S	12.3874	12.0909	12.1929	12.2952	12.3594	12.268	12.5522	12.287	12.4879	aCD3/Unstimulated	0.0838049	0.402248	aCD3+L2/Unstimulated	0.218617	0.0309998	aCD3+L2/aCD3	0.134812	0.307109
255	46	H0YNE5	YSQRWKRTQRHGRSQSLPNSLDYTQTSDPGR	S(0.008)QS(0.965)LPNS(0.027)LDYTQTSDPGR	RMDN3	S1357	S	12.3894	12.1145	12.4357	12.5584	12.1584	12.6305	12.3945	12.5696	12.6714	aCD3/Unstimulated	0.135894	0.365412	aCD3+L2/Unstimulated	0.231946	0.105072	aCD3+L2/aCD3	0.0960525	0.600864
256	12	Q8IY18	____MATPSKKTSTPSPQPSKRALPRDPSSE	T(0.022)S(0.132)T(0.846)PS(0.999)PQPSKR	SMC5	S1358	S	12.398	12.1647	12.381	12.4374	12.3509	12.4743	12.0451	11.9171	12.2027	aCD3/Unstimulated	0.106368	0.280608	aCD3+L2/Unstimulated	-0.259555	0.0132672	aCD3+L2/aCD3	-0.365923	0.0127164
257	140	Q86VQ1	KGRPRRSPESHRRSSSPERRSPGSPVCRADK	S(0.13)S(0.16)S(0.714)PERRS(0.946)PGS(0.05)PVCR	GLCCI1	S1359	S	12.4006	12.341	12.5582	12.5981	12.6915	12.7152	12.5869	12.4239	12.5657	aCD3/Unstimulated	0.234996	0.0218914	aCD3+L2/Unstimulated	0.0922607	0.219577	aCD3+L2/aCD3	-0.142736	0.190488
258	216	Q9Y388	GPKKHSSKNSERAQKSEPREGQKLPKSRTAY	AQKS(1)EPREGQK	RBMX2	S1361	S	12.405	12.3279	12.598	12.4369	12.6971	12.4014	10.8398	10.2288	9.84764	aCD3/Unstimulated	0.0681339	0.772782	aCD3+L2/Unstimulated	-2.13824	2.21341e-05	aCD3+L2/aCD3	-2.20638	1.98922e-05
259	32	Q13523	DANSEKSINEENGEVSEDQSQNKHSRHKKKK	EQPEMEDANS(1)EKS(1)INEENGEVS(1)EDQSQNK	PRPF4B	S1362	S	12.4188	12.3091	12.1676	12.5331	12.3809	12.4995	12.4085	12.3644	12.8346	aCD3/Unstimulated	0.172647	0.207488	aCD3+L2/Unstimulated	0.237353	0.0694702	aCD3+L2/aCD3	0.0647058	0.696968
260	253	Q08357	MRRKITGKLQKEGALSRVSDESLSKVQEAES	EGALS(1)RVS(1)DES(0.986)LS(0.014)KVQEAESPVFK	SLC20A2	S1365	S	12.4189	12.2644	12.3071	12.3523	12.459	12.4986	12.5992	12.4001	12.4517	aCD3/Unstimulated	0.106463	0.188863	aCD3+L2/Unstimulated	0.153509	0.0496221	aCD3+L2/aCD3	0.0470457	0.628982
261	213	Q92882	VRTLSNAEDYLDDEDSD______________	TLSNAEDYLDDEDS(1)D	OSTF1	S1366	S	12.4228	12.2416	12.3562	12.3582	12.4396	12.5732	12.5972	12.4992	12.6011	aCD3/Unstimulated	0.116798	0.158285	aCD3+L2/Unstimulated	0.225616	0.0100132	aCD3+L2/aCD3	0.108818	0.302674
262	72	Q9UIQ6-3	LLGMSFMNRSSGLRNSATGYRQSPDGACSVP	SSGLRNS(0.949)AT(0.05)GYR	LNPEP	S1367	S	12.4234	12.3582	12.3982	12.2668	12.2624	12.3663	12.3759	12.2076	12.3037	aCD3/Unstimulated	-0.0947795	0.161858	aCD3+L2/Unstimulated	-0.0975408	0.117669	aCD3+L2/aCD3	-0.00276132	0.97495
263	60	E9PPJ1	QESNALRNKKNSRRVSFADTIKVFQTESHMK	RVS(1)FADTIK	CASC5	S1368	S	12.4317	12.4571	12.3208	12.2211	12.3023	12.3491	12.5436	12.4382	12.4238	aCD3/Unstimulated	-0.112324	0.118496	aCD3+L2/Unstimulated	0.0653447	0.299076	aCD3+L2/aCD3	0.177669	0.0655218
264	2133	O75643	QEYKFSVDVKEAETDSDSD____________	FSVDVKEAETDS(1)DS(1)D	SNRNP200	S1369	S	12.4329	12.1097	12.4228	12.4829	12.5943	12.6641	12.6314	12.6013	12.4769	aCD3/Unstimulated	0.258638	0.0351903	aCD3+L2/Unstimulated	0.248081	0.0217928	aCD3+L2/aCD3	-0.0105571	0.939053
265	677	Q32MZ4-3	PKSEDADRCTLPEHESPSQDISDACEAESTE	S(0.002)EDADRCT(0.027)LPEHES(0.712)PS(0.259)QDISDACEAESTER	LRRFIP1	S1371	S	12.433	12.4077	12.4333	12.5065	12.4913	12.6888	12.7424	12.7272	12.9308	aCD3/Unstimulated	0.137535	0.110969	aCD3+L2/Unstimulated	0.375462	0.00125038	aCD3+L2/aCD3	0.237927	0.0438235
266	617	Q66K74-2	LAASSIPRPRTPSPESHRSPAEGSERLSLSP	T(0.986)PS(0.02)PES(0.99)HRS(0.005)PAEGSER	MAP1S	S1372	S	12.4387	12.3745	12.5479	12.4873	12.5815	12.4097	12.3075	12.4127	12.0997	aCD3/Unstimulated	0.0391746	0.684315	aCD3+L2/Unstimulated	-0.180398	0.0576588	aCD3+L2/aCD3	-0.219572	0.102095
267	967	A0A0G2JL47	QGAERASPEPQRENASPAPGTTAEEAMSRGP	ASPEPQRENAS(0.905)PAPGT(0.047)T(0.047)AEEAMSR	BAT3	S1373	S	12.4388	12.2786	12.4706	12.6301	12.6471	12.4922	12.5229	12.3264	12.6288	aCD3/Unstimulated	0.193786	0.0700822	aCD3+L2/Unstimulated	0.0966922	0.282664	aCD3+L2/aCD3	-0.0970934	0.431862
268	452	P23497	STSTWRIPSRKRRFSSSDFSDLSNGEELQET	RFS(0.955)S(0.843)S(0.201)DFS(0.002)DLSNGEELQETCSSSLR	SP100	S1374	S	12.4415	12.3813	12.4906	12.7262	12.754	12.6554	12.8964	12.8602	12.5697	aCD3/Unstimulated	0.274091	0.0218914	aCD3+L2/Unstimulated	0.337676	0.00334165	aCD3+L2/aCD3	0.0635853	0.582765
269	278	C9J0I9	PGLEGRPERLPLVPESPRRMMTRSQDATFSP	LPLVPES(1)PRR	ZC3HC1	S1376	S	12.4431	12.6233	12.489	12.4591	12.4966	12.4754	12.7175	12.6403	12.7215	aCD3/Unstimulated	-0.0414863	0.521998	aCD3+L2/Unstimulated	0.174616	0.0125631	aCD3+L2/aCD3	0.216102	0.0240311
270	106	Q6P1L5	STSPTRGGGNAAARTSPTVATQTGASATSTR	T(0.195)S(0.802)PT(0.003)VATQTGASATSTR	FAM117B	S1377	S	12.4446	12.399	12.5382	12.6028	12.328	12.5149	12.3279	12.3701	12.8695	aCD3/Unstimulated	0.0212906	0.888932	aCD3+L2/Unstimulated	0.0618977	0.655895	aCD3+L2/aCD3	0.0406071	0.833088
271	3903	Q7Z6Z7-2	RESQLAHIKDEPPPLSPAPLTPATPSSLDPF	ESQLAHIKDEPPPLS(1)PAPLT(1)PAT(0.985)PS(0.011)S(0.003)LDPFFSR	HUWE1	S1378	S	12.4579	12.3006	12.4515	12.4523	12.3349	12.4201	12.7211	12.6933	12.3911	aCD3/Unstimulated	-0.000854717	0.99291	aCD3+L2/Unstimulated	0.198503	0.0472897	aCD3+L2/aCD3	0.199358	0.149162
272	7	H0YJK1	_________UMKRASSLNVLNVGGKAAEDRF	AS(0.135)S(0.865)LNVLNVGGK	KLC1	S1379	S	12.4583	12.322	12.5095	12.2672	12.3782	12.3636	12.4302	12.4315	12.2604	aCD3/Unstimulated	-0.0935923	0.243392	aCD3+L2/Unstimulated	-0.055911	0.440808	aCD3+L2/aCD3	0.0376813	0.699872
273	521	Q86YP4-2	SRGSATTPRGVLHTFSPSPKLQNSASATALV	GVLHT(0.002)FS(0.999)PS(1)PK	GATAD2A	S1380	S	12.462	12.3039	12.4582	12.4069	12.4476	12.3209	12.313	12.4741	12.4394	aCD3/Unstimulated	-0.0162122	0.833849	aCD3+L2/Unstimulated	0.00081056	0.990971	aCD3+L2/aCD3	0.0170227	0.859336
274	614	A0A0A0MS99	SSSSSYSGDISRHHNSTAELQKAEAKKEETW	HHNS(0.896)T(0.104)AELQKAEAK	ABCC1	S1382	S	12.4667	12.3973	12.3882	12.6511	12.4506	12.4356	12.3046	12.2185	12.1851	aCD3/Unstimulated	0.0950283	0.219837	aCD3+L2/Unstimulated	-0.18137	0.0217346	aCD3+L2/aCD3	-0.276399	0.0151814
275	343	P49790-2	IPSIVSSPLNSPLDRSGIDITDFQAKREKVD	RIPS(0.043)IVS(0.507)S(0.451)PLNS(1)PLDRS(0.994)GIDIT(0.006)DFQAK	NUP153	S1383	S	12.4694	12.307	12.4519	12.5859	12.6677	12.5972	12.6234	12.6385	12.7724	aCD3/Unstimulated	0.207494	0.0224228	aCD3+L2/Unstimulated	0.268649	0.00277566	aCD3+L2/aCD3	0.0611546	0.493422
276	258	Q9NRN7	VALRKPDGSRHQDVPSQDDSKPTQRQFTILN	HQDVPS(0.999)QDDS(0.001)KPTQR	AASDHPPT	S1384	S	12.4737	12.7499	12.6974	13.0553	12.7926	12.6529	12.5906	12.2533	12.4199	aCD3/Unstimulated	0.193287	0.166704	aCD3+L2/Unstimulated	-0.21907	0.0927971	aCD3+L2/aCD3	-0.412357	0.0362565
277	459	Q5FBB7-6	ITNVSLYPVVKIRRLSLSPKKNKASPAVALP	RLS(1)LS(1)PK	SGOL1	S1385	S	12.4762	12.5264	12.5165	12.2985	12.3883	12.3002	12.6457	12.7024	12.4982	aCD3/Unstimulated	-0.177385	0.0326099	aCD3+L2/Unstimulated	0.109058	0.0999457	aCD3+L2/aCD3	0.286443	0.0075647
278	822	P49754-3	AQFCNICSAKNRGPGSAILEMKK________	GPGS(1)AILEMK	VPS41	S1387	S	12.487	12.4087	12.2484	12.3904	12.3843	12.5428	12.6701	12.5473	12.701	aCD3/Unstimulated	0.057794	0.502062	aCD3+L2/Unstimulated	0.258098	0.00757867	aCD3+L2/aCD3	0.200304	0.0953996
279	175	Q6PCE3	AVQKLKAVAGVMITASHNRKEDNGYKVYWET	AVAGVMIT(0.01)AS(0.99)HNR	PGM2L1	S1388	S	12.4874	12.4501	12.3808	12.6281	12.49	12.4859	12.7147	12.496	12.6953	aCD3/Unstimulated	0.0952173	0.244368	aCD3+L2/Unstimulated	0.195902	0.0199053	aCD3+L2/aCD3	0.100685	0.334746
280	1842	Q9UQ35	RQESSRTSSRRRRGRSRTPPTSRKRSRSRTS	GRS(1)RT(0.99)PPT(0.003)S(0.007)R	SRRM2	S1389	S	12.4929	12.2134	12.4312	12.3674	12.5753	12.4929	12.169	12.0839	11.9324	aCD3/Unstimulated	0.0993776	0.334853	aCD3+L2/Unstimulated	-0.317406	0.00645998	aCD3+L2/aCD3	-0.416783	0.00828135
281	824	Q6PKG0	TLDAKMPRKRKTRHSSNPPLESHVGWVMDSR	HS(0.198)S(0.802)NPPLESHVGWVMDSR	LARP1	S1390	S	12.4949	12.3746	12.6332	12.3327	12.1951	12.5511	12.6756	12.4071	12.7702	aCD3/Unstimulated	-0.141269	0.284445	aCD3+L2/Unstimulated	0.116726	0.332641	aCD3+L2/aCD3	0.257995	0.149734
282	134	Q5JTM7	SIKANLSRENEVVKDSVRHLSEQLRHYENHS	DS(1)VRHLS(1)EQLR	OLFML2A	S1391	S	12.5081	12.5835	12.4258	12.7315	12.6647	12.7492	12.9325	12.7377	12.8918	aCD3/Unstimulated	0.209316	0.0236993	aCD3+L2/Unstimulated	0.348188	0.00118812	aCD3+L2/aCD3	0.138872	0.168934
283	399	Q9H0D6-2	AAYEMRMQNNSSPSISPNTSFTSDGSPSPLG	MQNNS(0.2)S(0.798)PS(0.003)IS(0.998)PNTSFTSDGSPSPLGGIKR	XRN2	S1393	S	12.5083	12.4789	12.7756	12.7519	12.7027	12.9265	12.8322	12.8723	12.9372	aCD3/Unstimulated	0.20611	0.0611204	aCD3+L2/Unstimulated	0.292957	0.00818141	aCD3+L2/aCD3	0.0868465	0.483466
284	903	A0A0A0MTP7	KSKSSSFGRIDRDSYSPRWKGRWANDGWRCP	IDRDSYS(1)PR	SCAF11	S1394	S	12.5083	12.1647	12.464	12.2382	12.4042	12.1654	12.3214	12.3681	12.4535	aCD3/Unstimulated	-0.10975	0.31572	aCD3+L2/Unstimulated	0.00197247	0.985406	aCD3+L2/aCD3	0.111722	0.417155
285	30	O75379	TGSVKSERRNLLEDDSDEEEDFFLRGPSGPR	NLLEDDS(1)DEEEDFFLRGPSGPR	VAMP4	S1395	S	12.5094	12.3361	12.6521	12.7378	12.6754	12.7281	12.6053	12.7867	12.7043	aCD3/Unstimulated	0.214566	0.0408584	aCD3+L2/Unstimulated	0.199581	0.0308302	aCD3+L2/aCD3	-0.0149843	0.896903
286	313	Q99795	EDDYRQEEQRSTGRESPDHLDQ_________	S(0.083)T(0.083)GRES(0.834)PDHLDQ	GPA33	S1396	S	12.5101	12.4445	12.5389	12.5752	12.6255	12.7314	12.5977	12.3896	12.3514	aCD3/Unstimulated	0.146181	0.0983919	aCD3+L2/Unstimulated	-0.051608	0.498279	aCD3+L2/aCD3	-0.197789	0.0897467
287	1430	Q12888	AVPGPLGIEDISPNLSPDDKSFSRVVPRVPD	ETAVPGPLGIEDIS(1)PNLS(0.999)PDDKS(0.001)FSR	TP53BP1	S1397	S	12.5274	12.5977	12.8066	12.7509	12.8594	12.8444	13.0149	13.003	12.8849	aCD3/Unstimulated	0.17436	0.0673119	aCD3+L2/Unstimulated	0.323718	0.00273609	aCD3+L2/aCD3	0.149359	0.19934
288	75	Q96S55-2	RAKGPSPPGAKRRRLSESSALKQPATPTAAE	RLS(0.785)ES(0.099)S(0.115)ALKQPAT(0.001)PTAAES(1)S(1)EGEGEEGDDGGETESR	WRNIP1	S1399	S	12.5291	12.376	12.5532	12.5104	12.7038	12.6407	12.8277	12.6229	12.6744	aCD3/Unstimulated	0.132192	0.144723	aCD3+L2/Unstimulated	0.222199	0.0159795	aCD3+L2/aCD3	0.0900075	0.415911
289	779	Q15154	QALQTACPDLQLSAASVGNCPTKKYMPAVTS	IQALQTACPDLQLS(1)AAS(0.993)VGNCPT(0.007)KK	PCM1	S1400	S	12.5345	12.3145	12.4157	12.5238	12.6515	12.52	12.6915	12.7817	12.6244	aCD3/Unstimulated	0.143547	0.0948123	aCD3+L2/Unstimulated	0.277638	0.00395342	aCD3+L2/aCD3	0.134091	0.209974
290	295	J3KNL2	VVRDGGNRPVRGRRYSWGTVEVENPHHCDFL	RYS(1)WGTVEVENPHHCDFLNLR	42979	S1402	S	12.5349	12.4779	12.433	12.665	12.6973	12.637	12.6465	12.5147	12.6797	aCD3/Unstimulated	0.184524	0.0231896	aCD3+L2/Unstimulated	0.131676	0.0417288	aCD3+L2/aCD3	-0.0528476	0.509488
291	116	P61978	LKKIIPTLEEGLQLPSPTATSQLPLESDAVE	IIPTLEEGLQLPS(0.98)PT(0.019)AT(0.001)SQLPLESDAVECLNYQHYK	HNRNPK	S1403	S	12.5357	12.3633	12.7195	12.4493	12.6718	12.8142	12.4721	12.768	12.7286	aCD3/Unstimulated	0.105606	0.436432	aCD3+L2/Unstimulated	0.116753	0.349085	aCD3+L2/aCD3	0.0111477	0.94962
292	132	O75152	QLSVQQNKLSVQSNPSPQLRSVMKVESSENV	LSVQSNPS(1)PQLR	ZC3H11A	S1404	S	12.5383	12.3854	12.4753	12.7936	12.6896	12.7063	12.8531	12.6833	12.8523	aCD3/Unstimulated	0.263459	0.0130654	aCD3+L2/Unstimulated	0.329891	0.00144502	aCD3+L2/aCD3	0.0664324	0.474295
293	381	Q9H307	MEEETEVRESEKQQDSQPEEVMDVLEMVENV	ES(0.117)EKQQDS(0.883)QPEEVMDVLEMVENVK	PNN	S1405	S	12.5412	12.2435	12.4836	12.6963	12.5155	12.5814	12.6104	12.9303	12.6185	aCD3/Unstimulated	0.174949	0.154179	aCD3+L2/Unstimulated	0.296936	0.0170626	aCD3+L2/aCD3	0.121987	0.416367
294	1213	P11388	GKAKGKKTQMAEVLPSPRGQRVIPRITIEMK	TQMAEVLPS(1)PR	TOP2A	S1406	S	12.5423	12.4741	12.5286	12.6081	12.609	12.6946	12.6282	12.7229	12.8755	aCD3/Unstimulated	0.122263	0.122226	aCD3+L2/Unstimulated	0.227202	0.00720589	aCD3+L2/aCD3	0.104939	0.292311
295	555	D6RB01	PFSQNAGQKNQSEEQSEASSEQLDQFTQSAE	NQS(0.053)EEQS(0.97)EAS(0.988)S(0.988)EQLDQFT(0.002)QSAEK	FAM169A	S1407	S	12.5458	12.5855	12.5829	12.7009	12.7442	12.7097	12.8649	12.7525	12.8182	aCD3/Unstimulated	0.146884	0.0277734	aCD3+L2/Unstimulated	0.240504	0.00150133	aCD3+L2/aCD3	0.0936199	0.201299
296	177	Q9BXB4	GKNNPPLKSRSFSLASSSNSPISQRRPSQNA	S(0.227)FS(0.773)LAS(0.964)S(0.035)S(0.002)NSPISQR	OSBPL11	S1410	S	12.5476	12.4553	12.4731	12.5311	12.5897	12.7724	12.7537	12.6417	12.5907	aCD3/Unstimulated	0.139074	0.107556	aCD3+L2/Unstimulated	0.170059	0.0378416	aCD3+L2/aCD3	0.0309858	0.761553
297	789	E9PMS6	SKASESISLKNLKRRSQFFEQGSSDSVVPDL	RRS(0.915)QFFEQGS(0.036)S(0.036)DS(0.013)VVPDLPVPTISAPSR	LMO7	S1412	S	12.5508	12.3734	12.6323	12.7026	12.7955	12.7952	12.8431	12.605	12.8236	aCD3/Unstimulated	0.245618	0.030973	aCD3+L2/Unstimulated	0.238422	0.0166837	aCD3+L2/aCD3	-0.007196	0.953349
298	687	A3KN83-3	RKKLYSLLGIDLTAPSNNSSPRDSPCKENKI	LYSLLGIDLT(0.011)APS(0.996)NNS(0.996)S(0.996)PRDS(1)PCKENK	SBNO1	S1413	S	12.5513	12.101	12.2305	12.4663	12.4145	12.3546	12.5015	12.5127	12.183	aCD3/Unstimulated	0.11754	0.387555	aCD3+L2/Unstimulated	0.10478	0.400522	aCD3+L2/aCD3	-0.0127597	0.942386
299	1365	Q14669-3	LVVRGYGRVREDDEDSDDDGSDEEIDESLAA	VREDDEDS(1)DDDGS(1)DEEIDESLAAQFLNSGNVR	TRIP12	S1417	S	12.5524	12.6397	12.7641	12.6628	12.8178	12.8937	12.7509	13.0808	13.0297	aCD3/Unstimulated	0.13936	0.215569	aCD3+L2/Unstimulated	0.301727	0.0117215	aCD3+L2/aCD3	0.162367	0.271045
300	470	A0A087WV57	KTGQAGSLSGSPKPFSPQLSAPITTKTDKTS	T(0.441)GQAGS(0.552)LS(0.542)GS(0.468)PKPFS(0.98)PQLS(0.016)APIT(0.001)T(0.001)K	ZMYND8	S1419	S	12.5526	12.4085	12.5533	12.7689	12.6545	12.8202	12.7434	12.9024	12.7821	aCD3/Unstimulated	0.243073	0.0167004	aCD3+L2/Unstimulated	0.304543	0.00220428	aCD3+L2/aCD3	0.0614696	0.518262
301	15	H0YF64	_UYLLPPQPVKQFLISPPASPPVGWKQSEDA	QFLIS(1)PPAS(1)PPVGWK	RCAN3	S1420	S	12.5538	12.6569	12.713	12.5334	12.4182	12.4604	12.6662	12.6881	12.6969	aCD3/Unstimulated	-0.170588	0.0279086	aCD3+L2/Unstimulated	0.0424769	0.466519	aCD3+L2/aCD3	0.213065	0.0231083
302	533	Q6P2E9-2	VPAPRLPAKDWKTKGSPRTSPKLKRKSKKDD	T(0.127)KGS(0.866)PRT(0.397)S(0.61)PK	EDC4	S1422	S	12.5608	13.0235	12.772	12.5873	12.7066	12.702	11.8268	11.5124	11.6122	aCD3/Unstimulated	-0.120143	0.359085	aCD3+L2/Unstimulated	-1.13495	3.5516e-05	aCD3+L2/aCD3	-1.01481	7.82498e-05
303	85	D6RJD1	TTVNGDVFQEAFVKESKEETPGTEWEKVAQL	ES(1)KEET(0.5)PGT(0.5)EWEK	CLTB	S1423	S	12.5668	12.4141	12.7003	12.6715	12.7584	12.8353	12.8133	12.8138	12.9497	aCD3/Unstimulated	0.194654	0.053414	aCD3+L2/Unstimulated	0.298494	0.00481801	aCD3+L2/aCD3	0.103841	0.368651
304	131	H7C485	MPLTEVKSEPEENIDSNSESEREEIELKSPR	SEPEENIDS(1)NS(1)ES(1)EREEIELK	ARID4A	S1424	S	12.5687	12.4677	12.5904	12.5945	12.6609	12.7326	12.8706	12.783	12.8283	aCD3/Unstimulated	0.120413	0.0846878	aCD3+L2/Unstimulated	0.285081	0.00149731	aCD3+L2/aCD3	0.164667	0.0710819
305	100	I3L1Q2	GPLILLDLNDENSNQSFHSEGSLQKGTEPSP	GGGPLILLDLNDENS(1)NQS(0.996)FHS(0.004)EGSLQK	BCL7C	S1427	S	12.5702	12.4478	12.4774	12.7434	12.5547	12.6722	12.7495	12.731	12.7386	aCD3/Unstimulated	0.158296	0.0415559	aCD3+L2/Unstimulated	0.241211	0.0034148	aCD3+L2/aCD3	0.0829153	0.342274
306	328	H7BYT1	ERLRHSRNPATRGLPSTASGRLRGTQEVAPP	GLPS(0.954)T(0.046)AS(1)GRLR	CSNK1D	S1429	S	12.575	12.4942	12.5801	12.3104	12.2868	12.4314	12.4842	12.3514	12.62	aCD3/Unstimulated	-0.206885	0.0350663	aCD3+L2/Unstimulated	-0.0645486	0.397761	aCD3+L2/aCD3	0.142336	0.201299
307	201	P08559-3	PCIFICENNRYGMGTSVERAAASTDYYKRGD	Y(0.003)GMGT(0.275)S(0.722)VER	PDHA1	S1431	S	12.5761	12.5783	12.6135	12.5886	12.5106	12.7984	12.5904	12.5746	12.8642	aCD3/Unstimulated	0.0432467	0.67761	aCD3+L2/Unstimulated	0.087094	0.363859	aCD3+L2/aCD3	0.0438473	0.738337
308	330	P49790-2	LEKMSSPLADAKRIPSIVSSPLNSPLDRSGI	RIPS(1)IVS(0.428)S(0.573)PLNS(1)PLDR	NUP153	S1432	S	12.5805	12.55	12.5896	12.6474	12.8059	12.7243	12.7154	12.862	12.6761	aCD3/Unstimulated	0.152525	0.0554404	aCD3+L2/Unstimulated	0.177835	0.0179542	aCD3+L2/aCD3	0.0253101	0.776793
309	469	O76021	TPKKPEAKFFTTPSKSVRKASHTPKKWPKKP	FFT(0.154)T(0.847)PS(0.253)KS(0.747)VR	RSL1D1	S1433	S	12.5812	12.4277	12.551	12.2631	12.2944	12.2628	12.5513	12.4066	12.5527	aCD3/Unstimulated	-0.246532	0.0129448	aCD3+L2/Unstimulated	-0.0164396	0.797974	aCD3+L2/aCD3	0.230093	0.0231083
310	30	J3QLT3	HRRVEHGSGLTRTPSSEEISPTKFPGLYRTG	T(0.443)PS(0.58)S(0.977)EEIS(0.96)PT(0.04)KFPGLYR	RALBP1	S1434	S	12.5927	12.684	12.6952	12.6544	12.6888	12.5787	13.03	12.9547	12.709	aCD3/Unstimulated	-0.0166502	0.856587	aCD3+L2/Unstimulated	0.240624	0.0137439	aCD3+L2/aCD3	0.257274	0.0498319
311	28	H0YG35	DIEAKSKLSLFQSRISLQKASVKLKARRSEC	IS(1)LQKAS(1)VK	FCHSD2	S1435	S	12.6043	12.5067	12.432	12.9284	12.9064	12.8469	12.9448	12.9863	13.0924	aCD3/Unstimulated	0.379595	0.00501781	aCD3+L2/Unstimulated	0.493552	0.000141109	aCD3+L2/aCD3	0.113956	0.22109
312	288	O75113	EEALSNERICQKRRFSDSEERHTKKQFSLEN	RFS(0.939)DS(0.061)EERHTK	N4BP1	S1437	S	12.6084	12.5107	12.6785	13.0412	13.1052	12.999	12.3925	12.2374	12.4132	aCD3/Unstimulated	0.44926	0.00335817	aCD3+L2/Unstimulated	-0.251469	0.00457919	aCD3+L2/aCD3	-0.700729	2.09636e-05
313	155	A0A0A6YYC8	PGKECDSPKKRGRSRSVPVSFYEIRSPEISP	S(0.015)RS(0.985)VPVSFYEIR	Unknown	S1438	S	12.6087	12.5321	12.6248	12.7359	12.7243	12.7617	12.9439	12.7092	12.8751	aCD3/Unstimulated	0.152123	0.0595992	aCD3+L2/Unstimulated	0.254185	0.00375621	aCD3+L2/aCD3	0.102062	0.290725
314	158	Q9UI08-3	QRRQVMEQHQQQRQESLERRTSATGPILPPG	QVMEQHQQQRQES(1)LERR	EVL	S1439	S	12.6087	12.5121	12.6492	13.091	12.9666	13.066	12.8593	12.5841	12.7	aCD3/Unstimulated	0.451212	0.00543502	aCD3+L2/Unstimulated	0.124413	0.123702	aCD3+L2/aCD3	-0.3268	0.0109684
315	593	Q9H0H5	VTTPEHQLLKTPSSSSLSQRVRSTLTKNTPR	VSLLGPVT(0.176)T(0.824)PEHQLLKT(0.939)PS(0.268)S(0.68)S(0.328)S(0.756)LS(0.029)QR	RACGAP1	S1440	S	12.6124	12.3448	12.6934	12.4105	12.4094	12.4624	12.672	12.7041	12.5632	aCD3/Unstimulated	-0.122752	0.209661	aCD3+L2/Unstimulated	0.0962137	0.277795	aCD3+L2/aCD3	0.218965	0.101306
316	2730	Q5T4S7-3	VLRPRNKRRHVTLPSSPRSNTPMGDKDDDDD	HVTLPS(0.024)S(0.976)PR	UBR4	S1441	S	12.6137	12.5002	12.6553	12.5169	12.5205	12.6631	12.5292	12.3203	12.4979	aCD3/Unstimulated	-0.02287	0.785755	aCD3+L2/Unstimulated	-0.14058	0.0790099	aCD3+L2/aCD3	-0.11771	0.283913
317	91	H0YA01	EALPISESSFKLLGSSEDLSSDSESHLPEEP	LLGS(0.228)S(0.761)EDLS(0.371)S(0.371)DS(0.134)ES(0.134)HLPEEPAPLSPQQAFR	TBC1D1	S1442	S	12.6166	12.6915	12.92	12.9672	12.9367	12.899	12.9032	12.9962	12.9714	aCD3/Unstimulated	0.19159	0.0471629	aCD3+L2/Unstimulated	0.214242	0.0169921	aCD3+L2/aCD3	0.0226517	0.835064
318	606	A9Z1X7	PSPPPRRRSPSPRRYSPPIQRRYSPSPPPKR	RYS(1)PPIQR	SRRM1	S1443	S	12.6177	12.6656	12.7385	12.7478	12.753	12.7087	12.7737	12.6512	12.6813	aCD3/Unstimulated	0.0625633	0.308935	aCD3+L2/Unstimulated	0.0281376	0.616238	aCD3+L2/aCD3	-0.0344257	0.648214
319	80	Q9UJJ2	GHSSSSSKGIKSEPHSPGIPEIFRTASQRCR	SEPHS(1)PGIPEIFR	ZNF280C	S1444	S	12.6261	12.5539	12.8625	12.9728	12.8475	13.0526	12.8861	12.7297	13.2658	aCD3/Unstimulated	0.276791	0.0848813	aCD3+L2/Unstimulated	0.279697	0.0556819	aCD3+L2/aCD3	0.00290598	0.987071
320	2658	Q6KC79	TNARNKAITSLLGGGSPKNNTAAETEDDESD	AITSLLGGGS(1)PK	NIPBL	S1445	S	12.6264	12.6699	12.6651	12.8043	12.7988	12.8182	12.8114	13.0463	12.845	aCD3/Unstimulated	0.153306	0.0561122	aCD3+L2/Unstimulated	0.247093	0.00411341	aCD3+L2/aCD3	0.093787	0.321348
321	107	Q9UJD0	AVEMRSRVTRQGSRESTDGSTNSNSSDGTFI	QGS(0.878)RES(0.73)T(0.307)DGS(0.04)T(0.04)NS(0.003)NS(0.001)SDGTFIFPTTR	RIMS3	S1446	S	12.6292	12.7325	12.8129	13.0295	13.0425	12.8816	13.0785	13.077	13.0857	aCD3/Unstimulated	0.259689	0.012497	aCD3+L2/Unstimulated	0.355522	0.00100928	aCD3+L2/aCD3	0.0958323	0.309723
322	1617	Q7Z6E9-2	AFEPDYNESDSESNVSVKEEESSGNISKDLK	ETDEAAFEPDY(0.043)NES(0.954)DS(0.963)ES(0.102)NVS(0.938)VKEEESSGNISK	RBBP6	S1448	S	12.6315	12.5632	12.7108	12.9217	12.9355	12.828	12.882	12.9648	12.8561	aCD3/Unstimulated	0.259909	0.010823	aCD3+L2/Unstimulated	0.265771	0.00205823	aCD3+L2/aCD3	0.0058625	0.945892
323	64	I3L254	QNTQLKRFIQELSGSSPKRRRAEDKDEGIGS	FIQELSGS(0.051)S(0.949)PK	TFAP4	S1451	S	12.6342	12.4919	12.4038	12.5888	12.4598	12.6338	12.5273	12.66	12.5054	aCD3/Unstimulated	0.0508343	0.549043	aCD3+L2/Unstimulated	0.0542611	0.489591	aCD3+L2/aCD3	0.00342677	0.976031
324	211	Q14694	FMGDMPPSVTPRTCNSPQNSTDSVSDIVPDS	T(0.082)CNS(0.871)PQNS(0.043)T(0.004)DSVSDIVPDSPFPGALGSDTR	USP10	S1452	S	12.6442	12.457	12.5732	12.567	12.6661	12.8182	12.7927	12.7929	13.0171	aCD3/Unstimulated	0.125643	0.20801	aCD3+L2/Unstimulated	0.309461	0.00595862	aCD3+L2/aCD3	0.183818	0.167094
325	679	Q96TA1-2	PAGESPQPKAAPEASSPPASPLQHLLPGKAV	AAPEAS(0.13)S(0.871)PPAS(0.999)PLQHLLPGK	FAM129B	S1453	S	12.6445	12.6669	12.704	12.6545	12.6407	12.5703	12.5937	12.7306	12.7466	aCD3/Unstimulated	-0.0499334	0.430598	aCD3+L2/Unstimulated	0.018512	0.752902	aCD3+L2/aCD3	0.0684455	0.396336
326	23	O75494-2	PNTSLFVRNVADDTRSEDLRREFGRYGPIVD	NVADDT(0.019)RS(0.981)EDLRR	SRSF10	S1454	S	12.6552	12.6939	12.9045	12.9402	12.9643	12.9737	12.8578	12.9308	13.114	aCD3/Unstimulated	0.208218	0.0469225	aCD3+L2/Unstimulated	0.216321	0.0233464	aCD3+L2/aCD3	0.00810283	0.946192
327	98	H0YBC7	MFDVEMHTSRDHSSQSEEEVVEGEKEVEALK	DHS(0.611)S(0.611)QS(0.778)EEEVVEGEKEVEALKK	BNIP3L	S1455	S	12.6612	12.6013	12.7253	12.7532	12.7481	12.8881	12.8921	12.8942	12.9538	aCD3/Unstimulated	0.133899	0.0628917	aCD3+L2/Unstimulated	0.250767	0.00245478	aCD3+L2/aCD3	0.116868	0.184524
328	122	I3L1Q2	LQKGTEPSPGGTPQPSRPVSPAGPPEGVPEE	GT(0.261)EPS(0.804)PGGT(0.935)PQPS(1)RPVS(1)PAGPPEGVPEEAQPPR	BCL7C	S1456	S	12.6618	12.6363	12.8039	12.8949	12.7508	12.8839	12.9259	13.036	12.9733	aCD3/Unstimulated	0.142545	0.0746315	aCD3+L2/Unstimulated	0.277732	0.00259835	aCD3+L2/aCD3	0.135188	0.17156
329	1243	Q7Z6E9-2	SSTLVDYTSTSSTGGSPVRKSEEKTDTKRTV	VTGTEGSSSTLVDY(0.001)T(0.01)S(0.028)T(0.022)S(0.059)S(0.059)T(0.046)GGS(0.774)PVRK	RBBP6	S1457	S	12.6627	12.7525	12.8028	13.0187	12.7517	12.9063	13.1131	12.7258	13.021	aCD3/Unstimulated	0.152928	0.198275	aCD3+L2/Unstimulated	0.213988	0.0603379	aCD3+L2/aCD3	0.06106	0.668667
330	1355	H3BMQ0	DILGDPGDKADVGRLSPEVKARSQSGTLDGE	S(0.184)S(0.215)S(0.253)S(0.349)PELQTLQDILGDPGDKADVGRLS(1)PEVK	TSC2	S1458	S	12.6634	12.7349	12.8212	12.8885	12.8849	12.8754	12.9982	12.8558	12.9881	aCD3/Unstimulated	0.14309	0.0546274	aCD3+L2/Unstimulated	0.207556	0.00640332	aCD3+L2/aCD3	0.0644658	0.442161
331	80	F8VQD8	GIPSRTNSMSSSGLGSPNRSSPSIICMPKQQ	TNSMSSSGLGS(1)PNR	CNOT2	S1459	S	12.6686	12.6393	12.6586	12.7657	12.6633	12.9037	12.7988	12.6751	13.0287	aCD3/Unstimulated	0.122089	0.241025	aCD3+L2/Unstimulated	0.178696	0.0728955	aCD3+L2/aCD3	0.0566064	0.655492
332	208	Q8NI08-4	ADLARKALKPIERVLSSTSEEDEPGVVKFLK	VLS(0.851)S(0.269)T(0.756)S(0.124)EEDEPGVVK	NCOA7	S1460	S	12.6719	12.2929	12.6264	12.6612	12.5611	12.6964	12.6786	12.6842	12.6845	aCD3/Unstimulated	0.109165	0.294644	aCD3+L2/Unstimulated	0.152032	0.121258	aCD3+L2/aCD3	0.0428672	0.742466
333	489	O14617-3	AVFHEEEQRRPKHRPSEADEEELARRREARK	HRPS(1)EADEEELAR	AP3D1	S1461	S	12.6726	12.5204	12.5641	12.606	12.6876	12.6337	12.5726	12.6732	12.8381	aCD3/Unstimulated	0.0567511	0.490074	aCD3+L2/Unstimulated	0.108954	0.159715	aCD3+L2/aCD3	0.0522026	0.604666
334	128	Q9H0E9-3	SPQKKMLGQKATPPPSPLLSELLKKGSLLPT	AT(1)PPPS(1)PLLSELLKK	BRD8	S1462	S	12.6887	12.7728	12.8244	12.9175	12.7959	12.8958	12.988	13.1739	12.9942	aCD3/Unstimulated	0.107761	0.168612	aCD3+L2/Unstimulated	0.290073	0.00254775	aCD3+L2/aCD3	0.182312	0.0877881
335	50	Q9BUN1-2	RVSLRFGGPMTRSYRSTARTGLPRKTRIILE	S(0.032)Y(0.016)RS(0.894)T(0.636)ART(0.422)GLPR	MENT	S1463	S	12.6887	12.7227	12.5651	12.7367	12.6564	12.8084	13.0223	12.8387	12.8568	aCD3/Unstimulated	0.0749658	0.346596	aCD3+L2/Unstimulated	0.247074	0.00629631	aCD3+L2/aCD3	0.172108	0.114878
336	1524	F5GWX5	WSMPELAEVEENKKMSQPGSPSPKTPTPSTP	WSMPELAEVEENKKMS(1)QPGS(0.997)PS(0.003)PK	CHD4	S1464	S	12.6912	12.4204	12.6735	12.7331	12.6414	12.6579	12.757	12.9883	12.5762	aCD3/Unstimulated	0.0824395	0.488238	aCD3+L2/Unstimulated	0.178817	0.115298	aCD3+L2/aCD3	0.0963774	0.512847
337	445	E7EVX8	GGKSTIRDRSSGTASSVAFTPLQGLEIVNPQ	S(0.087)S(0.101)GT(0.101)AS(0.805)S(0.906)VAFT(1)PLQGLEIVNPQAAEKK	PRPF31	S1465	S	12.692	12.7769	12.5734	13.0557	12.8654	12.9369	13.0346	13.1191	12.8879	aCD3/Unstimulated	0.271899	0.0195698	aCD3+L2/Unstimulated	0.333119	0.00290344	aCD3+L2/aCD3	0.0612197	0.580427
338	150	G3V4K3	LSSFFRGRTRPGSFQSLSDALSDTPAKSYAP	T(0.042)RPGS(0.224)FQS(0.734)LSDALSDTPAK	VIPAS39	S1466	S	12.6974	12.608	12.6168	12.9412	12.6769	12.7731	12.9401	12.8196	12.7799	aCD3/Unstimulated	0.156296	0.0848813	aCD3+L2/Unstimulated	0.205779	0.0191624	aCD3+L2/aCD3	0.0494831	0.631993
339	1435	Q15154	QRALYALQDIVSRHISESHEKGENVKSVNSG	HIS(0.996)ES(0.004)HEKGENVK	PCM1	S1467	S	12.6993	12.7239	12.9678	12.9732	13.0244	12.9245	12.7667	12.5141	12.755	aCD3/Unstimulated	0.177037	0.0992983	aCD3+L2/Unstimulated	-0.118376	0.207639	aCD3+L2/aCD3	-0.295413	0.0424514
340	48	P68363	DGQMPSDKTIGGGDDSFNTFFSETGAGKHVP	TIGGGDDS(0.998)FNT(0.002)FFSETGAGK	TUBA1B	S1468	S	12.7061	12.6471	12.7027	12.7826	12.7819	12.7953	12.847	12.7042	12.7905	aCD3/Unstimulated	0.101302	0.100682	aCD3+L2/Unstimulated	0.0952472	0.0879046	aCD3+L2/aCD3	-0.00605465	0.937223
341	391	Q96DF8	RRVTENLASLTPKGLSPAMSPALQRLVSRTA	GLS(1)PAMS(1)PALQR	DGCR14	S1469	S	12.7066	12.7868	12.7833	12.7494	12.6997	12.9184	12.8405	12.9682	13.1864	aCD3/Unstimulated	0.0302535	0.769024	aCD3+L2/Unstimulated	0.239481	0.022762	aCD3+L2/aCD3	0.209227	0.134739
342	25	A6PVV7	EKHVQVRHGLQLGAQSPGRGTTLARGSSARA	HGLQLGAQS(1)PGR	ZNF687	S1471	S	12.7085	12.6464	12.7185	12.6318	12.668	12.7267	12.6647	12.668	12.8195	aCD3/Unstimulated	-0.0156298	0.814808	aCD3+L2/Unstimulated	0.026281	0.664094	aCD3+L2/aCD3	0.0419107	0.60193
343	569	Q92619	DVHYDFEPHVSANAWSPVMRARKSSFNVSDV	DQEPDVHYDFEPHVS(0.003)ANAWS(0.997)PVMR	HMHA1	S1472	S	12.7142	12.5474	12.7356	12.8583	12.675	12.8767	13.0385	12.8582	12.8997	aCD3/Unstimulated	0.137571	0.137908	aCD3+L2/Unstimulated	0.266387	0.00745883	aCD3+L2/aCD3	0.128816	0.273913
344	1429	H0Y7L2	SRGQLERSPSGSAFGSQENLRWRKDMTHWRQ	SPSGSAFGS(1)QENLR	DOCK7	S1473	S	12.7174	12.5948	12.7361	12.7459	12.8055	12.8225	12.7424	12.8655	12.8311	aCD3/Unstimulated	0.108513	0.11589	aCD3+L2/Unstimulated	0.13025	0.0450224	aCD3+L2/aCD3	0.0217373	0.790347
345	560	Q9Y2W1	RDKLGAKGDFPTGKSSFSITREAQVNVRMDS	S(0.26)S(0.738)FS(0.002)ITR	THRAP3	S1474	S	12.7176	12.5995	12.7169	12.8021	12.8323	12.9347	12.9146	12.8068	13.0232	aCD3/Unstimulated	0.178362	0.0433627	aCD3+L2/Unstimulated	0.23684	0.0067807	aCD3+L2/aCD3	0.058478	0.535167
346	1154	Q6KC79	RSSGGGRYRNRSPSDSDMEDYSPPPSLSEVA	NRS(1)PS(1)DS(1)DMEDYSPPPSLSEVAR	NIPBL	S1475	S	12.7185	12.6158	12.729	12.9491	12.8213	12.9245	13.0156	13.0303	12.8468	aCD3/Unstimulated	0.210511	0.0235421	aCD3+L2/Unstimulated	0.276435	0.0028863	aCD3+L2/aCD3	0.0659237	0.479459
347	8	R4GMM6	________MSSDRQRSDDESPSTSSGSSDAD	QRS(1)DDESPSTSSGSSDADQRDPAAPEPEEQEER	UBE2E3	S1478	S	12.7188	12.4485	12.7167	12.514	12.4659	12.5119	12.4278	12.6174	12.6392	aCD3/Unstimulated	-0.130736	0.180325	aCD3+L2/Unstimulated	-0.0665385	0.445092	aCD3+L2/aCD3	0.0641974	0.581952
348	714	O43719	DDDSNEKLFDEEEDSSEKLFDDSDERGTLGG	LFEDDDS(1)NEKLFDEEEDS(1)S(1)EKLFDDSDER	HTATSF1	S1479	S	12.7244	12.7791	12.7711	12.7669	12.5765	12.6654	12.8437	12.9527	13.0247	aCD3/Unstimulated	-0.0885682	0.237811	aCD3+L2/Unstimulated	0.182175	0.0187171	aCD3+L2/aCD3	0.270743	0.0144988
349	559	Q9UGU0-2	SDTTYKGGASEKAGSSPAQGAQNEPPRLNAS	AGS(0.23)S(0.77)PAQGAQNEPPRLNAS(0.797)PAAREEAT(0.46)S(0.743)PGAK	TCF20	S1482	S	12.7263	12.8422	13.0074	13.0791	13.1487	13.1504	13.2035	13.0736	13.1997	aCD3/Unstimulated	0.267419	0.0160564	aCD3+L2/Unstimulated	0.30032	0.00333156	aCD3+L2/aCD3	0.0329009	0.754984
350	1064	Q8N3U4	LAGGDDDTMSVISGISSRGSTVRSKKSKPST	NSLLAGGDDDTMS(0.002)VIS(0.997)GIS(0.852)S(0.148)R	STAG2	S1485	S	12.7273	12.5057	12.8008	12.8137	12.9348	12.7225	13.0572	12.9739	13.0222	aCD3/Unstimulated	0.145708	0.135685	aCD3+L2/Unstimulated	0.339844	0.00309495	aCD3+L2/aCD3	0.194136	0.131311
351	78	O95685	RLRPIILRRARSLPSSPERRQKAAGAPGAAC	S(0.99)LPS(0.026)S(0.984)PERR	PPP1R3D	S1487	S	12.7317	12.725	12.8576	12.781	12.7437	12.8507	12.7244	12.7327	12.6452	aCD3/Unstimulated	0.0203998	0.754376	aCD3+L2/Unstimulated	-0.0706719	0.237234	aCD3+L2/aCD3	-0.0910717	0.287858
352	968	E7ET15	SERSERSHKESSRSRSSHKDSPRDVSKKAKR	S(0.917)S(0.087)HKDS(0.996)PRDVSK	U2SURP	S1489	S	12.7321	12.7024	12.8835	12.8044	12.9775	12.8354	11.6545	11.5822	11.6535	aCD3/Unstimulated	0.0997835	0.196667	aCD3+L2/Unstimulated	-1.14263	4.26768e-07	aCD3+L2/aCD3	-1.24242	2.3685e-07
353	514	Q13263-2	LAEGPGAEGPRLASPSGSTSSGLEVVAPEGT	LAS(0.984)PS(0.869)GS(0.118)T(0.029)SSGLEVVAPEGTSAPGGGPGTLDDSATICR	TRIM28	S1491	S	12.7382	12.9726	12.9799	13.2923	13.229	13.1736	13.3836	13.3534	13.2091	aCD3/Unstimulated	0.334743	0.0111627	aCD3+L2/Unstimulated	0.418459	0.00115514	aCD3+L2/aCD3	0.0837164	0.446756
354	45	P17010-2	DPGEDDLGGTVDIVESEPENDHGVELLDQNS	ADPGEDDLGGT(0.001)VDIVES(0.996)EPENDHGVELLDQNS(0.002)S(0.002)IR	ZFX	S1493	S	12.7391	12.4918	12.7016	12.7289	12.7387	12.9521	12.8942	12.9616	12.8771	aCD3/Unstimulated	0.1624	0.0992023	aCD3+L2/Unstimulated	0.266783	0.00903143	aCD3+L2/aCD3	0.104383	0.377338
355	392	Q92769-3	SIRASDKRIACDEEFSDSEDEGEGGRRNVAD	IACDEEFS(1)DS(1)EDEGEGGRR	HDAC2	S1494	S	12.7414	12.8233	12.6646	12.9023	13.0099	12.886	13.0296	12.9594	13.0545	aCD3/Unstimulated	0.189655	0.0238226	aCD3+L2/Unstimulated	0.271414	0.00207299	aCD3+L2/aCD3	0.0817585	0.348003
356	229	Q5STZ8	PPKQGKEKAKKAEQGSEEEGEGEEEEEEGGE	KAEQGS(1)EEEGEGEEEEEEGGESKADDPYAHLSK	ABCF1	S1496	S	12.7415	12.874	13.1551	13.0998	12.8839	13.1106	13.1416	12.9311	13.1216	aCD3/Unstimulated	0.107937	0.385546	aCD3+L2/Unstimulated	0.141246	0.220537	aCD3+L2/aCD3	0.033309	0.834296
357	380	Q12888	PSPDAFRSTPFIVPSSPTEQEGRQDKPMDTS	STPFIVPS(0.03)S(0.907)PT(0.063)EQEGR	TP53BP1	S1497	S	12.7422	12.7794	12.8731	12.9441	12.818	12.9671	12.9794	12.9885	13.0541	aCD3/Unstimulated	0.111494	0.114277	aCD3+L2/Unstimulated	0.209111	0.00622287	aCD3+L2/aCD3	0.0976164	0.27314
358	810	F6RY50	ELRASFLPRTLSLRNSISRIMSEAGSGTLED	T(0.008)LS(0.992)LRNS(0.995)IS(0.005)R	SIPA1	S1498	S	12.7485	12.69	12.795	13.2437	13.3637	13.3392	13.353	13.2699	13.4913	aCD3/Unstimulated	0.571035	0.000767362	aCD3+L2/Unstimulated	0.626904	4.53919e-05	aCD3+L2/aCD3	0.0558692	0.541399
359	46	F8WC91	ERDREREPEAASSRGSPVRVKREFEPASARE	EREPEAAS(0.021)S(0.021)RGS(0.958)PVR	USP39	S1500	S	12.7489	12.7125	12.6516	12.9331	12.7369	12.7613	12.6412	12.6485	12.6471	aCD3/Unstimulated	0.106134	0.137903	aCD3+L2/Unstimulated	-0.0586848	0.351597	aCD3+L2/aCD3	-0.164819	0.0874357
360	129	O75533	DREDEYKKHRRTMIISPERLDPFADGGKTPD	T(0.074)MIIS(0.926)PERLDPFADGGKT(1)PDPK	SF3B1	S1501	S	12.7489	12.7685	12.9237	12.9831	13.0054	12.9905	13.0135	13.0961	12.9271	aCD3/Unstimulated	0.179284	0.0348081	aCD3+L2/Unstimulated	0.198519	0.0109389	aCD3+L2/aCD3	0.019235	0.834485
361	308	Q9BUA3	PKDREVAEGGLPRAESPSPAPPPGLRGTLDL	AES(0.83)PS(0.17)PAPPPGLR	C11orf84	S1502	S	12.755	12.9063	12.827	12.8364	12.9091	12.8798	12.7807	12.8945	13.1716	aCD3/Unstimulated	0.0457069	0.65715	aCD3+L2/Unstimulated	0.119544	0.212778	aCD3+L2/aCD3	0.0738366	0.557054
362	74	H0YJH2	ERTDGRYSKYRVRRNSLQHHQDDTKYRTKSF	NS(1)LQHHQDDTKYR	CEP128	S1503	S	12.7569	12.7726	12.8986	12.9347	13.0572	12.9486	12.7709	12.3806	12.3984	aCD3/Unstimulated	0.170776	0.144723	aCD3+L2/Unstimulated	-0.292734	0.0146024	aCD3+L2/aCD3	-0.46351	0.00759486
363	115	Q86UE8-2	PGRSVPPVARSSPQHSLSNPLPRRVEQPLYG	S(0.455)S(0.545)PQHS(1)LS(1)NPLPR	TLK2	S1504	S	12.7647	12.6975	12.7733	12.9518	12.8986	13.1246	13.2188	13.1119	13.1718	aCD3/Unstimulated	0.246457	0.0149007	aCD3+L2/Unstimulated	0.422345	0.000559899	aCD3+L2/aCD3	0.175888	0.0899815
364	1462	Q12888	TRRTDVGAGALRRSDSPEIPFQAAAGPSDGL	S(0.146)DS(0.854)PEIPFQAAAGPSDGLDAS(0.076)S(0.914)PGNS(0.01)FVGLR	TP53BP1	S1505	S	12.7652	12.6405	12.763	13.0548	13.0799	13.0122	13.2814	13.2071	13.0779	aCD3/Unstimulated	0.326061	0.00965894	aCD3+L2/Unstimulated	0.465899	0.000253019	aCD3+L2/aCD3	0.139838	0.15741
365	539	O75151	KDGGKKKGKKSRESASPTIPNLDLLEAHTKE	S(0.597)RES(0.428)AS(0.83)PT(0.145)IPNLDLLEAHTK	PHF2	S1506	S	12.769	12.7186	12.8244	12.9214	12.8039	12.9256	12.8737	12.9838	12.6797	aCD3/Unstimulated	0.112994	0.20798	aCD3+L2/Unstimulated	0.0750773	0.353956	aCD3+L2/aCD3	-0.0379168	0.732218
366	208	O43166-3	SPTYKTGPSLHREYGSTSSIDKQGTSGESFF	EYGS(0.854)T(0.218)S(0.56)S(0.368)IDKQGTSGESFFDLLK	SIPA1L1	S1507	S	12.7696	12.482	12.5941	12.5263	12.6437	12.44	12.5478	12.7903	12.5194	aCD3/Unstimulated	-0.0785595	0.466546	aCD3+L2/Unstimulated	0.00392716	0.970699	aCD3+L2/aCD3	0.0824867	0.534486
367	93	Q6P1L5	GGGGGGGPRTASRSTSPTRGGGNAAARTSPT	S(0.122)T(0.146)S(0.731)PT(0.001)RGGGNAAART(0.168)S(0.491)PT(0.341)VATQTGASATSTR	FAM117B	S1508	S	12.7724	12.5755	12.7512	13.2503	13.0815	13.1121	12.8949	12.5902	12.9843	aCD3/Unstimulated	0.448253	0.0109047	aCD3+L2/Unstimulated	0.123449	0.24621	aCD3+L2/aCD3	-0.324805	0.0497331
368	382	A0A087WUH0	RQARGRNAPAAVDEGSISPRTLSAIKRALDD	NAPAAVDEGS(1)IS(1)PR	BIVM-ERCC5	S1509	S	12.7743	12.622	12.7867	13.0598	12.9737	13.0185	12.8847	12.7771	13.0424	aCD3/Unstimulated	0.289682	0.0140074	aCD3+L2/Unstimulated	0.173743	0.0403069	aCD3+L2/aCD3	-0.115939	0.300669
369	245	G3V578	MASSCMTRLSRSRTASLTSAASVDGNRSRSR	T(0.042)AS(0.903)LT(0.055)SAASVDGNR	NDRG2	S1510	S	12.7818	12.6061	12.6904	12.8335	12.7825	12.8812	12.9506	12.7549	13.1265	aCD3/Unstimulated	0.139679	0.176711	aCD3+L2/Unstimulated	0.251236	0.017563	aCD3+L2/aCD3	0.111558	0.38498
370	99	Q86UE8-2	ISDYFEFAGGSAPGTSPGRSVPPVARSSPQH	ISDYFEFAGGS(0.001)APGT(0.055)S(0.944)PGR	TLK2	S1511	S	12.7831	12.7607	12.6744	12.9872	12.8227	12.8222	12.9628	12.8626	12.8009	aCD3/Unstimulated	0.137968	0.0866726	aCD3+L2/Unstimulated	0.136018	0.0628044	aCD3+L2/aCD3	-0.00195025	0.983735
371	62	E5RJV7	RAFLQMDSPKHQSDPSEDEDERSSQKLHSTS	HQS(1)DPS(1)EDEDERSSQK	SGK3	S1512	S	12.7889	12.7452	12.9009	12.5599	12.4607	12.7552	12.7893	12.8932	13.0137	aCD3/Unstimulated	-0.219762	0.0471629	aCD3+L2/Unstimulated	0.0870679	0.333235	aCD3+L2/aCD3	0.30683	0.031337
372	321	Q8TF01	GKVTRSPSPVPQEEHSDPEMTEEEKEYQMML	S(1)PS(1)PVPQEEHS(0.989)DPEMT(0.011)EEEKEYQMMLLTK	PNISR	S1514	S	12.7916	12.5146	12.704	12.8816	12.8285	12.7852	12.9497	12.9536	12.6581	aCD3/Unstimulated	0.161701	0.143175	aCD3+L2/Unstimulated	0.183745	0.0742584	aCD3+L2/aCD3	0.0220434	0.870446
373	375	Q14289	GSLIIHPRKDGEKRNSLPQIPMLNLEARRSH	RNS(1)LPQIPMLNLEAR	PTK2B	S1517	S	12.7917	12.8286	12.826	12.868	12.8248	12.8421	12.7951	12.8756	12.9047	aCD3/Unstimulated	0.0295418	0.58565	aCD3+L2/Unstimulated	0.0430795	0.389362	aCD3+L2/aCD3	0.0135377	0.846088
374	612	P52948-6	IKKLVLKNLNNSNLFSPVNRDSENLASPSEY	NLNNS(0.005)NLFS(0.994)PVNRDS(0.001)ENLAS(0.99)PS(0.01)EYPENGER	NUP98	S1518	S	12.7928	12.6812	12.864	13.021	12.9123	13.0895	13.0168	12.9902	13.0647	aCD3/Unstimulated	0.228269	0.0178239	aCD3+L2/Unstimulated	0.244565	0.00469668	aCD3+L2/aCD3	0.0162965	0.862075
375	318	Q9NYV4-2	SPYSRRRSSSYERSGSYSGRSPSPYGRRRSS	S(0.206)GS(0.727)Y(0.011)S(0.076)GRS(0.859)PS(0.859)PY(0.26)GR	CDK12	S1519	S	12.7957	12.6626	12.6693	12.9292	12.8145	12.8871	12.9291	12.7742	12.8304	aCD3/Unstimulated	0.167736	0.0385741	aCD3+L2/Unstimulated	0.135381	0.0504858	aCD3+L2/aCD3	-0.0323543	0.71232
376	953	Q9H2P0	TIHLTEEPTKLMHNASDSEVDQDDVVEWKDG	LMHNAS(1)DS(1)EVDQDDVVEWK	ADNP	S1520	S	12.7957	12.6551	13.0246	13.009	13.0697	12.8472	13.0556	13.1128	13.0358	aCD3/Unstimulated	0.150125	0.164926	aCD3+L2/Unstimulated	0.242941	0.0243754	aCD3+L2/aCD3	0.0928157	0.478492
377	146	O75995	SEQEEHELPVLSRQASTGSELCSPSPGSGSF	QAS(0.774)T(0.218)GS(0.008)ELCSPSPGSGSFGEEPPAPQYTGPFCGR	SASH3	S1522	S	12.7981	12.7051	13.0187	12.8011	13.0252	12.9877	12.8635	13.0037	12.9745	aCD3/Unstimulated	0.0973358	0.340928	aCD3+L2/Unstimulated	0.106573	0.256353	aCD3+L2/aCD3	0.0092376	0.944607
378	33	A0A087WWP8	EEPDKEGKEKPHAGVSPRGVKRQRRSSSGGS	EKPHAGVS(1)PR	RSBN1	S1523	S	12.799	12.7288	12.777	12.7869	12.8754	12.7193	12.1899	12.2171	12.19	aCD3/Unstimulated	0.0256474	0.668697	aCD3+L2/Unstimulated	-0.56925	1.83371e-05	aCD3+L2/aCD3	-0.594898	1.3072e-05
379	182	V9GYM8	SAIYPSDSFRQSLLGSRRGRSSLSLAKSVST	QSLLGS(1)RR	ARHGEF2	S1524	S	12.8032	13.0934	12.8121	12.8879	12.7897	12.7872	12.8505	12.7295	12.8606	aCD3/Unstimulated	-0.0813451	0.380872	aCD3+L2/Unstimulated	-0.0894045	0.294456	aCD3+L2/aCD3	-0.00805935	0.946396
380	140	F5H148	FVPPRVIIKEGDVDVSDSDDEDDNLPANFDT	VIIKEGDVDVS(1)DS(1)DDEDDNLPANFDTCHR	RRN3	S1525	S	12.8042	12.5952	12.9299	13.0134	12.7859	12.9074	12.9067	13.1612	12.8988	aCD3/Unstimulated	0.125814	0.28309	aCD3+L2/Unstimulated	0.212467	0.061609	aCD3+L2/aCD3	0.0866528	0.540424
381	31	Q9NR55	VAAPGNQPQPQPQQQSPEDDDRKVRRREKNR	SVAAPGNQPQPQPQQQS(1)PEDDDRKVR	BATF3	S1527	S	12.8046	12.8254	12.866	13.064	13.106	13.0883	13.1244	13.1662	13.1953	aCD3/Unstimulated	0.254098	0.00742672	aCD3+L2/Unstimulated	0.33	0.000294388	aCD3+L2/aCD3	0.0759017	0.273913
382	256	Q5FBB7-6	VQHNACQWSKDQVNLSPKLIQPGTFTKTKED	DQVNLS(1)PK	SGOL1	S1528	S	12.8075	12.6789	12.6727	12.79	12.7099	12.9093	12.8052	12.8509	12.9337	aCD3/Unstimulated	0.0833858	0.277538	aCD3+L2/Unstimulated	0.143584	0.0549441	aCD3+L2/aCD3	0.0601981	0.521825
383	140	F8WBF5	HRRSHGKSHRRKRTRSVEDDEEGHLICQSGD	T(1)RS(1)VEDDEEGHLICQSGDVLSAR	CLK1	S1529	S	12.8076	12.8224	12.9026	12.9909	13.0079	13.0507	13.1081	13.1047	13.1157	aCD3/Unstimulated	0.172296	0.0160046	aCD3+L2/Unstimulated	0.265265	0.00100928	aCD3+L2/aCD3	0.0929696	0.198438
384	127	H0Y503	QMKKFVEWLKNAEEESESEAEEGD_______	FVEWLKNAEEES(1)ES(1)EAEEGD	BZW1	S1530	S	12.8128	12.4239	12.6025	12.9777	12.83	13.0349	12.778	12.7943	12.6282	aCD3/Unstimulated	0.334471	0.0196537	aCD3+L2/Unstimulated	0.120414	0.24238	aCD3+L2/aCD3	-0.214058	0.158937
385	1419	Q02880-2	EFVPSDGLDKDEYTFSPGKSKATPEKSLHDK	AS(0.995)PIT(0.005)NDGEDEFVPS(1)DGLDKDEYT(0.033)FS(0.967)PGK	TOP2B	S1532	S	12.8356	12.8327	12.7317	12.8127	13.0681	12.7755	12.9945	13.0381	13.0724	aCD3/Unstimulated	0.0854468	0.329758	aCD3+L2/Unstimulated	0.235017	0.0123852	aCD3+L2/aCD3	0.14957	0.201299
386	529	Q6IN85-4	KTNLTSQSSTTNLPGSPGSPGSPGSPGSPGS	TNLTSQSS(0.001)T(0.003)T(0.012)NLPGS(0.966)PGS(0.023)PGS(0.917)PGS(0.18)PGS(0.84)PGS(0.058)VPK	SMEK1	S1533	S	12.8361	12.6866	12.8811	13.1578	12.9435	13.0628	13.0794	13.1163	13.0816	aCD3/Unstimulated	0.253415	0.0160046	aCD3+L2/Unstimulated	0.291143	0.0028863	aCD3+L2/aCD3	0.0377279	0.697469
387	1031	E7EX73	TPATKRSFSKEVEERSRERPSQPEGLRKAAS	S(0.427)FS(0.573)KEVEERS(1)R	EIF4G1	S1535	S	12.8442	12.7708	12.9244	12.5339	12.7029	12.5688	12.8452	12.878	12.927	aCD3/Unstimulated	-0.244603	0.0138299	aCD3+L2/Unstimulated	0.0368703	0.571842	aCD3+L2/aCD3	0.281473	0.00905042
388	243	Q9C0B5-2	KIMDNGIQGELRRTKSKGSLEITESQSADAE	S(0.984)KGS(0.984)LEIT(0.021)ES(0.01)QS(0.002)ADAEPPPPPKPDLSR	ZDHHC5	S1536	S	12.8456	12.646	12.6445	12.9562	12.7963	12.9469	12.9684	13.0658	12.9408	aCD3/Unstimulated	0.187775	0.045146	aCD3+L2/Unstimulated	0.279635	0.00429613	aCD3+L2/aCD3	0.09186	0.382952
389	1174	Q92766-5	MRSRPRANSGGVDLDSSGEFASIEKMLATTD	ANSGGVDLDS(1)S(1)GEFASIEK	RREB1	S1538	S	12.8465	12.6353	12.8888	13.1128	13.0328	13.0168	13.0582	13.1982	13.0858	aCD3/Unstimulated	0.26394	0.0165366	aCD3+L2/Unstimulated	0.323887	0.00235608	aCD3+L2/aCD3	0.0599475	0.555386
390	78	O00418	LTKSERYSSSGSPANSFHFKEAWKHAIQKAK	Y(0.043)S(0.163)S(0.164)S(0.671)GS(0.959)PANS(1)FHFK	EEF2K	S1539	S	12.8524	12.6207	12.8906	12.9723	13.0191	13.0071	12.7421	12.9094	13.079	aCD3/Unstimulated	0.211622	0.0678401	aCD3+L2/Unstimulated	0.122297	0.212778	aCD3+L2/aCD3	-0.0893245	0.494297
391	200	F8W7U3	EDIEENTRPKRSRPTSFADELAARIKGDAVG	S(0.994)RPT(0.059)S(0.948)FADELAAR	FAM21A	S1540	S	12.8564	12.9603	13.1054	12.9407	13.0687	13.0589	13.2455	12.8921	13.2289	aCD3/Unstimulated	0.0487084	0.66816	aCD3+L2/Unstimulated	0.148168	0.164847	aCD3+L2/aCD3	0.0994596	0.482616
392	101	Q99856	PGSEEEDAAREGTPGSPGRGREGPGEEHFED	AAAAGLGHPAS(1)PGGS(1)EDGPPGS(0.015)EEEDAAREGT(0.141)PGS(0.844)PGR	ARID3A	S1541	S	12.8597	12.7004	12.8887	13.0424	13.0095	13.1018	12.8771	13.1749	13.3735	aCD3/Unstimulated	0.234992	0.0812716	aCD3+L2/Unstimulated	0.325592	0.0141188	aCD3+L2/aCD3	0.0906004	0.550517
393	127	H7C0N4	PAMATAAGGCRSFSRSPSDARQPHYGAPAPR	S(0.002)FS(0.047)RS(0.889)PS(0.062)DAR	SF1	S1542	S	12.8635	12.8594	12.8704	12.8858	13.028	12.9322	12.553	12.2834	12.4612	aCD3/Unstimulated	0.084233	0.299772	aCD3+L2/Unstimulated	-0.431888	0.000760465	aCD3+L2/aCD3	-0.516121	0.000358607
394	240	Q1RLN5	EQIRATTPPNQGRPDSPVYANLQELKISQSA	AT(0.541)T(0.468)PPNQGRPDS(0.991)PVY(0.001)ANLQELK	ARHGAP12	S1543	S	12.8678	12.892	12.9953	13.2308	13.1108	13.164	13.2859	13.1264	13.2591	aCD3/Unstimulated	0.250176	0.0130654	aCD3+L2/Unstimulated	0.305419	0.00158698	aCD3+L2/aCD3	0.055243	0.524281
395	211	Q8NI08-4	ARKALKPIERVLSSTSEEDEPGVVKFLKMNC	VLS(0.444)S(0.444)T(0.175)S(0.937)EEDEPGVVK	NCOA7	S1544	S	12.8696	12.9039	12.9102	13.0769	12.9868	13.1246	13.0553	13.2369	13.1632	aCD3/Unstimulated	0.168192	0.0359146	aCD3+L2/Unstimulated	0.257232	0.00268987	aCD3+L2/aCD3	0.0890402	0.319747
396	3477	Q03164-2	ALSSAVQASPTSPGGSPSSPSSGQRSASPSV	ALSSAVQAS(0.012)PT(0.294)S(0.698)PGGS(0.95)PS(0.292)S(0.529)PS(0.166)S(0.06)GQR	KMT2A	S1545	S	12.8755	12.6232	12.9121	12.9844	13.1128	13.0918	13.2098	12.9115	13.0936	aCD3/Unstimulated	0.259398	0.0373428	aCD3+L2/Unstimulated	0.268044	0.0172101	aCD3+L2/aCD3	0.00864592	0.950513
397	608	P52948-6	PKKSIKKLVLKNLNNSNLFSPVNRDSENLAS	NLNNS(1)NLFSPVNR	NUP98	S1546	S	12.8778	12.6856	12.6399	12.9829	12.8716	12.8812	12.9004	12.9047	12.825	aCD3/Unstimulated	0.177501	0.0452786	aCD3+L2/Unstimulated	0.142291	0.0619198	aCD3+L2/aCD3	-0.0352104	0.718473
398	787	Q86YV0	PRDLPKHTPLISKSQSLRSVRRSESWARPRP	S(0.003)QS(0.997)LRS(1)VR	RASAL3	S1547	S	12.8786	12.8207	12.8118	12.707	12.7418	12.7725	12.7113	12.6686	12.5893	aCD3/Unstimulated	-0.0965988	0.113258	aCD3+L2/Unstimulated	-0.180645	0.00622287	aCD3+L2/aCD3	-0.0840464	0.273913
399	508	E9PMG1	TSDPEQIGSNVTRQRSHSGTSPDNTAPPPPP	QRS(0.999)HS(0.984)GT(0.013)S(0.004)PDNTAPPPPPPRPQPSHSR	REPS1	S1548	S	12.8829	12.8526	12.8932	13.1625	13.0478	13.1462	13.164	13.1225	13.1932	aCD3/Unstimulated	0.24264	0.0100697	aCD3+L2/Unstimulated	0.283679	0.000985466	aCD3+L2/aCD3	0.0410395	0.553962
400	667	H0Y9P1	FDEITGSQQQKVKQRSLQKLSSRQRRTKQDM	S(0.734)LQKLS(0.765)S(0.5)R	BMP2K	S1549	S	12.8834	12.5017	12.7905	13.0058	13.0064	12.9106	13.0869	13.1633	13.1908	aCD3/Unstimulated	0.249045	0.0362283	aCD3+L2/Unstimulated	0.421797	0.0018515	aCD3+L2/aCD3	0.172752	0.203672
401	57	Q13610-2	KLQEEGGGSDEEETGSPSEDGMQSARTQARP	EKLQEEGGGS(1)DEEET(0.032)GS(0.933)PS(0.035)EDGMQSAR	PWP1	S1552	S	12.8843	12.4529	12.7273	12.8067	12.9473	12.8478	12.9916	12.9779	12.9981	aCD3/Unstimulated	0.179156	0.114781	aCD3+L2/Unstimulated	0.301017	0.0104678	aCD3+L2/aCD3	0.121862	0.376312
402	62	F2Z329	SASLEGLAQTAGRRPSEGNEPSTKELKEHPE	RPS(1)EGNEPSTK	TMEM237	S1553	S	12.8894	12.8609	13.1204	13.0263	13.1574	12.9381	12.9681	12.8479	12.9257	aCD3/Unstimulated	0.0836811	0.368438	aCD3+L2/Unstimulated	-0.0430262	0.614872	aCD3+L2/aCD3	-0.126707	0.301697
403	384	Q9Y383	RSYESANGRSEDRRSSEEREAGEI_______	RS(0.076)S(0.924)EEREAGEI	LUC7L2	S1554	S	12.8899	12.9365	12.9767	13.0821	13.0943	13.1957	12.9667	12.6788	13.0228	aCD3/Unstimulated	0.189683	0.0717062	aCD3+L2/Unstimulated	-0.0449677	0.61213	aCD3+L2/aCD3	-0.234651	0.083644
404	415	O14545	VTEGIPRLDSQPQETSPELPRRRVRHQGDLS	LDSQPQET(0.25)S(0.75)PELPR	TRAFD1	S1555	S	12.8942	13.0435	13.0175	13.0753	13.0369	13.0204	13.1099	13.0361	13.0477	aCD3/Unstimulated	0.0591629	0.338817	aCD3+L2/Unstimulated	0.0795353	0.167952	aCD3+L2/aCD3	0.0203724	0.790759
405	105	F8WE91	NGDLEKRSEPQPEEGSPAGGQKGGAPAEGEG	RSEPQPEEGS(1)PAGGQK	DNMT3A	S1556	S	12.8997	12.8139	12.9228	12.8684	12.9967	12.9976	12.7557	12.678	12.9066	aCD3/Unstimulated	0.0754515	0.340166	aCD3+L2/Unstimulated	-0.0986839	0.179953	aCD3+L2/aCD3	-0.174135	0.108887
406	185	H3BQZ7	VPGDKAAEEQGDDQDSEKSKPAGSDGERRGV	AAEEQGDDQDS(0.988)EKS(0.011)KPAGS(0.001)DGER	HNRNPUL2-BSCL2	S1557	S	12.9052	13.0244	13.0669	13.2161	13.1618	13.1179	13.3695	13.222	13.5327	aCD3/Unstimulated	0.166408	0.086933	aCD3+L2/Unstimulated	0.37586	0.0018515	aCD3+L2/aCD3	0.209452	0.0960624
407	459	R4GMX3	SGNHQSSFANRPRKSSVNGSSATSSG_____	KS(0.209)S(0.783)VNGS(0.004)S(0.003)ATSSG	COMMD3-BMI1	S1558	S	12.9058	12.6762	13.0121	12.9663	13.055	12.9425	12.5079	12.5947	12.5	aCD3/Unstimulated	0.123223	0.192805	aCD3+L2/Unstimulated	-0.330527	0.00337487	aCD3+L2/aCD3	-0.45375	0.00232712
408	416	Q96JM3	APTLSPEHWKAVPPVSPELRKPGPPLSPEIR	AVPPVS(1)PELRKPGPPLS(1)PEIR	CHAMP1	S1559	S	12.9107	12.9116	12.846	13.1269	13.2167	13.0261	13.3284	13.3496	13.3256	aCD3/Unstimulated	0.233827	0.0123283	aCD3+L2/Unstimulated	0.445143	0.000164706	aCD3+L2/aCD3	0.211317	0.0253693
409	327	S5FZ81	KRKNKGTSDSSSGNVSEGESPPDSQEDSFQG	NKGT(0.01)S(0.01)DS(0.024)S(0.021)S(0.052)GNVS(0.891)EGES(0.992)PPDS(0.002)QEDSFQGR	PHF10	S1560	S	12.9126	12.7501	12.7515	12.7836	12.8974	12.8892	12.8565	12.8814	12.9129	aCD3/Unstimulated	0.0520238	0.445063	aCD3+L2/Unstimulated	0.0789149	0.212994	aCD3+L2/aCD3	0.0268912	0.754023
410	74	C9J3K5	KNAPPGGDEPLAETESESEAELAGFSPVVDV	NAPPGGDEPLAET(1)ES(1)ES(1)EAELAGFSPVVDVKK	FAM134A	S1562	S	12.9134	12.8576	13.0284	13.1972	13.0251	13.1469	13.2472	13.2829	13.1202	aCD3/Unstimulated	0.189895	0.0382949	aCD3+L2/Unstimulated	0.283618	0.00332931	aCD3+L2/aCD3	0.0937233	0.356844
411	273	C9JPC9	SHDVKNGGELTHPTHSPGQSSPRPVISQRVV	NGGELTHPT(0.005)HS(0.987)PGQS(0.005)S(0.002)PRPVIS(0.001)QR	USP42	S1563	S	12.9135	12.925	12.8523	13.0877	13.1732	13.1073	13.096	12.8556	13.0976	aCD3/Unstimulated	0.225813	0.0230783	aCD3+L2/Unstimulated	0.119476	0.113481	aCD3+L2/aCD3	-0.106338	0.308351
412	52	P08047-2	GSSSSTGGGGQESQPSPLALLAATCSRIESP	SSSTGSSSSTGGGGQES(0.08)QPS(0.92)PLALLAATCSR	SP1	S1564	S	12.9148	12.6028	12.8472	12.9059	12.8069	12.9161	12.9762	12.9743	13.024	aCD3/Unstimulated	0.0880075	0.321078	aCD3+L2/Unstimulated	0.203207	0.0249369	aCD3+L2/aCD3	0.115199	0.319084
413	262	A0A0A0MSW4	EDETQKELETMRKRGSVRGTSAADV______	RGS(0.957)VRGT(0.039)S(0.004)AADV	PITPNB	S1565	S	12.9154	12.7636	12.8941	13.1984	13.2578	13.1816	12.8307	12.5192	12.7853	aCD3/Unstimulated	0.354883	0.0111627	aCD3+L2/Unstimulated	-0.145976	0.102177	aCD3+L2/aCD3	-0.500858	0.00134221
414	214	E9PER6	TAKVLSPESKQARANSFVGTAQYVSPELLTE	ANS(1)FVGTAQYVSPELLTEK	PDPK1	S1566	S	12.9166	13.0114	13.1819	13.1102	13.1419	13.2255	13.2281	13.2573	13.2968	aCD3/Unstimulated	0.122545	0.137987	aCD3+L2/Unstimulated	0.224095	0.00991202	aCD3+L2/aCD3	0.101549	0.324765
415	193	Q9UKX7-2	RNSESESNKVAAETQSPSLFGSTKLQQESTF	NSESESNKVAAET(0.023)QS(0.963)PS(0.013)LFGSTK	NUP50	S1567	S	12.9213	12.6451	13.0915	13.1079	13.0719	13.1165	13.0823	13.1541	13.386	aCD3/Unstimulated	0.21278	0.108569	aCD3+L2/Unstimulated	0.32149	0.0156534	aCD3+L2/aCD3	0.108711	0.485178
416	291	P16150	LWRRRQKRRTGALVLSRGGKRNGVVDAWAGP	TGALVLS(1)R	SPN	S1568	S	12.9263	12.7464	12.9526	13.5779	13.491	13.5849	13.4882	13.5147	13.6329	aCD3/Unstimulated	0.676132	0.000275174	aCD3+L2/Unstimulated	0.670139	3.5516e-05	aCD3+L2/aCD3	-0.00599297	0.952865
417	1103	E7ESG2	KNIDDASQMDLFHRDSDDDQTEEQLDESEAR	NIDDAS(0.275)QMDLFHRDS(0.716)DDDQT(0.009)EEQLDESEAR	CLSPN	S1569	S	12.933	12.716	12.849	12.9931	13.0983	13.2269	12.9712	13.2671	13.1501	aCD3/Unstimulated	0.27342	0.0291316	aCD3+L2/Unstimulated	0.296813	0.00929126	aCD3+L2/aCD3	0.023393	0.859325
418	374	Q15424-2	KYGKVVGAKVVTNARSPGARCYGFVTMSTAE;KYGKVVGAKVVTNARSPGARCYGFVTMSTSD	VVT(0.002)NARS(0.998)PGAR	SAFB2	S1570	S	12.9356	12.7975	12.9115	13.0605	13.0079	13.0102	12.8665	12.9026	13.0562	aCD3/Unstimulated	0.144668	0.0673119	aCD3+L2/Unstimulated	0.0602243	0.361244	aCD3+L2/aCD3	-0.0844432	0.359273
419	684	Q8WWM7-6	TKPLLSVNKSTSTPTSPGPRTHSTPSIPVLT	S(0.001)T(0.001)S(0.008)T(0.028)PT(0.028)S(0.935)PGPR	ATXN2L	S1571	S	12.9372	12.8699	13.1117	13.1369	13.2355	13.1363	13.1097	13.0034	13.0585	aCD3/Unstimulated	0.196635	0.0340607	aCD3+L2/Unstimulated	0.0842717	0.242386	aCD3+L2/aCD3	-0.112364	0.276922
420	250	Q9NYF3	PSLGPQASRFLPSARSSPASSPELPWRPRGL	FLPS(0.007)ARS(0.994)S(1)PAS(1)S(1)PELPWRPR	FAM53C	S1572	S	12.9424	12.8056	12.9275	12.933	12.804	13.2079	13.2204	13.1399	13.1169	aCD3/Unstimulated	0.0897905	0.397988	aCD3+L2/Unstimulated	0.26721	0.0168424	aCD3+L2/aCD3	0.17742	0.209173
421	1587	Q9UQ35	PLRQRSRSGSSPEVDSKSRLSPRRSRSGSSP	S(0.811)RS(0.278)GS(0.784)S(0.135)PEVDS(0.991)K	SRRM2	S1576	S	12.9638	12.8773	13.0329	13.0521	12.9861	13.0981	13.2455	12.9799	13.265	aCD3/Unstimulated	0.0874306	0.341512	aCD3+L2/Unstimulated	0.205466	0.0276914	aCD3+L2/aCD3	0.118035	0.322498
422	462	P55201-4	HTPPGSARRLPALSHSEGEEDEDEEEDEGKG	RLPALS(1)HS(1)EGEEDEDEEEDEGKGWSSEK	BRPF1	S1577	S	12.9679	13.0182	13.1526	13.2722	13.0078	13.2663	13.1972	13.3179	13.3463	aCD3/Unstimulated	0.135873	0.164367	aCD3+L2/Unstimulated	0.240887	0.0162051	aCD3+L2/aCD3	0.105015	0.38498
423	880	E7EPN9	IRESSEAQVQKFLSRSVEDVRPHHTDANNQS	S(0.998)VEDVRPHHT(0.002)DANNQSACFEAPDQK	PRRC2C	S1579	S	12.9739	13.0146	13.1382	13.2129	13.1374	13.3044	13.1818	13.0896	13.4602	aCD3/Unstimulated	0.176036	0.117	aCD3+L2/Unstimulated	0.201662	0.0543046	aCD3+L2/aCD3	0.0256259	0.849594
424	418	Q07617	APQRGQTPEAGADKRSPRRASAAAAAGGGAT	GQTPEAGADKRS(1)PR	SPAG1	S1580	S	12.9751	12.7249	12.8568	12.9841	13.0228	12.9838	12.6455	12.6199	12.8578	aCD3/Unstimulated	0.144655	0.126224	aCD3+L2/Unstimulated	-0.14453	0.0943903	aCD3+L2/aCD3	-0.289185	0.028372
425	1401	Q9UQ35	LSPDAVEKAGMSSNQSISSPVLDAVPRTPSR	AGMSS(0.001)NQS(0.999)IS(0.381)S(0.619)PVLDAVPR	SRRM2	S1581	S	12.9765	12.9375	13.1228	13.1158	13.1784	13.1434	13.2343	13.096	13.1995	aCD3/Unstimulated	0.133607	0.081757	aCD3+L2/Unstimulated	0.164345	0.0242673	aCD3+L2/aCD3	0.030738	0.730152
426	189	E7EPN9	PPNVACWRDGGKAAGSPSSSDQDEKLPGQDE	AAGS(0.82)PS(0.571)S(0.472)S(0.137)DQDEKLPGQDESTAGTSEQNDILK	PRRC2C	S1582	S	12.9805	12.8032	12.9566	13.0617	13.1473	13.1116	13.1314	13.196	13.0932	aCD3/Unstimulated	0.193456	0.0235235	aCD3+L2/Unstimulated	0.22678	0.00477933	aCD3+L2/aCD3	0.0333237	0.694853
427	300	F8W6I7	KPRNQGGYGGSSSSSSYGSGRRF________	NQGGYGGSSSSS(0.004)S(0.996)YGSGR	HNRNPA1	S1583	S	12.9845	12.902	12.9823	13.1216	13.1752	13.1655	13.0816	13.253	13.139	aCD3/Unstimulated	0.197819	0.0183253	aCD3+L2/Unstimulated	0.201595	0.00608487	aCD3+L2/aCD3	0.00377599	0.964071
428	329	A0A0J9YYJ3	GPTWRGGAHGLSRSHSLSGARDNEKTLLLSS	S(0.001)HS(0.999)LSGARDNEK	TMEM184B	S1584	S	12.9915	12.6291	13.0346	13.0954	13.1242	13.0745	12.3395	12.3446	12.304	aCD3/Unstimulated	0.212957	0.0674536	aCD3+L2/Unstimulated	-0.555701	0.000817659	aCD3+L2/aCD3	-0.768658	0.000136526
429	436	Q9H8K7	NPNSPPTGIPLRHYDSGERLSNGER______	HYDS(1)GERLSNGER	C10orf88	S1585	S	12.9931	12.6009	12.8485	12.9688	13.0437	13.0857	12.8331	12.5663	12.9034	aCD3/Unstimulated	0.218593	0.0983902	aCD3+L2/Unstimulated	-0.0465849	0.684382	aCD3+L2/aCD3	-0.265178	0.118871
430	214	Q7Z417	TNGYMGKGADNDGSGSESGYTTPKKRKARRN	GADNDGS(0.994)GS(0.995)ES(0.011)GYTTPK	NUFIP2	S1586	S	12.9987	12.9593	13.1068	13.0129	13.0649	13.0699	13.1496	13.0746	13.206	aCD3/Unstimulated	0.0276303	0.669843	aCD3+L2/Unstimulated	0.121784	0.056088	aCD3+L2/aCD3	0.0941537	0.273913
431	237	X6RJY0	QEDPEQLPELEAHGVSESEGEERPVAEEEIL	EAATQEDPEQLPELEAHGVS(1)ES(1)EGEERPVAEEEILLR	UTP14A	S1587	S	12.9999	12.9415	12.9478	13.1342	13.2033	13.2101	13.3449	13.3353	13.3642	aCD3/Unstimulated	0.219515	0.0100697	aCD3+L2/Unstimulated	0.38507	0.000108026	aCD3+L2/aCD3	0.165555	0.0313069
432	214	Q9BRD0	DPSPPRRPQHNSSGASPRRVRHDSPDPSPPR	HDS(1)PDPS(1)PPRRPQHNS(0.018)S(0.036)GAS(0.947)PR	BUD13	S1589	S	13.0018	12.8158	13.2021	13.1408	13.3951	13.265	13.2847	13.1767	13.4067	aCD3/Unstimulated	0.260426	0.0508924	aCD3+L2/Unstimulated	0.282838	0.0214797	aCD3+L2/aCD3	0.0224117	0.881693
433	20	J3KS33	DEGPPAKTRRLSSSESPQRDPPPPPPPPPLL	RLS(0.399)S(0.399)S(0.399)ES(0.802)PQRDPPPPPPPPPLLR	TSPYL2	S1590	S	13.0042	12.9604	13.008	13.3143	13.108	13.0392	13.3219	13.23	13.2318	aCD3/Unstimulated	0.162946	0.0662017	aCD3+L2/Unstimulated	0.270364	0.0045071	aCD3+L2/aCD3	0.107417	0.309723
434	831	P20742	LKATVLNYLPKCIRVSVQLKASPAFLASQNT	CIRVS(1)VQLK	PZP	S1591	S	13.0056	13.0191	12.9056	12.8815	12.8611	12.8464	12.771	12.7886	12.8219	aCD3/Unstimulated	-0.113771	0.0638151	aCD3+L2/Unstimulated	-0.182932	0.00493968	aCD3+L2/aCD3	-0.0691615	0.336013
435	1162	P11388	LRNEKEQELDTLKRKSPSDLWKEDLATFIEE;QRDAKGREVNDLKRKSPSDLWKEDLAAFVEE	S(1)PS(1)DLWK	TOP2A	S1592	S	13.0057	13.0282	13.1875	13.1203	13.207	13.1837	13.1497	12.9839	13.2248	aCD3/Unstimulated	0.0965016	0.253956	aCD3+L2/Unstimulated	0.045621	0.555379	aCD3+L2/aCD3	-0.0508806	0.621428
436	2429	Q8NCM8	RHKLTTRFTSIVRLCSIDYPEREQLQTIYGA	LT(0.157)T(0.165)RFT(0.925)S(0.923)IVRLCS(0.801)IDY(0.029)PER	DYNC2H1	S1594	S	13.0094	12.9549	13.0701	13.2327	13.2473	13.2334	13.1512	13.1958	13.3152	aCD3/Unstimulated	0.226316	0.0132563	aCD3+L2/Unstimulated	0.209276	0.00511662	aCD3+L2/aCD3	-0.0170394	0.835064
437	21	Q7Z628	AAQKQPRPRRRSRRASGLSTEGATGPSADTS	RAS(0.997)GLS(0.002)T(0.001)EGATGPSADTSGSELDGR	NET1	S1596	S	13.01	13.1995	13.3112	13.4338	13.4386	13.3892	13.3689	13.2837	13.4739	aCD3/Unstimulated	0.24698	0.0256441	aCD3+L2/Unstimulated	0.201969	0.0276914	aCD3+L2/aCD3	-0.0450115	0.684069
438	742	H3BND4	RSLRGSDALSETSSVSHIEDLEKVERLSSGP	GS(0.023)DALS(0.886)ET(0.165)S(0.933)S(0.995)VS(0.999)HIEDLEKVER	PDXDC1	S1597	S	13.0148	12.8478	12.6662	12.8858	12.992	13.0042	13.1239	12.9895	13.0324	aCD3/Unstimulated	0.117734	0.226513	aCD3+L2/Unstimulated	0.205634	0.0333743	aCD3+L2/aCD3	0.0879003	0.461667
439	199	B4DFG0	GMARKAKRTKCPEILSDESSSDEDEKKNKEE	T(0.029)KCPEILS(0.972)DES(1)S(1)S(1)DEDEKK	DEK	S1598	S	13.0164	13.0482	13.0508	13.2952	13.2463	13.2744	13.3656	13.165	13.3383	aCD3/Unstimulated	0.233535	0.0138299	aCD3+L2/Unstimulated	0.251185	0.00273609	aCD3+L2/aCD3	0.0176493	0.836188
440	58	Q5JW53	EMNQGVSEERIHLGSSPKKGGNCDLSHQERL	IHLGS(0.063)S(0.937)PK	DSN1	S1602	S	13.0168	13.002	13.1038	13.0492	12.973	13.0152	12.9686	13.0016	12.9336	aCD3/Unstimulated	-0.0284052	0.61772	aCD3+L2/Unstimulated	-0.0729467	0.171507	aCD3+L2/aCD3	-0.0445415	0.524281
441	185	Q8N684-2	AQARKRIPPRAHSRDSSDSADGRATPSENLV	AHS(0.011)RDS(0.916)S(0.075)DS(0.998)ADGRATPSENLVPSSAR	CPSF7	S1603	S	13.0179	12.9787	13.1631	13.2327	13.2387	13.327	13.162	13.1929	13.2184	aCD3/Unstimulated	0.212892	0.0166086	aCD3+L2/Unstimulated	0.137868	0.0404701	aCD3+L2/aCD3	-0.0750242	0.383468
442	576	Q14694	NHSVNEEEQEEQGEGSEDEWEQVGPRNKTSV	NHSVNEEEQEEQGEGS(1)EDEWEQVGPR	USP10	S1605	S	13.0224	12.7463	12.8076	12.9692	13.0248	13.1196	13.1278	13.0523	12.8797	aCD3/Unstimulated	0.179093	0.0917593	aCD3+L2/Unstimulated	0.161193	0.0905678	aCD3+L2/aCD3	-0.0179001	0.886372
443	437	Q9P107	DVDSVGGGSESRSLDSPTSSPGAGTRQLVKA	S(0.066)LDS(0.868)PT(0.086)S(0.244)S(0.726)PGAGT(0.009)R	GMIP	S1606	S	13.0225	13.1741	13.3512	13.2719	13.4194	13.4635	13.488	13.0785	13.9341	aCD3/Unstimulated	0.202364	0.320965	aCD3+L2/Unstimulated	0.31761	0.101654	aCD3+L2/aCD3	0.115246	0.645037
444	135	H7C100	ERVEHPNGTGVLGPHSPPAQPTPGPPDNTLQ	VEHPNGT(0.004)GVLGPHS(0.996)PPAQPTPGPPDNTLQETGTFPSS	TRMT2A	S1607	S	13.0226	12.7784	12.9748	13.2556	13.2563	13.3609	13.3911	13.3314	13.339	aCD3/Unstimulated	0.365644	0.00878376	aCD3+L2/Unstimulated	0.42856	0.000626319	aCD3+L2/aCD3	0.062916	0.511022
445	103	Q4KMP7-2	PGLKSRGSRAAGGAPSPPPPVRRASAGPAPG	AAGGAPS(1)PPPPVRR	TBC1D10B	S1608	S	13.0254	13.0902	13.1048	13.0764	13.1413	13.2867	13.1166	13.1319	13.5477	aCD3/Unstimulated	0.0946297	0.442285	aCD3+L2/Unstimulated	0.191877	0.103255	aCD3+L2/aCD3	0.0972473	0.521885
446	388	C9JWC4	LPDSWAMNMYRGGPASPGGLQGLETRRLSLP	GGPAS(1)PGGLQGLETR	HJURP	S1609	S	13.026	13.1415	13.187	13.2589	13.1516	13.3294	13.1789	13.2633	13.4229	aCD3/Unstimulated	0.128471	0.154774	aCD3+L2/Unstimulated	0.170219	0.0482714	aCD3+L2/aCD3	0.0417483	0.697586
447	118	E9PMG1	ASKNEQESRHAASYSSDSENQGSYSGVIPPP	HAAS(0.009)YS(0.114)S(0.712)DS(0.165)ENQGSYSGVIPPPPGR	REPS1	S1610	S	13.0276	13.0338	13.0554	13.3656	13.2654	13.377	13.3161	13.3067	13.5034	aCD3/Unstimulated	0.297059	0.0100697	aCD3+L2/Unstimulated	0.336472	0.00118812	aCD3+L2/aCD3	0.0394129	0.655663
448	17	F5H1D4	SLEEIKNRQNAARNNSPPTVGAFGHTRCSAF	NNS(0.995)PPT(0.005)VGAFGHTR	ANKLE2	S1611	S	13.0309	12.87	13.1111	13.1606	13.253	13.3552	13.2973	13.2818	13.4453	aCD3/Unstimulated	0.252261	0.0235421	aCD3+L2/Unstimulated	0.337462	0.00267834	aCD3+L2/aCD3	0.085201	0.446756
449	532	F8W7U3	ASELSKKKASALLFSSDEEDQWNIPASQTHL	AS(0.004)ALLFS(0.998)S(0.998)DEEDQWNIPASQTHLASDSR	FAM21A	S1612	S	13.0329	13.0008	13.1798	13.3701	13.3033	13.3618	13.4238	13.2538	13.5099	aCD3/Unstimulated	0.273887	0.0158431	aCD3+L2/Unstimulated	0.324652	0.00242892	aCD3+L2/aCD3	0.0507648	0.623766
450	2272	Q9UQ35	ADSRTPAAAAAMNLASPRTAVAPSAVNLADP	TPAAAAAMNLAS(1)PR	SRRM2	S1614	S	13.0363	12.9446	13.0142	12.9624	13.1404	13.039	13.0955	12.998	13.2177	aCD3/Unstimulated	0.0488948	0.532454	aCD3+L2/Unstimulated	0.105392	0.154671	aCD3+L2/aCD3	0.0564967	0.556709
451	702	H7BXI1	EAGPQGLHDLGRSSSSLLASPGHISVKEPTP	S(0.197)S(0.197)S(0.696)S(0.91)LLASPGHISVK	ESYT2	S1615	S	13.0369	13.0828	13.1397	13.2395	13.1559	13.2737	13.3336	13.1919	13.3669	aCD3/Unstimulated	0.136548	0.0737703	aCD3+L2/Unstimulated	0.210985	0.00723285	aCD3+L2/aCD3	0.0744371	0.403825
452	374	A0A087WV66	QKHKNKDLYTTGRRESVNLGKSEGFKAGDKT	RES(1)VNLGK	MKI67	S1616	S	13.0375	12.9069	12.8895	12.7863	12.8622	12.7319	12.6583	12.8228	12.8806	aCD3/Unstimulated	-0.151148	0.083283	aCD3+L2/Unstimulated	-0.157402	0.0485164	aCD3+L2/aCD3	-0.00625405	0.952865
453	125	A0A087WUU9	TALLNKENKFRDRSFSENGDRSQHLLHLQQQ	S(0.004)FS(0.996)ENGDR	ZFP36L2	S1617	S	13.0379	12.9881	12.8929	13.0338	12.9711	12.8762	12.8648	13.0119	13.0117	aCD3/Unstimulated	-0.0126023	0.868019	aCD3+L2/Unstimulated	-0.0101631	0.885076	aCD3+L2/aCD3	0.00243919	0.98046
454	428	Q01167	LAVIQEARFAQSAPGSPLSSQPVLITVQRQL	FAQS(1)APGS(1)PLSSQPVLITVQR	FOXK2	S1618	S	13.0406	12.9177	12.9216	13.1173	13.1023	13.0801	13.1378	13.0429	13.1022	aCD3/Unstimulated	0.139915	0.0414666	aCD3+L2/Unstimulated	0.13428	0.0277496	aCD3+L2/aCD3	-0.00563537	0.942386
455	215	Q9H1B7	PKPTPEEGPPELNRQSPNSSSAAASVASRRG	LPNGLGGPNGFPKPTPEEGPPELNRQS(0.82)PNS(0.085)S(0.069)S(0.023)AAAS(0.001)VAS(0.002)R	IRF2BPL	S1619	S	13.0462	12.973	13.1515	13.3718	13.3291	13.2101	13.1814	13.3211	13.2893	aCD3/Unstimulated	0.246771	0.0160046	aCD3+L2/Unstimulated	0.20704	0.012119	aCD3+L2/aCD3	-0.0397302	0.67309
456	277	Q9NPI6-2	TQSNEKHAPTYTIPLSPVLSPTLPAEAPTAQ	HAPT(0.005)YT(0.031)IPLS(0.962)PVLS(0.789)PT(0.213)LPAEAPTAQVPPSLPR	DCP1A	S1620	S	13.0469	12.5969	12.9848	13.1329	12.9802	13.0359	13.2222	13.203	13.1995	aCD3/Unstimulated	0.173499	0.154664	aCD3+L2/Unstimulated	0.332062	0.00995032	aCD3+L2/aCD3	0.158562	0.306978
457	427	C9JIG9	AEPAKTAQALSSGSGSQETKIPISLVLRLRN	TAQALSSGS(0.004)GS(0.995)QETKIPISLVLR	OXSR1	S1622	S	13.0536	12.9792	13.0403	13.3089	13.1595	13.1846	13.3442	13.3081	13.3043	aCD3/Unstimulated	0.193319	0.0166086	aCD3+L2/Unstimulated	0.294512	0.00111687	aCD3+L2/aCD3	0.101193	0.212873
458	143	Q969S3	MNAAIQQAIKAQPSMSPKKAPPAPAKEARNV	AQPS(0.028)MS(0.972)PK	ZNF622	S1623	S	13.0538	12.9182	13.0675	13.0428	13.1604	13.1882	12.9418	12.5533	12.7941	aCD3/Unstimulated	0.117316	0.2741	aCD3+L2/Unstimulated	-0.25012	0.0228112	aCD3+L2/aCD3	-0.367436	0.0199184
459	277	A0A0U1RRH6	PASEGGCKKKKSKVLSRNSADDEELTNDSLT	VLS(0.758)RNS(0.242)ADDEELT(1)NDS(0.978)LT(0.02)LS(0.002)QSK	PHF14	S1624	S	13.0552	13.2261	13.128	13.5269	13.0331	13.3732	13.4827	13.5819	13.3991	aCD3/Unstimulated	0.174636	0.182372	aCD3+L2/Unstimulated	0.351465	0.0111741	aCD3+L2/aCD3	0.176828	0.294439
460	422	C9J840	RLLWERVEKLVPRPGSGSSSGSSNSGSQPGS	LVPRPGS(0.866)GS(0.122)S(0.011)S(0.001)GSSNSGSQPGSHPGSQSGSGER	MAP4K4	S1625	S	13.0579	13.0182	13.2851	13.0747	13.0755	13.2374	12.9502	13.1581	13.2793	aCD3/Unstimulated	0.00878154	0.937407	aCD3+L2/Unstimulated	0.00879874	0.934294	aCD3+L2/aCD3	1.71933e-05	0.999852
461	55	H3BRE6	RKRGGSSGATGEPGDSSDREPGRPPGDRARK	GGSSGATGEPGDS(1)S(1)DREPGRPPGDR	FBRS	S1626	S	13.0601	12.9217	13.0259	13.1586	13.2088	13.3097	13.2072	13.0185	13.2265	aCD3/Unstimulated	0.22315	0.0252668	aCD3+L2/Unstimulated	0.148168	0.0611926	aCD3+L2/aCD3	-0.0749817	0.456647
462	4368	Q14204	DDLAYAETEKKTRTDSTSDGRPAWMRTLHTT	T(0.023)DS(0.899)T(0.071)S(0.006)DGRPAWMR	DYNC1H1	S1627	S	13.0604	13.1325	13.1426	13.2762	13.1856	13.3578	13.3765	13.2734	13.6603	aCD3/Unstimulated	0.16139	0.139922	aCD3+L2/Unstimulated	0.324947	0.00643375	aCD3+L2/aCD3	0.163556	0.243258
463	75	H0YA04	YSRTSPSKRPNARVGSEHSLLDPPGKSKVPR	VGS(0.986)EHS(0.014)LLDPPGK	ERBB2IP	S1628	S	13.0622	12.9209	13.0512	13.072	13.027	13.1838	13.1122	13.0899	13.4674	aCD3/Unstimulated	0.0828242	0.456665	aCD3+L2/Unstimulated	0.21171	0.0535381	aCD3+L2/aCD3	0.128886	0.365794
464	98	F8WBL2	RERTTRLGPRMPQDGSDDEDEEWPTLEKAAT	MPQDGS(1)DDEDEEWPTLEK	BYSL	S1629	S	13.0702	12.8308	13.0428	13.1953	13.096	13.212	13.191	13.1187	13.312	aCD3/Unstimulated	0.186541	0.0552759	aCD3+L2/Unstimulated	0.226016	0.0150016	aCD3+L2/aCD3	0.0394747	0.718473
465	70	P10809	MGPKGRTVIIEQSWGSPKVTKDGVTVAKSID	TVIIEQS(0.007)WGS(0.993)PK	HSPD1	S1630	S	13.0703	13.0053	12.9397	13.1495	13.1726	13.1786	13.2268	13.1709	13.2427	aCD3/Unstimulated	0.1618	0.0235421	aCD3+L2/Unstimulated	0.20838	0.00312448	aCD3+L2/aCD3	0.0465802	0.510817
466	90	Q53ET0	NQIGSGLAEFQSPLHSPLDSSRSTRHHGLVE	S(0.006)S(0.007)HYGGS(0.988)LPNVNQIGS(0.001)GLAEFQS(0.999)PLHS(0.976)PLDS(0.011)S(0.013)R	CRTC2	S1631	S	13.0712	12.9607	13.0714	13.2108	13.1754	13.237	13.2604	13.2787	13.37	aCD3/Unstimulated	0.173276	0.0233257	aCD3+L2/Unstimulated	0.268575	0.0015178	aCD3+L2/aCD3	0.0952991	0.244133
467	419	J9JID7	LSPSPSSRVTVSRATSSSSGSLSATGRLGRS	AT(0.02)S(0.861)S(0.104)S(0.008)S(0.003)GS(0.003)LSATGR	LMNB2	S1632	S	13.0789	13.1427	13.4212	13.6337	13.4785	13.665	13.4387	13.3328	13.6318	aCD3/Unstimulated	0.37817	0.0160388	aCD3+L2/Unstimulated	0.253515	0.0330676	aCD3+L2/aCD3	-0.124655	0.407493
468	899	Q8TEK3-2	PLASVVLPSRAERARSTPSPVLQPRDPSSTL	ARS(0.844)T(0.157)PS(0.999)PVLQPR	DOT1L	S1633	S	13.0792	13.1231	13.0506	13.0761	13.0621	13.0987	12.9922	12.8868	13.0011	aCD3/Unstimulated	-0.00535801	0.927252	aCD3+L2/Unstimulated	-0.124311	0.0312927	aCD3+L2/aCD3	-0.118953	0.129817
469	1931	H0YM23	PTAKEHYPVSSPSSPSPPAQPGGVSRNSPLD	EHYPVS(0.002)S(0.003)PS(0.217)S(0.896)PS(0.883)PPAQPGGVSR	ANKRD17	S1634	S	13.082	12.8996	13.1047	13.3854	13.232	13.27	13.2482	13.1241	13.3375	aCD3/Unstimulated	0.267038	0.0185599	aCD3+L2/Unstimulated	0.207832	0.021824	aCD3+L2/aCD3	-0.0592062	0.580859
470	438	E7EX83	PVRTTSRSPVLSRRDSPLQGSGQQNSQAGQR	RDS(1)PLQGSGQQNSQAGQR	MAP4K4	S1636	S	13.0831	12.8044	13.0476	13.2444	13.1107	12.879	13.0678	13.0117	13.1799	aCD3/Unstimulated	0.0996584	0.393858	aCD3+L2/Unstimulated	0.108113	0.314596	aCD3+L2/aCD3	0.00845447	0.956273
471	323	P38159-2	GGSRDSYSSSRSDLYSSGRDRVGRQERGLPP	SDLYS(0.765)S(0.235)GRDR	RBMX	S1637	S	13.089	13.3078	13.073	13.1953	13.2159	13.1561	13.3515	13.1353	13.1254	aCD3/Unstimulated	0.0324749	0.722566	aCD3+L2/Unstimulated	0.0474453	0.573115	aCD3+L2/aCD3	0.0149704	0.896903
472	1712	A0A087WY61	QAKPQLDLSIDSLDLSCEEGTPLSITSKLPR	SREPQAKPQLDLS(1)IDS(1)LDLS(0.997)CEEGT(0.003)PLSITSK	NUMA1	S1638	S	13.0899	13.1089	13.3042	13.3231	13.1612	13.2289	13.2586	13.3221	13.2397	aCD3/Unstimulated	0.0700456	0.375915	aCD3+L2/Unstimulated	0.105791	0.154194	aCD3+L2/aCD3	0.0357457	0.717669
473	230	A0A087WVK4	PQGKAVVSHSKGHKSSRQDSAKKLPPVQESQ	S(0.019)S(0.981)RQDS(1)AKK	ELOA2	S1641	S	13.0911	12.8622	12.8359	12.9267	13.0174	12.8289	12.9892	12.8265	12.8197	aCD3/Unstimulated	-0.00538177	0.954214	aCD3+L2/Unstimulated	-0.0512525	0.556376	aCD3+L2/aCD3	-0.0458708	0.695028
474	182	E9PFD4	QMKKFVEWLQNAEEESESEGEEN________	KFVEWLQNAEEES(1)ES(1)EGEEN	BZW2	S1643	S	13.0913	12.8443	13.1022	13.1183	13.0869	12.9794	13.2221	13.1715	12.8783	aCD3/Unstimulated	0.0489095	0.66816	aCD3+L2/Unstimulated	0.0780554	0.45578	aCD3+L2/aCD3	0.0291459	0.841305
475	610	A0A075B784	GLKGNDESAGLDRRGSSSSSPEHSASSDSTK	RGS(0.929)S(0.122)S(0.247)S(0.576)S(0.125)PEHSASSDSTKAPQTPR	USP36	S1645	S	13.0921	12.8502	13.123	13.2473	13.2115	13.1368	13.0291	13.0792	13.1499	aCD3/Unstimulated	0.176777	0.0626852	aCD3+L2/Unstimulated	0.06428	0.414445	aCD3+L2/aCD3	-0.112497	0.318327
476	131	A0A0U1RRM7	SERANKLAAPSVSHVSPRKNPSVVIKPEACS	LAAPSVS(0.001)HVS(0.999)PR	ATRIP	S1646	S	13.0961	13.0759	13.0026	13.2147	13.1342	13.0595	13.1848	13.0834	13.2785	aCD3/Unstimulated	0.0779513	0.293324	aCD3+L2/Unstimulated	0.124068	0.08084	aCD3+L2/aCD3	0.0461172	0.608951
477	692	A0A0A0MTM7	PVMRSSSTLPVPQPSSAPPTPTRLTGANSDM	S(0.131)S(0.153)S(0.531)T(0.185)LPVPQPS(0.124)S(0.879)APPT(0.79)PT(0.207)R	RBL2	S1647	S	13.0991	13.0696	13.063	13.3397	13.0693	13.1747	13.2131	13.2465	13.286	aCD3/Unstimulated	0.117339	0.139977	aCD3+L2/Unstimulated	0.171325	0.0277977	aCD3+L2/aCD3	0.0539856	0.562809
478	66	V9GY71	SDASGQLFHGRAREGSFESRYQQPFEDFRIS	AREGS(0.999)FES(0.001)R	PLCG1	S1648	S	13.0991	12.8607	13.1519	13.0973	13.1979	13.3027	12.9679	12.8831	12.9837	aCD3/Unstimulated	0.162096	0.104346	aCD3+L2/Unstimulated	-0.0923201	0.287589	aCD3+L2/aCD3	-0.254416	0.0567334
479	158	Q9UIG0-2	VDEEATEKKSDGACDSPSSDKENSSQIAQDH	S(0.005)DGACDS(0.71)PS(0.625)S(0.64)DKENS(0.008)S(0.012)QIAQDHQK	BAZ1B	S1649	S	13.0998	13.0749	13.0721	13.2547	13.1569	13.2293	13.3069	13.3654	13.5285	aCD3/Unstimulated	0.131377	0.0864615	aCD3+L2/Unstimulated	0.318039	0.00142948	aCD3+L2/aCD3	0.186662	0.0634662
480	511	Q15424-2	VMDKSKGVPVISVKTSGSKERASKSQDRKSA	GVPVIS(0.001)VKT(0.063)S(0.943)GS(0.993)KER	SAFB	S1650	S	13.1006	13.0233	13.027	13.2029	13.1469	13.1648	13.29	13.2087	13.2103	aCD3/Unstimulated	0.121198	0.0522883	aCD3+L2/Unstimulated	0.186025	0.00464285	aCD3+L2/aCD3	0.0648267	0.363889
481	53	O43818	KSKGGGKMNEEISSDSESESLAPRKPEEEEE	MNEEIS(0.999)S(0.999)DS(0.998)ES(0.003)ESLAPR	RRP9	S1652	S	13.1043	13.2208	13.2361	13.398	13.4145	13.478	13.4934	13.3065	13.4104	aCD3/Unstimulated	0.243114	0.0139933	aCD3+L2/Unstimulated	0.216372	0.00686946	aCD3+L2/aCD3	-0.0267422	0.761983
482	547	A0A0A0MRM9	DDSSEEEEEKLKGKGSPRPQAPKANGTSALT	GS(1)PRPQAPK	NOLC1	S1655	S	13.1065	12.8738	12.8955	13.0076	12.9678	12.9454	12.7641	12.6468	12.7226	aCD3/Unstimulated	0.0149941	0.848271	aCD3+L2/Unstimulated	-0.24742	0.00560375	aCD3+L2/aCD3	-0.262414	0.0215496
483	1466	Q02880-2	KSEDDSAKFDSNEEDSASVFSPSFGLKQTDK	S(0.033)EDDS(0.967)AKFDS(1)NEEDS(0.989)AS(0.011)VFSPSFGLK	TOP2B	S1656	S	13.1067	13.0955	13.2046	13.387	13.1457	13.3546	13.4348	13.4579	13.3657	aCD3/Unstimulated	0.160157	0.0672904	aCD3+L2/Unstimulated	0.283864	0.00337487	aCD3+L2/aCD3	0.123707	0.244387
484	670	Q8TF01	KHKGEAKEQERKKERSRSIDKDRKKKDKERE	S(1)RS(1)IDKDR	PNISR	S1657	S	13.108	12.9392	13.2481	13.1451	13.2627	13.1832	12.4651	12.3852	12.6383	aCD3/Unstimulated	0.0985534	0.328203	aCD3+L2/Unstimulated	-0.60223	0.000403988	aCD3+L2/aCD3	-0.700783	0.000190131
485	318	A0A0U1RRM1	NLASHIQPGTVNRVSSPLPSPSAMTDAANSQ	VS(0.164)S(0.835)PLPS(0.862)PS(0.138)AMTDAANSQAAAK	GATAD2B	S1659	S	13.1123	13.1798	13.225	13.5251	13.4855	13.5154	13.6507	13.6831	13.5793	aCD3/Unstimulated	0.336305	0.00335817	aCD3+L2/Unstimulated	0.465334	5.80072e-05	aCD3+L2/aCD3	0.129029	0.108721
486	521	Q13586	PQHGLGSQRDLTHSDSESSLHMSDRQRVAPK	DLT(0.007)HS(0.791)DS(0.943)ES(0.252)S(0.007)LHMSDR	STIM1	S1661	S	13.1157	13.2333	13.317	13.3338	13.4187	13.4526	13.4071	13.2785	13.4702	aCD3/Unstimulated	0.179674	0.0471629	aCD3+L2/Unstimulated	0.163268	0.0407707	aCD3+L2/aCD3	-0.0164061	0.870838
487	1330	Q15021	SAKKPSTGSRYQPLASTASDNDFVTPEPRRT	YQPLAS(0.954)T(0.056)AS(0.99)DNDFVTPEPR	NCAPD2	S1662	S	13.1194	13.0779	13.1283	13.1822	13.1479	13.1659	13.3498	13.2744	13.4497	aCD3/Unstimulated	0.0568329	0.357761	aCD3+L2/Unstimulated	0.24948	0.00196176	aCD3+L2/aCD3	0.192647	0.0314708
488	420	Q9NYV4-2	ERAAAAAAAKMDGKESKGSPVFLPRKENSSV	ES(0.708)KGS(0.292)PVFLPR	CDK12	S1664	S	13.12	13.0252	13.0063	13.0036	13.1159	13.1865	13.1569	13.0784	13.3121	aCD3/Unstimulated	0.051514	0.533079	aCD3+L2/Unstimulated	0.131989	0.0973472	aCD3+L2/aCD3	0.0804746	0.441292
489	618	Q13586	APPGGSPHLDSSRSHSPSSPDPDTPSPVGDS	S(0.019)HS(0.977)PS(0.003)SPDPDTPSPVGDSR	STIM1	S1665	S	13.12	13.0783	13.1477	13.3389	13.3609	13.3591	13.1695	13.3374	13.2557	aCD3/Unstimulated	0.237631	0.0109047	aCD3+L2/Unstimulated	0.138892	0.0263721	aCD3+L2/aCD3	-0.0987381	0.224967
490	323	A0A087WZZ5	KKKKPQRVRGVSSESSGDREKDSTRSRGSDS	GVSSES(0.233)S(0.767)GDREKDSTR	SF3B2	S1666	S	13.1251	12.9874	13.1374	13.2216	13.2416	13.2567	12.9667	12.97	13.1435	aCD3/Unstimulated	0.156666	0.0543365	aCD3+L2/Unstimulated	-0.0565769	0.399007	aCD3+L2/aCD3	-0.213243	0.0430372
491	757	E7ESG2	RGTSFFPTAGGFRSPSPGLFRASLVSSASKS	GTSFFPTAGGFRS(1)PS(1)PGLFR	CLSPN	S1667	S	13.126	13.1234	13.2211	13.3485	13.2739	13.3228	13.2853	13.1943	13.2999	aCD3/Unstimulated	0.158278	0.029878	aCD3+L2/Unstimulated	0.103033	0.0770965	aCD3+L2/aCD3	-0.0552453	0.461238
492	1067	Q9UQE7	KATLVMKKGDVEGSQSQDEGEGSGESERGSG	KGDVEGSQS(1)QDEGEGSGESER	SMC3	S1668	S	13.1277	13.0041	13.0358	13.1162	13.2844	13.1638	13.3117	13.2825	13.3368	aCD3/Unstimulated	0.132269	0.0698477	aCD3+L2/Unstimulated	0.254473	0.00252596	aCD3+L2/aCD3	0.122204	0.174299
493	574	Q8IZ21-3	NEIRHQIGNTLIRRLSQRPTPEELEQRNILQ	RLS(1)QRPTPEELEQR	PHACTR4	S1669	S	13.128	13.1667	13.2061	13.3168	13.2384	13.3094	13.3742	13.3961	13.319	aCD3/Unstimulated	0.121276	0.0525571	aCD3+L2/Unstimulated	0.196204	0.00364228	aCD3+L2/aCD3	0.0749284	0.308351
494	70	Q6UN15-5	ENGVPKPKVTETEDDSDSDSDDDEDDVHVTI	VT(0.004)ET(0.029)EDDS(0.98)DS(0.994)DS(0.994)DDDEDDVHVTIGDIK	FIP1L1	S1670	S	13.1292	12.9182	13.2072	13.2988	13.345	13.2235	13.2694	13.4074	13.2264	aCD3/Unstimulated	0.204243	0.0488871	aCD3+L2/Unstimulated	0.216219	0.0228112	aCD3+L2/aCD3	0.0119763	0.920355
495	181	O95671-3	VKHDSIPAADTFEDLSDVEGGGSEPTQRDAG	HDSIPAADTFEDLS(1)DVEGGGSEPTQR	ASMTL	S1673	S	13.1322	13.1346	13.2937	13.4865	13.4041	13.4963	13.5871	13.5048	13.5107	aCD3/Unstimulated	0.275446	0.0102039	aCD3+L2/Unstimulated	0.347369	0.000885806	aCD3+L2/aCD3	0.0719236	0.405273
496	1131	E7ERW7	DFDDRRVGRPRSMLRSYRQMSIISLASMNSD	S(1)MLRS(1)YR	DOCK2	S1674	S	13.1327	12.9891	13.0376	12.4175	12.2516	12.2164	12.3002	12.5121	12.3994	aCD3/Unstimulated	-0.757972	0.000275174	aCD3+L2/Unstimulated	-0.64926	7.81291e-05	aCD3+L2/aCD3	0.108712	0.324765
497	182	Q9Y478	MVDSQKCSDVSELSSSPPGPYHQEPYVCKPE	CSDVSELS(0.003)S(0.208)S(0.789)PPGPYHQEPYVCKPEER	PRKAB1	S1676	S	13.1356	13.1142	13.4028	13.3577	13.3969	13.4857	13.4336	13.5403	13.6879	aCD3/Unstimulated	0.195897	0.0784103	aCD3+L2/Unstimulated	0.336415	0.0049288	aCD3+L2/aCD3	0.140517	0.297004
498	342	Q8N556	IISLGKKKPSTDEQTSSAEEDVPTCGYLNVL	KKPS(0.008)T(0.008)DEQT(0.231)S(0.811)S(0.941)AEEDVPTCGYLNVLSNSR	AFAP1	S1677	S	13.1373	12.8644	13.0121	13.3419	13.0867	13.2316	13.2822	13.3003	13.3107	aCD3/Unstimulated	0.215467	0.041426	aCD3+L2/Unstimulated	0.293145	0.00575445	aCD3+L2/aCD3	0.0776785	0.495786
499	836	Q9C0C9	LESLKNMTVEQLLTGSPTSPTVEPEKPTREK	NMTVEQLLT(0.037)GS(0.864)PT(0.157)S(0.757)PT(0.185)VEPEKPTR	UBE2O	S1679	S	13.1421	12.9434	13.1327	13.3075	13.2614	13.3565	13.2949	13.4597	13.4318	aCD3/Unstimulated	0.235722	0.0200589	aCD3+L2/Unstimulated	0.322719	0.0019299	aCD3+L2/aCD3	0.0869967	0.388495
500	820	Q9UQ35	KAKSRTPPRRSRSSSSPPPKQKSKTPSRQSH	S(0.369)RS(0.369)S(0.258)S(0.058)S(0.945)PPPKQK	SRRM2	S1680	S	13.1425	13.2131	13.3009	13.1306	13.2724	13.19	12.0688	12.1001	12.1041	aCD3/Unstimulated	-0.0211416	0.749743	aCD3+L2/Unstimulated	-1.12783	2.20783e-07	aCD3+L2/aCD3	-1.10669	2.3685e-07
501	337	Q4G0J3	KEASEASKENRDIEISTEEEKDTGDLKDSSL	DIEIS(0.999)T(0.998)EEEKDT(0.002)GDLKDSSLLK	LARP7	S1681	S	13.1426	12.973	12.8802	13.2048	13.1433	13.1515	13.3704	13.3721	13.2084	aCD3/Unstimulated	0.167938	0.0697672	aCD3+L2/Unstimulated	0.318353	0.00267613	aCD3+L2/aCD3	0.150414	0.187043
502	31	O60504-2	YPSSTRDPSASNGGGSPARREEKKRKAARLK	DPSASNGGGS(1)PARREEK	SORBS3	S1682	S	13.143	13.0232	13.0557	13.046	13.0945	12.9171	12.8258	12.7576	12.8502	aCD3/Unstimulated	-0.0547918	0.429828	aCD3+L2/Unstimulated	-0.262783	0.00261921	aCD3+L2/aCD3	-0.207991	0.0380636
503	65	Q9Y6R1-4	GHKEKKEKERISENYSDKSDIENADESSSSI	IS(0.039)ENY(0.015)S(0.948)DKS(0.999)DIENADESSSSILKPLISPAAER	SLC4A4	S1683	S	13.1461	13.0871	13.1896	13.4458	13.2808	13.459	13.2231	13.5346	13.4562	aCD3/Unstimulated	0.254236	0.0284058	aCD3+L2/Unstimulated	0.263661	0.0109575	aCD3+L2/aCD3	0.00942568	0.939955
504	242	Q99729-3	KVAQPKEVYQQQQYGSGGRGNRNRGNRGSGG	EVYQQQQYGS(1)GGRGNR	HNRNPAB	S1685	S	13.1463	13.0018	13.1109	13.4476	13.3533	13.2746	13.1689	13.1783	13.2671	aCD3/Unstimulated	0.272157	0.0111627	aCD3+L2/Unstimulated	0.118411	0.0850092	aCD3+L2/aCD3	-0.153745	0.117095
505	104	Q05D32-2	AGEKPNKQISRVRRKSQVNGEAGSYEMTNQH	RKS(1)QVNGEAGSYEMTNQHVK	CTDSPL2	S1686	S	13.1509	13.1431	13.1576	13.3425	13.2467	13.3077	13.4375	13.365	13.3701	aCD3/Unstimulated	0.148423	0.0262702	aCD3+L2/Unstimulated	0.240331	0.00148653	aCD3+L2/aCD3	0.0919082	0.206425
506	386	E7ESY4	NVKAGVVNGTGAPGQSPGAGRACESCYTTQS	AGVVNGTGAPGQS(1)PGAGR	MTA1	S1687	S	13.1532	12.9298	13.0446	13.1351	13.2877	13.3615	13.1936	13.2115	13.3306	aCD3/Unstimulated	0.218916	0.0351903	aCD3+L2/Unstimulated	0.202715	0.0251451	aCD3+L2/aCD3	-0.0162018	0.884339
507	209	A0A0G2JHC2	LSPGETPERSLRLAESREQSPRRKEVESRLS	LAES(1)REQS(1)PR	PPP1R18	S1688	S	13.1541	13.1141	13.2951	13.3043	13.2156	13.3689	13.1028	12.8942	13.0638	aCD3/Unstimulated	0.108524	0.204754	aCD3+L2/Unstimulated	-0.167463	0.0447319	aCD3+L2/aCD3	-0.275987	0.0253693
508	60	X6RHN7	NSALQVLWHLDIFRRSFRQLTTHKCMGDSCI	RS(1)FRQLT(0.5)T(0.5)HK	USP54	S1690	S	13.1542	13.0955	13.2689	13.3253	13.1741	13.2672	13.2017	13.2049	13.2933	aCD3/Unstimulated	0.0826681	0.253377	aCD3+L2/Unstimulated	0.0604215	0.358166	aCD3+L2/aCD3	-0.0222466	0.80559
509	12	P35611	____MNGDSRAAVVTSPPPTTAPHKERYFDR	AAVVT(0.22)S(0.78)PPPTTAPHKER	ADD1	S1691	S	13.1553	13.0281	13.2385	13.4074	13.3336	13.2854	13.3552	13.095	13.3708	aCD3/Unstimulated	0.201487	0.0575626	aCD3+L2/Unstimulated	0.133065	0.140313	aCD3+L2/aCD3	-0.0684219	0.557054
510	475	Q9BRZ2	KKKFKGRLKSISREPSPALGPNLDGSGLLPR	LKS(1)IS(1)REPS(1)PALGPNLDGSGLLPR	TRIM56	S1692	S	13.1564	13.0969	13.2347	13.0753	13.2039	13.067	13.3127	13.1924	13.3252	aCD3/Unstimulated	-0.0472585	0.506334	aCD3+L2/Unstimulated	0.114129	0.0950685	aCD3+L2/aCD3	0.161388	0.102277
511	807	H7BXH2	ETAEAKCAAPRPPSSSPEQRTGQPSAPGDTS	CAAPRPPS(0.075)S(0.143)S(0.782)PEQR	PPP6R3	S1693	S	13.1595	13.213	13.3031	13.4176	13.5596	13.4041	13.29	13.2348	13.3549	aCD3/Unstimulated	0.235281	0.0153373	aCD3+L2/Unstimulated	0.0680682	0.301786	aCD3+L2/aCD3	-0.167213	0.0942386
512	92	F5H3K2	RLFFTSVPGGREKEESPQPRRKRQPSSSSSE	EKEES(1)PQPR	C12orf43	S1694	S	13.1608	13.1717	13.2853	13.3596	13.3734	13.2402	12.4088	12.2413	12.1187	aCD3/Unstimulated	0.118479	0.189255	aCD3+L2/Unstimulated	-0.94963	6.2808e-06	aCD3+L2/aCD3	-1.06811	2.09853e-06
513	152	J3QR07	KRDPERRAKSPTPDGSERIGLEVDRRASRSS	AKS(0.96)PT(0.344)PDGS(0.696)ER	YTHDC1	S1695	S	13.1615	13.1315	13.3872	13.1311	13.2406	13.3242	12.9221	12.8673	12.7732	aCD3/Unstimulated	0.00522224	0.954214	aCD3+L2/Unstimulated	-0.372571	0.00193769	aCD3+L2/aCD3	-0.377793	0.0075647
514	595	F1T0I1	VSQNYRGSVSQPSTPSPPKPTGIFQTSANSS	GS(0.056)VS(0.888)QPS(0.495)T(0.599)PS(0.957)PPKPT(0.004)GIFQTSANSSFEPVK	SEC16A	S1696	S	13.1653	13.2058	13.3265	13.1745	13.0729	13.3068	13.3362	13.343	13.2208	aCD3/Unstimulated	-0.0477867	0.557891	aCD3+L2/Unstimulated	0.0674825	0.370968	aCD3+L2/aCD3	0.115269	0.289568
515	161	D6RFX7	SPLLGDHAVRGALRASPPSFPSGSPVLRLSP	GALRAS(0.987)PPS(0.076)FPS(0.513)GS(0.436)PVLRLS(0.987)PCLHR	FAM117A	S1697	S	13.1682	12.9652	13.1981	13.1703	13.3518	13.2273	13.2887	13.1079	13.305	aCD3/Unstimulated	0.139252	0.151167	aCD3+L2/Unstimulated	0.123323	0.159682	aCD3+L2/aCD3	-0.0159289	0.892284
516	330	C9J167	REAFSLRHTTENKPHSPKTPEPRRSPLGQKR	HTTENKPHS(1)PKT(1)PEPR	PMS2	S1699	S	13.1693	13.3372	13.2699	13.0851	13.3105	13.2257	12.8322	12.9404	12.9932	aCD3/Unstimulated	-0.0517537	0.533521	aCD3+L2/Unstimulated	-0.336909	0.00201513	aCD3+L2/aCD3	-0.285155	0.0212035
517	782	P78347-2	PEMFETAIKESTSSKSPPRKINSSPNVNTTA	EST(0.001)S(0.005)S(0.053)KS(0.94)PPR	GTF2I	S1700	S	13.1703	13.1213	13.2324	12.787	12.94	12.8449	11.9826	11.7773	11.9156	aCD3/Unstimulated	-0.317423	0.0100697	aCD3+L2/Unstimulated	-1.28285	2.20783e-07	aCD3+L2/aCD3	-0.965424	1.43854e-06
518	249	Q01196	PQPQSQMQDTRQIQPSPPWSYDQSYQYLGSI	QIQPS(0.998)PPWS(0.002)YDQSYQYLGS(0.007)IAS(0.877)PS(0.137)VHPAT(0.049)PIS(0.931)PGR	RUNX1	S1701	S	13.173	13.2726	13.3471	13.5713	13.5604	13.4988	13.6693	13.6203	13.4936	aCD3/Unstimulated	0.279302	0.0111627	aCD3+L2/Unstimulated	0.330136	0.00132541	aCD3+L2/aCD3	0.0508337	0.568427
519	628	Q9H165-2	ASGGLSKKLLLGSPSSLSPFSKRIKLEKEFD	LLLGS(0.975)PS(0.062)S(0.964)LS(1)PFSKR	BCL11A	S1702	S	13.1731	13.0937	13.2013	13.2832	13.2128	13.2943	13.2698	13.4123	13.2823	aCD3/Unstimulated	0.107412	0.117535	aCD3+L2/Unstimulated	0.165462	0.0162051	aCD3+L2/aCD3	0.0580494	0.475825
520	14	P18669	__MAAYKLVLIRHGESAWNLENRFSGWYDAD	HGES(1)AWNLENR	PGAM1	S1703	S	13.1732	13.2757	13.1242	13.2025	13.2566	13.2681	13.2749	13.2591	13.4919	aCD3/Unstimulated	0.0513422	0.523162	aCD3+L2/Unstimulated	0.150942	0.0565081	aCD3+L2/aCD3	0.0996002	0.339012
521	435	Q92804-2	SGGGYGGDRSSGGGYSGDRSGGGYGGDRSGG	S(0.004)S(0.004)GGGY(0.001)S(0.991)GDRSGGGYGGDR	TAF15	S1704	S	13.1748	13.1204	13.1743	13.4366	13.2331	13.3191	13.1593	13.1496	13.3324	aCD3/Unstimulated	0.173094	0.0496783	aCD3+L2/Unstimulated	0.0572805	0.424529	aCD3+L2/aCD3	-0.115814	0.267851
522	617	Q9Y5H6-2	GYNAWLSYELQPAASSPRIPFRVGLYTGEIS	AVDADS(0.001)GYNAWLS(0.002)YELQPAAS(0.033)S(0.964)PR	PCDHA8	S1705	S	13.1762	12.9241	13.1374	13.6729	13.4187	13.4198	13.366	13.4127	13.2295	aCD3/Unstimulated	0.424539	0.0102039	aCD3+L2/Unstimulated	0.256826	0.018758	aCD3+L2/aCD3	-0.167713	0.226767
523	77	Q7Z5K2	PKVEEESTGDPFGFDSDDESLPVSSKNLAQV	VEEESTGDPFGFDS(0.978)DDES(0.022)LPVSSK	WAPAL	S1706	S	13.178	13.0173	13.019	13.3837	13.3152	13.3758	13.3487	13.3257	13.4846	aCD3/Unstimulated	0.286814	0.010823	aCD3+L2/Unstimulated	0.314937	0.00158698	aCD3+L2/aCD3	0.028123	0.759163
524	403	S4R418	TSAPPSRPPPPRATASPRPSSGNIPSSPTAS	AT(0.005)AS(0.975)PRPS(0.013)S(0.008)GNIPSSPTAS(0.004)GGGS(0.99)PT(0.006)SPR	BIN2	S1707	S	13.1854	13.1018	13.314	13.5345	13.4361	13.4096	13.3832	13.5414	13.5543	aCD3/Unstimulated	0.259682	0.0160564	aCD3+L2/Unstimulated	0.292556	0.00329031	aCD3+L2/aCD3	0.0328744	0.749779
525	82	Q9H501	DLKRFYDLSDSDSNLSGEDSKALSQKKIKKK	FY(0.001)DLS(1)DS(1)DS(1)NLS(0.984)GEDS(0.015)KALSQKK	ESF1	S1708	S	13.1878	12.8923	13.1571	13.5716	13.4079	13.3416	13.2048	13.3548	13.0748	aCD3/Unstimulated	0.361315	0.0160564	aCD3+L2/Unstimulated	0.132428	0.209475	aCD3+L2/aCD3	-0.228887	0.14031
526	1307	E9PGC8	EEGTLEKEEKVPPPRSPQAQEAPVNIDEGLT	VPPPRS(1)PQAQEAPVNIDEGLTGCTIQLLPAQDK	MAP1A	S1712	S	13.1903	13.3217	13.4151	13.3499	13.4245	13.5357	13.6078	13.6186	13.4064	aCD3/Unstimulated	0.127638	0.179399	aCD3+L2/Unstimulated	0.235213	0.0162051	aCD3+L2/aCD3	0.107575	0.363889
527	1543	E7EMW7	SQSSYIIRNPQQRRISQSQPVRGRDEEQDDI	RIS(1)QSQPVR	UBR5	S1713	S	13.1905	13.252	13.4264	13.3505	13.4679	13.5907	13.2652	13.0678	13.4969	aCD3/Unstimulated	0.18009	0.162247	aCD3+L2/Unstimulated	-0.0129674	0.91311	aCD3+L2/aCD3	-0.193058	0.247542
528	2484	P11717	QKTVSSTKLVSFHDDSDEDLLHI________	LVS(1)FHDDS(1)DEDLLHI	IGF2R	S1714	S	13.1915	13.2344	13.3778	13.3954	13.4636	13.3643	13.4131	13.5562	13.4245	aCD3/Unstimulated	0.139851	0.081757	aCD3+L2/Unstimulated	0.196701	0.013327	aCD3+L2/aCD3	0.0568494	0.53174
529	1114	Q12888	PVSPASQKMVIQGPSSPQGEAMVTDVLEDQK	MVIQGPS(0.186)S(0.814)PQGEAMVTDVLEDQKEGR	TP53BP1	S1715	S	13.1931	12.9962	13.0155	13.3101	13.2357	13.3178	13.3898	13.3087	13.2595	aCD3/Unstimulated	0.219592	0.0202884	aCD3+L2/Unstimulated	0.251017	0.00425899	aCD3+L2/aCD3	0.0314251	0.735062
530	73	H0Y8W3	AEGRPLREPGSSRLGSPDATRKKPKLKPGKS	LGS(0.999)PDAT(0.001)R	RGS14	S1716	S	13.1941	12.9068	13.1801	13.0516	12.9064	12.9945	12.9697	12.8827	13.1054	aCD3/Unstimulated	-0.109505	0.278852	aCD3+L2/Unstimulated	-0.107728	0.244943	aCD3+L2/aCD3	0.00177699	0.988549
531	167	F8WDP1	PAESASDAAPLQRSQSLPHSATVTLGGTSDP	S(0.253)QS(0.745)LPHS(0.002)ATVTLGGTSDPSTLSSSALSER	TBC1D22A	S1717	S	13.1942	13.1683	13.3837	13.4366	13.4189	13.4873	13.5948	13.4796	13.5278	aCD3/Unstimulated	0.19885	0.0279548	aCD3+L2/Unstimulated	0.285344	0.00244701	aCD3+L2/aCD3	0.0864942	0.363125
532	1059	Q03164-2	KQTDQPKAQGQESDSSETSVRGPRIKHVCRR	AQGQES(0.983)DS(0.221)S(0.795)ET(0.001)SVRGPR	KMT2A	S1718	S	13.1978	13.2828	13.2992	13.4796	13.4018	13.6434	13.4242	13.5091	13.4712	aCD3/Unstimulated	0.248357	0.0156369	aCD3+L2/Unstimulated	0.208218	0.0114359	aCD3+L2/aCD3	-0.0401391	0.667499
533	1033	Q711Q0	WQPENCWEEQTPGFKSHFLSTPRAGPPGRRL	S(0.987)HFLS(0.016)T(0.997)PRAGPPGRR	C10orf71	S1720	S	13.1984	13.0964	13.2027	13.3492	13.272	13.2901	13.1483	13.3577	13.3248	aCD3/Unstimulated	0.137891	0.0832634	aCD3+L2/Unstimulated	0.111094	0.11273	aCD3+L2/aCD3	-0.026797	0.771225
534	704	Q9UIG0-2	RLCLRRSDVQEESEGSDTDDNKDSAAFEDNE	S(0.007)DVQEES(0.973)EGS(0.893)DT(0.094)DDNKDS(0.033)AAFEDNEVQDEFLEK	BAZ1B	S1721	S	13.1998	13.2182	13.3194	13.4346	13.4576	13.3849	13.5721	13.5773	13.6191	aCD3/Unstimulated	0.179915	0.0175763	aCD3+L2/Unstimulated	0.343682	0.000428674	aCD3+L2/aCD3	0.163767	0.0489825
535	56	Q9NWZ5-3	AESLDRLLPPVGTGRSPRKRTTSQCKSEPPL	LLPPVGT(0.005)GRS(0.995)PR	UCKL1	S1722	S	13.2021	13.3571	13.3018	13.2843	13.3215	13.3764	13.3778	13.1959	13.6806	aCD3/Unstimulated	0.0403913	0.736677	aCD3+L2/Unstimulated	0.131076	0.237049	aCD3+L2/aCD3	0.0906847	0.535167
536	112	Q4KMP7-2	AAGGAPSPPPPVRRASAGPAPGPVVTAEGLH	RAS(1)AGPAPGPVVTAEGLHPSLPSPTGNSTPLGSSK	TBC1D10B	S1723	S	13.204	13.02	13.2048	13.2954	13.2403	13.3528	13.2549	13.2979	13.3174	aCD3/Unstimulated	0.153205	0.0525481	aCD3+L2/Unstimulated	0.147141	0.0375289	aCD3+L2/aCD3	-0.00606435	0.947026
537	34	Q16537-2	RKSVRKARQKRSQSSSQFRSQGKPIELTPLP	S(0.028)QS(0.973)S(0.998)S(0.999)QFRS(0.002)QGKPIELTPLPLLK	PPP2R5E	S1724	S	13.2042	13.1684	13.1232	13.5325	13.5128	13.5516	13.3351	13.5159	13.271	aCD3/Unstimulated	0.367051	0.00696498	aCD3+L2/Unstimulated	0.208731	0.00991986	aCD3+L2/aCD3	-0.15832	0.118116
538	832	Q6UB99	YCNKNQFLENEDTKFSLSDDQRDRWFSDLSD	NQFLENEDT(0.143)KFS(0.896)LS(0.961)DDQRDR	ANKRD11	S1725	S	13.2043	13.1454	13.3184	13.1936	13.2651	13.3125	13.386	13.3144	13.5396	aCD3/Unstimulated	0.0343574	0.670955	aCD3+L2/Unstimulated	0.19062	0.0229394	aCD3+L2/aCD3	0.156262	0.158759
539	186	B4DGW0	EASKKKVDVIDLTIESSSDEEEDPPAKRKCI	KKVDVIDLT(0.027)IES(0.985)S(0.994)S(0.994)DEEEDPPAK	PIAS2	S1727	S	13.2054	13.1762	13.2258	13.3035	13.2199	13.2628	13.3933	13.484	13.4404	aCD3/Unstimulated	0.0595951	0.28309	aCD3+L2/Unstimulated	0.236756	0.00160355	aCD3+L2/aCD3	0.177161	0.0279635
540	649	J3QRV5	LALEGPLSRVKSLKKSLRQSFRRMRRSRVSS	S(1)LRQS(1)FRR	SPATS2	S1730	S	13.2101	13.2317	13.2665	13.2614	13.3095	13.2863	13.2478	13.1096	13.1957	aCD3/Unstimulated	0.0496287	0.391773	aCD3+L2/Unstimulated	-0.0517419	0.331434	aCD3+L2/aCD3	-0.101371	0.194675
541	352	S4R3H4	DRKKASLVALPEQTASEEETPPPLLTKEASS	ASLVALPEQTAS(1)EEET(1)PPPLLTK	ACIN1	S1732	S	13.2119	13.0643	13.2898	13.4669	13.3394	13.317	13.4051	13.5444	13.5108	aCD3/Unstimulated	0.185772	0.0451618	aCD3+L2/Unstimulated	0.298137	0.00303023	aCD3+L2/aCD3	0.112365	0.296225
542	244	E9PG73	EKKKRKKSKKSASSESEAENLEAQPQSTVRP	KS(1)AS(1)S(1)ES(1)EAENLEAQPQSTVRPEEIPPIPENR	PPIG	S1733	S	13.2131	13.3676	13.476	13.5683	13.4849	13.5528	13.6099	13.6671	13.5573	aCD3/Unstimulated	0.183121	0.0421923	aCD3+L2/Unstimulated	0.259182	0.00493021	aCD3+L2/aCD3	0.0760614	0.441562
543	132	G3V3Z8	IPRRHAPIEQLARQGSFRGFPALSQKMSPFK	QGS(1)FRGFPALSQK	NUMB	S1737	S	13.2171	13.0205	13.2058	13.2658	13.3838	13.3699	13.3396	13.1812	13.4453	aCD3/Unstimulated	0.192077	0.0568591	aCD3+L2/Unstimulated	0.174229	0.0517205	aCD3+L2/aCD3	-0.0178474	0.877512
544	309	O43164-2	CSEQNTNDREKNHGSSPEQVVRPKVRKLISS	NHGS(0.038)S(0.962)PEQVVRPK	PJA2	S1738	S	13.2187	13.2797	13.3554	12.9971	13.1738	13.0903	12.7866	12.5176	12.3934	aCD3/Unstimulated	-0.197524	0.0876381	aCD3+L2/Unstimulated	-0.718729	0.000216582	aCD3+L2/aCD3	-0.521205	0.00247424
545	1326	Q8N201	SLPPRRDSTEAPKPKSSPEQPIGQGRIRVGT	S(0.83)S(0.17)PEQPIGQGR	INTS1	S1739	S	13.2202	12.925	13.0903	13.3153	13.2496	13.2694	13.3001	13.3346	13.297	aCD3/Unstimulated	0.199599	0.0348735	aCD3+L2/Unstimulated	0.232041	0.00874842	aCD3+L2/aCD3	0.0324424	0.748461
546	1102	E9PMS6	NKEPVSLPGIMRRGESLDNLDSPRSNSWRQP	RGES(1)LDNLDSPR	LMO7	S1740	S	13.2216	13.196	13.2645	13.3776	13.2967	13.3092	13.253	13.2979	13.2855	aCD3/Unstimulated	0.100433	0.0838957	aCD3+L2/Unstimulated	0.0513985	0.299019	aCD3+L2/aCD3	-0.0490344	0.463677
547	25	I3L3Z2	LREENGCCSRRQSSSSAGDSDGEREDSAAER	RQS(0.83)S(0.568)S(0.85)S(0.85)AGDS(0.902)DGEREDS(0.001)AAER	NAA38	S1741	S	13.223	13.0751	13.2754	12.9832	13.105	13.391	13.0992	12.981	13.2995	aCD3/Unstimulated	-0.0314165	0.810501	aCD3+L2/Unstimulated	-0.0645768	0.584381	aCD3+L2/aCD3	-0.0331603	0.839236
548	64	Q96MG7	STSRGPGGSQGSQGPSPQGARRAQAAPAVGP	GPGGSQGSQGPS(1)PQGAR	NDNL2	S1745	S	13.2235	13.2718	13.335	13.434	13.4309	13.4783	13.4119	13.2562	13.7041	aCD3/Unstimulated	0.170998	0.13618	aCD3+L2/Unstimulated	0.180677	0.0872842	aCD3+L2/aCD3	0.00967831	0.946025
549	274	Q6KC79	GDSSTMRNAASFPLRSPQPVCSPAGSEGTPK	NAAS(0.031)FPLRS(0.969)PQPVCS(0.996)PAGS(0.004)EGT(0.001)PK	NIPBL	S1746	S	13.2236	13.1934	13.2927	13.4165	13.4527	13.4343	13.4394	13.4619	13.4653	aCD3/Unstimulated	0.197901	0.011686	aCD3+L2/Unstimulated	0.218978	0.0018515	aCD3+L2/aCD3	0.0210768	0.753274
550	168	H3BQZ7	EEDEPEERSGDETPGSEVPGDKAAEEQGDDQ	S(0.074)GDET(0.927)PGS(1)EVPGDKAAEEQGDDQDSEK	HNRNPUL2-BSCL2	S1748	S	13.2238	13.0255	13.2742	13.3758	13.4481	13.5337	13.6012	13.5903	13.758	aCD3/Unstimulated	0.277976	0.0174952	aCD3+L2/Unstimulated	0.475322	0.000764845	aCD3+L2/aCD3	0.197346	0.108887
551	165	Q8IWS0-5	SHGTDEMESSSYRDRSPHRSSPSDTRPKCGF	STSSHGTDEMESSSYRDRS(1)PHR	PHF6	S1749	S	13.2249	12.7894	13.3115	13.444	13.4698	13.5749	12.973	12.9533	13.2085	aCD3/Unstimulated	0.387629	0.0270607	aCD3+L2/Unstimulated	-0.0636761	0.628936	aCD3+L2/aCD3	-0.451305	0.0309227
552	369	Q9H0D6-2	PAFTPSGILTPHALGSRNSPGSQVASNPRQA	DQPAFTPSGILTPHALGS(0.774)RNS(0.219)PGS(0.004)QVAS(0.003)NPR	XRN2	S1750	S	13.2263	13.0316	13.1597	13.4696	13.4602	13.4819	13.4236	13.5739	13.559	aCD3/Unstimulated	0.331348	0.00965894	aCD3+L2/Unstimulated	0.379646	0.00081262	aCD3+L2/aCD3	0.0482981	0.585143
553	9	H7BXT7	_______MADWARAQSPGAVEEILDRENKRM	AQS(1)PGAVEEILDRENKR	BET1L	S1751	S	13.2271	13.2759	13.5755	13.4496	13.5049	13.6754	13.6972	13.4764	13.7848	aCD3/Unstimulated	0.183777	0.154088	aCD3+L2/Unstimulated	0.293271	0.022534	aCD3+L2/aCD3	0.109495	0.479668
554	10	Q9H3Z4-2	______MADQRQRSLSTSGESLYHVLGLDKN	S(0.036)LS(0.944)T(0.017)S(0.003)GESLYHVLGLDK	DNAJC5	S1752	S	13.2306	13.2824	13.3286	13.4515	13.3522	13.4892	13.4909	13.5257	13.5151	aCD3/Unstimulated	0.150448	0.0347348	aCD3+L2/Unstimulated	0.22999	0.00251306	aCD3+L2/aCD3	0.0795423	0.312821
555	2044	C9JE98	GYHGSSYSPEGVEPVSPVSSPSLTHDKGLPK	S(0.007)LGYHGS(0.125)S(0.355)Y(0.001)S(0.512)PEGVEPVS(0.999)PVS(0.601)S(0.329)PS(0.053)LT(0.017)HDKGLPK	NCOR2	S1753	S	13.2319	13.1454	13.3896	13.4852	13.4734	13.493	13.5412	13.371	13.4599	aCD3/Unstimulated	0.228278	0.0222997	aCD3+L2/Unstimulated	0.201751	0.0158978	aCD3+L2/aCD3	-0.0265275	0.788104
556	815	A0A0A0MTP7	RQSQSRSPKRDTTRESRRSESLSPRRETSRE	ES(0.834)RRS(0.169)ES(0.997)LS(1)PR	SCAF11	S1754	S	13.2384	13.1543	13.2639	13.2577	13.3438	13.3489	12.9882	12.9081	12.9961	aCD3/Unstimulated	0.0979423	0.125782	aCD3+L2/Unstimulated	-0.254726	0.00181943	aCD3+L2/aCD3	-0.352668	0.000738714
557	105	O75475	VKFSSQQAATKQSNASSDVEVEEKETSVSKE	QS(0.056)NAS(0.975)S(0.969)DVEVEEKETSVSKEDTDHEEK	PSIP1	S1755	S	13.2404	12.9756	13.3126	13.2977	13.2521	13.4183	13.5675	13.4616	13.5007	aCD3/Unstimulated	0.14647	0.150825	aCD3+L2/Unstimulated	0.333719	0.00423779	aCD3+L2/aCD3	0.187249	0.159939
558	329	Q6UUV7-3	THLGIRSSSGLQSSRSNPSIQATLNKTVLSS	S(0.954)NPS(0.046)IQATLNK	CRTC3	S1756	S	13.2436	13.456	13.3245	13.358	13.1381	13.2801	13.3291	13.5035	13.4018	aCD3/Unstimulated	-0.0826353	0.352648	aCD3+L2/Unstimulated	0.070092	0.388153	aCD3+L2/aCD3	0.152727	0.19934
559	161	H0YIQ8	QEPITVDQTWRGDPDSEADSIDSDQEDPLKH	GDPDS(1)EADS(1)IDS(1)DQEDPLKHAGVYTAEEVALIMR	KANSL2	S1757	S	13.244	13.2474	13.3577	13.3041	13.3641	13.4263	13.6213	13.6764	13.1325	aCD3/Unstimulated	0.0817899	0.554836	aCD3+L2/Unstimulated	0.193697	0.141331	aCD3+L2/aCD3	0.111907	0.516349
560	1217	Q5YLB2	YRRGAKKLESSEENLSSEDEELPCFQHLLFG	KLES(1)S(1)EENLS(1)S(1)EDEELPCFQHLLFGK	BRCA1	S1760	S	13.2482	13.2955	13.2175	13.4229	13.4212	13.4915	13.7685	13.5303	13.4876	aCD3/Unstimulated	0.191476	0.0428644	aCD3+L2/Unstimulated	0.34173	0.00187048	aCD3+L2/aCD3	0.150254	0.179354
561	80	Q9Y3P8	QWTRGRSRSHPGQGRSGESVEEVPLYGNLHY	S(0.039)HPGQGRS(0.962)GES(0.999)VEEVPLYGNLHYLQTGR	SIT1	S1762	S	13.2483	13.1213	13.2712	13.4983	13.4958	13.487	13.4372	13.3903	13.5629	aCD3/Unstimulated	0.280106	0.0103119	aCD3+L2/Unstimulated	0.249867	0.00325617	aCD3+L2/aCD3	-0.0302384	0.728594
562	403	Q5YLB2	RSDELLGSDDSHDGESESNAKVADVLDVLNE	SDELLGS(1)DDS(1)HDGES(0.999)ES(0.001)NAK	BRCA1	S1763	S	13.2491	13.2464	13.2985	13.4685	13.4553	13.5224	13.6742	13.613	13.4685	aCD3/Unstimulated	0.217413	0.0160046	aCD3+L2/Unstimulated	0.32057	0.00115967	aCD3+L2/aCD3	0.103157	0.253496
563	39	Q8TDD1	KGLRKRRGAASQARGSDSEDGEFEIQAEDDA	GAAS(0.009)QARGS(0.991)DS(1)EDGEFEIQAEDDAR	DDX54	S1766	S	13.2518	13.2989	13.3219	13.4809	13.3987	13.4483	13.6195	13.5326	13.6859	aCD3/Unstimulated	0.151761	0.0362063	aCD3+L2/Unstimulated	0.321804	0.000838118	aCD3+L2/aCD3	0.170043	0.0542575
564	216	Q9BU76	KKKKDKEHRRPAEATSSPTSPERPRHHHHDS	RPAEAT(0.017)S(0.957)S(0.353)PT(0.467)S(0.206)PERPR	MMTAG2	S1768	S	13.253	13.2484	13.3929	13.3923	13.5311	13.585	13.2859	13.2858	13.4458	aCD3/Unstimulated	0.204735	0.0347348	aCD3+L2/Unstimulated	0.0410946	0.584733	aCD3+L2/aCD3	-0.16364	0.1445
565	996	A0A0A0MSU2	SDILILRSHESNAPGSAGGQASEKPREGTGK	SHESNAPGS(1)AGGQASEKPR	ELMSAN1	S1769	S	13.2541	13.0018	13.2352	13.2111	13.3796	13.2851	13.1756	13.1734	13.2065	aCD3/Unstimulated	0.128216	0.142322	aCD3+L2/Unstimulated	0.0214384	0.785031	aCD3+L2/aCD3	-0.106778	0.326504
566	391	Q6UUV7-3	TTNLSGPSRRRQPPVSPLTLSPGPEAHQGFS	RQPPVS(0.976)PLT(0.062)LS(0.953)PGPEAHQGFS(0.008)R	CRTC3	S1770	S	13.2552	13.2393	13.2109	13.5154	13.4189	13.5953	13.6425	13.5327	13.5039	aCD3/Unstimulated	0.274716	0.0103119	aCD3+L2/Unstimulated	0.32458	0.00115514	aCD3+L2/aCD3	0.0498641	0.54934
567	831	Q13206	ISDTKKKQGMKKRSNSEVEDVGPTSHNRKKA	S(0.215)NS(0.785)EVEDVGPTSHNR	DDX10	S1772	S	13.2561	13.0522	13.2411	13.3075	13.3624	13.3663	13.288	13.0818	13.4372	aCD3/Unstimulated	0.162288	0.128328	aCD3+L2/Unstimulated	0.0858787	0.357908	aCD3+L2/aCD3	-0.0764092	0.536897
568	160	I1E4Y6	GVFGRGGGREMHRSQSWEERGDRRFEKPGRK	S(0.001)QS(0.999)WEERGDR	GIGYF2	S1773	S	13.2578	13.3672	13.5575	13.7716	13.7412	13.8399	13.5868	13.1763	14.0843	aCD3/Unstimulated	0.390056	0.083145	aCD3+L2/Unstimulated	0.221639	0.248827	aCD3+L2/aCD3	-0.168417	0.511022
569	844	Q6GYQ0-3	VFGALNEEQPLPRSSSTSDILEPFTVERAKV	SS(0.007)S(0.962)T(0.029)S(0.001)DILEPFTVER	RALGAPA1	S1774	S	13.258	13.098	13.2685	13.2707	13.2362	13.2733	13.5169	13.4416	13.363	aCD3/Unstimulated	0.0519252	0.460768	aCD3+L2/Unstimulated	0.232351	0.00492448	aCD3+L2/aCD3	0.180426	0.0703392
570	2672	Q6KC79	GSPKNNTAAETEDDESDGEDRGGGTSGSLRR	NNTAAET(1)EDDES(1)DGEDRGGGTSGSLRR	NIPBL	S1775	S	13.2585	13.309	13.3377	13.5693	13.2936	13.4315	13.3711	13.2444	13.3558	aCD3/Unstimulated	0.129749	0.131179	aCD3+L2/Unstimulated	0.0220663	0.773542	aCD3+L2/aCD3	-0.107683	0.317297
571	300	Q9UQ35	KTHTTALAGRSPSPASGRRGEGDAPFSEPGT	T(0.001)HT(0.003)T(0.004)ALAGRS(0.993)PS(1)PAS(1)GRR	SRRM2	S1776	S	13.2601	12.8292	13.3659	13.2147	13.5292	13.5019	13.2085	13.0828	13.3124	aCD3/Unstimulated	0.263523	0.10875	aCD3+L2/Unstimulated	0.0495257	0.731075	aCD3+L2/aCD3	-0.213998	0.296665
572	216	Q9HDC5	AELAGKKKGGLFRRGSLLGSMKLRKSESKSS	RGS(1)LLGS(1)MK	JPH1	S1777	S	13.267	13.2538	13.1976	13.5211	13.3445	13.413	13.6633	13.4537	13.558	aCD3/Unstimulated	0.186728	0.0364804	aCD3+L2/Unstimulated	0.318844	0.00182522	aCD3+L2/aCD3	0.132116	0.198438
573	330	Q7Z3K3-5	SLDSEPSVPSAAKPPSPEKTAPVASTPSSTP	SLDSEPSVPSAAKPPS(1)PEK	POGZ	S1779	S	13.2671	13.186	13.2429	13.5073	13.5054	13.441	13.3995	13.5867	13.6367	aCD3/Unstimulated	0.25256	0.0142505	aCD3+L2/Unstimulated	0.308963	0.0018515	aCD3+L2/aCD3	0.0564021	0.535167
574	1244	F5H527	KMDPLPVACRLPHSSSSENIKSLSHSPGVVK	LPHSS(0.003)S(0.996)S(0.002)ENIK	SSH2	S1780	S	13.2673	13.3061	13.1899	13.3536	13.2722	13.2106	13.2396	13.1793	13.3161	aCD3/Unstimulated	0.0243408	0.720671	aCD3+L2/Unstimulated	-0.00945017	0.882801	aCD3+L2/aCD3	-0.033791	0.686359
575	630	Q9H165-2	GGLSKKLLLGSPSSLSPFSKRIKLEKEFDLP	LLLGS(0.975)PS(0.062)S(0.964)LS(1)PFSKR	BCL11A	S1781	S	13.2679	13.2592	13.3534	13.4801	13.3624	13.4569	13.4404	13.6863	13.4875	aCD3/Unstimulated	0.139615	0.10129	aCD3+L2/Unstimulated	0.244558	0.00686946	aCD3+L2/aCD3	0.104943	0.318098
576	388	P23443-3	FSFEPKIRSPRRFIGSPRTPVSPVKFSPGDF	FIGS(1)PRT(1)PVS(1)PVKFS(1)PGDFWGR	RPS6KB1	S1782	S	13.2683	13.2914	13.2588	13.2332	13.2653	13.2559	13.2661	13.2533	13.2696	aCD3/Unstimulated	-0.0213524	0.659772	aCD3+L2/Unstimulated	-0.00988815	0.827565	aCD3+L2/aCD3	0.0114643	0.852385
577	726	Q8TF01	LKRKRESERTFSRSGSISVKIIRHDSRQDSK	T(0.736)FS(0.238)RS(0.035)GS(0.975)IS(0.015)VK	PNISR	S1784	S	13.2739	13.2773	13.3511	13.5727	13.5174	13.551	13.541	13.5651	13.8091	aCD3/Unstimulated	0.246326	0.0192046	aCD3+L2/Unstimulated	0.337627	0.0018515	aCD3+L2/aCD3	0.0913009	0.379752
578	491	Q9UHB7-2	NWLNKVNPHKVSPASSVDSNIPSSQGYKKEG	VNPHKVS(1)PAS(1)S(1)VDS(0.995)NIPS(0.004)S(0.001)QGYKK	AFF4	S1785	S	13.2741	13.0194	13.1991	13.4156	13.3903	13.25	13.3415	13.4245	13.3754	aCD3/Unstimulated	0.18776	0.0471629	aCD3+L2/Unstimulated	0.216259	0.0149242	aCD3+L2/aCD3	0.0284995	0.785352
579	739	Q15424-2	DSRDGWGGYGSDKRMSEGRGLPPPPRGRRDW	MS(1)EGRGLPPPPR	SAFB	S1788	S	13.2748	13.4359	13.337	13.4136	13.4871	13.5341	13.4819	13.2851	13.4804	aCD3/Unstimulated	0.129047	0.122816	aCD3+L2/Unstimulated	0.0665989	0.362011	aCD3+L2/aCD3	-0.0624479	0.524281
580	566	Q96JK2-2	PERSTSTLEIQPSRASPTSDIESVERKIYKA	STSTLEIQPS(0.028)RAS(0.964)PT(0.798)S(0.208)DIES(0.002)VER	DCAF5	S1789	S	13.2774	12.9148	13.3389	13.5028	13.3969	13.5714	13.5925	13.5215	13.7014	aCD3/Unstimulated	0.313364	0.0302737	aCD3+L2/Unstimulated	0.428085	0.00336167	aCD3+L2/aCD3	0.114721	0.443978
581	718	Q8WXE0-2	PATPPDPPRPKRRSHSLSRPGPTEGDAEGEA	S(0.176)HS(0.759)LS(0.041)RPGPT(0.024)EGDAEGEAEGPVGSTLGSYATLTR	CASKIN2	S1790	S	13.2852	13.1606	13.2587	13.3547	13.4577	13.485	13.3971	13.4974	13.5536	aCD3/Unstimulated	0.197664	0.0236993	aCD3+L2/Unstimulated	0.247884	0.00357146	aCD3+L2/aCD3	0.0502209	0.558646
582	311	Q9HC52	GQGALDPNGTRVRHGSGPPSSGGGLYRDMGA	HGS(0.999)GPPS(0.001)SGGGLYR	CBX8	S1791	S	13.2861	13.2908	13.3287	13.4378	13.4754	13.4113	13.3875	13.4183	13.3804	aCD3/Unstimulated	0.139623	0.0259369	aCD3+L2/Unstimulated	0.0935051	0.0608515	aCD3+L2/aCD3	-0.046118	0.468034
583	1710	P18583-2	PVRLRRSRTPLRRRFSRSPIRRKRSRSSERG	RFS(1)RS(1)PIR	SON	S1792	S	13.2873	13.4408	13.4366	13.583	13.5857	13.5384	13.586	13.4564	13.4822	aCD3/Unstimulated	0.18081	0.0279548	aCD3+L2/Unstimulated	0.119952	0.0678288	aCD3+L2/aCD3	-0.0608587	0.468976
584	25	O60678	GGRGAVENEEDLPELSDSGDEAAWEDEDDAD	GAVENEEDLPELS(1)DS(1)GDEAAWEDEDDADLPHGK	PRMT3	S1794	S	13.288	13.1988	13.3552	13.5136	13.4022	13.446	13.6439	13.589	13.5544	aCD3/Unstimulated	0.173259	0.028599	aCD3+L2/Unstimulated	0.315082	0.00109068	aCD3+L2/aCD3	0.141823	0.113944
585	20	M0R102	THTDAKIRAENGTGSSPRGPGCSLRHFACEQ	AENGT(0.001)GS(0.016)S(0.984)PRGPGCSLR	EXOSC5	S1796	S	13.2898	13.2929	13.4284	13.4333	13.4035	13.473	13.3092	13.2293	13.2549	aCD3/Unstimulated	0.0996041	0.126863	aCD3+L2/Unstimulated	-0.0725693	0.209567	aCD3+L2/aCD3	-0.172173	0.0524601
586	906	B5MBZ0	TLTKAPVSSTESVIQSNTPTPPPSQPLNETA	APVSSTES(0.001)VIQS(0.709)NT(0.634)PT(0.634)PPPS(0.022)QPLNETAEEESR	EML4	S1797	S	13.2926	12.9381	13.3092	13.3985	13.3053	13.6273	13.4616	13.431	13.5149	aCD3/Unstimulated	0.263692	0.0545499	aCD3+L2/Unstimulated	0.289204	0.0229956	aCD3+L2/aCD3	0.0255123	0.870446
587	1259	Q92797	PQTLAPVGEDAMKTPSPAAEDAREPEAKGNS	S(0.018)PQT(0.049)LAPVGEDAMKT(0.973)PS(0.96)PAAEDAREPEAK	SYMPK	S1798	S	13.2943	13.2786	13.3659	13.4401	13.6024	13.4477	13.7184	13.5645	13.7374	aCD3/Unstimulated	0.183787	0.0369478	aCD3+L2/Unstimulated	0.36053	0.00114173	aCD3+L2/aCD3	0.176743	0.0935146
588	342	Q6P2E9-2	SLELQEVEPLGLPQASPSRTRSPDVISSAST	GPGQVPTATSALSLELQEVEPLGLPQAS(0.936)PS(0.064)R	EDC4	S1799	S	13.2943	13.0939	13.3602	13.2984	13.3875	13.3571	13.5232	13.4923	13.4425	aCD3/Unstimulated	0.098199	0.223123	aCD3+L2/Unstimulated	0.236503	0.00770442	aCD3+L2/aCD3	0.138304	0.196475
589	832	Q96ST3	HHFIPDLLFAQRGDLSDVEEEEEEEMDVDEA	GDLS(1)DVEEEEEEEMDVDEATGAVKK	SIN3A	S1800	S	13.2955	13.302	13.2493	13.3195	13.3984	13.3903	13.525	13.4674	13.495	aCD3/Unstimulated	0.0871104	0.122226	aCD3+L2/Unstimulated	0.213533	0.00211602	aCD3+L2/aCD3	0.126422	0.0912663
590	848	Q14152-2	ERERRREEERRLGDSSLSRKDSRWGDRDSEG	RLGDS(0.096)S(0.892)LS(0.012)R	EIF3A	S1801	S	13.2995	13.3157	13.3333	13.4075	13.4436	13.4298	13.3348	13.2534	13.4105	aCD3/Unstimulated	0.110814	0.0815506	aCD3+L2/Unstimulated	0.0167656	0.758913	aCD3+L2/aCD3	-0.0940487	0.228273
591	244	Q9UDY2-5	FGPSRDRDRDRSRGRSIDQDYERAYHRAYDP	GRS(1)IDQDYER	TJP2	S1802	S	13.302	13.1319	13.2511	13.19	13.3319	13.3625	13.1987	13.1588	13.2021	aCD3/Unstimulated	0.0664095	0.35826	aCD3+L2/Unstimulated	-0.0418181	0.528695	aCD3+L2/aCD3	-0.108228	0.259985
592	53	H3BRB6	RTGGGAMGLRSRSVSSVAGMGMDPSTAGGVP	S(0.272)RS(0.636)VS(0.207)S(0.885)VAGMGMDPSTAGGVPFGLYTPASR	ZNRF1	S1803	S	13.3039	13.1626	13.2286	13.4027	13.5049	13.476	13.5777	13.5627	13.5018	aCD3/Unstimulated	0.229485	0.012306	aCD3+L2/Unstimulated	0.315666	0.00094124	aCD3+L2/aCD3	0.0861806	0.296225
593	20	E9PL60	RLQRHRTSGGDHAPDSPSGENSPAPQGRLAE	TSGGDHAPDS(0.999)PS(0.001)GENSPAPQGR	MUS81	S1804	S	13.3046	13.201	13.5266	13.502	13.563	13.6663	13.4491	13.3811	13.693	aCD3/Unstimulated	0.23306	0.0647034	aCD3+L2/Unstimulated	0.163686	0.130751	aCD3+L2/aCD3	-0.0693742	0.621663
594	382	E9PG73	KGDKSELNEIKENQRSPVRVKERKITDHRNV	SELNEIKENQRS(1)PVR	PPIG	S1805	S	13.3049	13.408	13.4467	13.2873	13.303	13.0972	13.3414	13.4688	13.536	aCD3/Unstimulated	-0.157372	0.0860503	aCD3+L2/Unstimulated	0.0621808	0.42484	aCD3+L2/aCD3	0.219552	0.0672693
595	542	H7C485	CVKEKKLKRKILGQSSPEKKIRIENGMEMTN	ILGQS(0.208)S(0.792)PEKK	ARID4A	S1806	S	13.3067	13.319	13.3617	13.5747	13.4486	13.4264	13.4097	13.5233	13.6673	aCD3/Unstimulated	0.15411	0.0784103	aCD3+L2/Unstimulated	0.204304	0.0162146	aCD3+L2/aCD3	0.050194	0.610034
596	439	Q7Z5L9-2	ASKDANQVHSTTRRNSNSPPSPSSMNQRRLG	RNS(1)NS(0.985)PPS(0.014)PS(0.001)SMNQR	IRF2BP2	S1807	S	13.31	13.274	13.3195	13.4764	13.4194	13.4427	13.226	13.2785	13.3676	aCD3/Unstimulated	0.145039	0.0350663	aCD3+L2/Unstimulated	-0.0104767	0.848384	aCD3+L2/aCD3	-0.155516	0.0586451
597	1206	A0A087WV66	GTPVQKLDLAGTLPGSKRQLQTPKEKAQALE	LDLAGTLPGS(1)KR	MKI67	S1809	S	13.3111	13.2474	13.3423	13.3173	13.3624	13.3116	13.4201	13.4079	13.3755	aCD3/Unstimulated	0.0301866	0.571911	aCD3+L2/Unstimulated	0.100924	0.0559029	aCD3+L2/aCD3	0.0707378	0.316203
598	364	Q6P6C2-3	GSFSSENYWRKSYESSEDCSEAAGSPARKVK	KS(0.001)YES(0.252)S(0.747)EDCSEAAGS(1)PAR	ALKBH5	S1810	S	13.3123	13.247	13.3549	13.4644	13.2807	13.5629	13.2517	13.4279	13.4276	aCD3/Unstimulated	0.131289	0.160864	aCD3+L2/Unstimulated	0.0643206	0.439057	aCD3+L2/aCD3	-0.0669679	0.543462
599	1335	Q15154	SMSSTCEPCKSRNRHSAQTEEPVQAKVFSRK	NRHS(0.996)AQT(0.004)EEPVQAK	PCM1	S1811	S	13.3155	13.1196	13.2635	13.4056	13.3122	13.3614	13.1914	13.1773	13.3639	aCD3/Unstimulated	0.126878	0.129309	aCD3+L2/Unstimulated	0.0113504	0.880097	aCD3+L2/aCD3	-0.115527	0.273913
600	777	Q9UMZ2-4	LADVGGDLKHVMSDSSLDLPTVSGQHPPAAD	HVMS(0.941)DS(0.252)S(0.807)LDLPTVSGQHPPAADIEDLK	SYNRG	S1812	S	13.3189	13.2638	13.2932	13.3195	13.3619	13.3278	13.6125	13.4616	13.5748	aCD3/Unstimulated	0.0444225	0.455936	aCD3+L2/Unstimulated	0.257729	0.00159256	aCD3+L2/aCD3	0.213306	0.0165561
601	165	C9JAB2	SRGRRSRSASPRRSRSISLRRSRSASLRRSR	S(1)IS(1)LRRS(1)R	SRSF7	S1814	S	13.319	13.2813	13.2783	12.9725	13.0383	12.9191	13.2261	13.2619	13.3431	aCD3/Unstimulated	-0.316275	0.00543502	aCD3+L2/Unstimulated	-0.0158384	0.777506	aCD3+L2/aCD3	0.300437	0.00208512
602	43	P62750	VLKGVHSHKKKKIRTSPTFRRPKTLRLRRQP	IRT(0.026)S(0.973)PT(0.001)FR	RPL23A	S1817	S	13.3193	13.2703	13.3476	13.4724	13.2795	13.4256	13.4175	13.2537	13.3393	aCD3/Unstimulated	0.0800794	0.283644	aCD3+L2/Unstimulated	0.0244335	0.722821	aCD3+L2/aCD3	-0.0556459	0.536897
603	1952	P35580	SSSRSGRRQLHLEGASLELSDDDTESKTSDV	QLHLEGAS(1)LELS(1)DDDTESKTSDVNETQPPQSE	MYH10	S1818	S	13.3201	13.2442	13.4027	13.6865	13.4489	13.6336	13.7445	13.7219	13.7208	aCD3/Unstimulated	0.267316	0.0140074	aCD3+L2/Unstimulated	0.406721	0.000856775	aCD3+L2/aCD3	0.139405	0.187153
604	1854	Q9UQ35	RGRSRTPPTSRKRSRSRTSPAPWKRSRSRAS	S(0.941)RT(0.834)S(0.225)PAPWKR	SRRM2	S1819	S	13.3269	13.3246	13.32	13.3269	13.2153	13.1582	13.2485	13.4451	13.5567	aCD3/Unstimulated	-0.0903728	0.310452	aCD3+L2/Unstimulated	0.0929165	0.256099	aCD3+L2/aCD3	0.183289	0.133017
605	18	F5H478	GKKNVLSSLAVYAEDSEPESDGEAGIEAVGS	NVLSSLAVYAEDS(1)EPES(1)DGEAGIEAVGSAAEEK	SAP30BP	S1820	S	13.3311	13.3938	13.3022	13.5685	13.3396	13.4583	13.479	13.7137	13.2349	aCD3/Unstimulated	0.113061	0.358484	aCD3+L2/Unstimulated	0.133487	0.24013	aCD3+L2/aCD3	0.0204261	0.89504
606	409	E7EX17	PKLERRPRERHPSWRSEETQERERSRTGSES	ERHPS(1)WRS(0.999)EET(0.001)QER	EIF4B	S1822	S	13.3339	13.0362	13.4022	13.1737	13.1898	13.2719	13.3311	13.2739	13.4272	aCD3/Unstimulated	-0.0456165	0.655843	aCD3+L2/Unstimulated	0.0866208	0.357082	aCD3+L2/aCD3	0.132237	0.322261
607	424	Q9P2N6-8	DVARRDLAFEVPERGSRPASPAAKLPASPSG	DLAFEVPERGS(1)RPAS(1)PAAK	KANSL3	S1823	S	13.3397	13.284	13.397	13.3938	13.3408	13.4403	13.4325	13.3657	13.581	aCD3/Unstimulated	0.0513898	0.481932	aCD3+L2/Unstimulated	0.11951	0.0902221	aCD3+L2/aCD3	0.0681199	0.456647
608	419	P42858	LTAAKEESGGRSRSGSIVELIAGGGSSCSPV	S(0.075)GS(0.925)IVELIAGGGS(0.447)S(0.161)CS(0.389)PVLS(0.004)R	HTT	S1825	S	13.3404	13.3318	13.525	13.6152	13.5877	13.5545	12.9352	13.6542	13.6066	aCD3/Unstimulated	0.186742	0.308123	aCD3+L2/Unstimulated	-0.00036307	0.998595	aCD3+L2/aCD3	-0.187105	0.41646
609	25	Q8ND76-2	SSSPKLRRNAHSRLESYRPDTDLSREDTGCN	NAHS(1)RLES(1)YRPDTDLSR	CCNY	S1826	S	13.3411	13.1927	13.5345	13.4672	13.4525	13.5057	13.4119	13.6694	13.7358	aCD3/Unstimulated	0.119043	0.29507	aCD3+L2/Unstimulated	0.249574	0.0294352	aCD3+L2/aCD3	0.13053	0.365794
610	150	Q12986-3	ESSTRSESGTDLREHSPSESEKEVVGADPRG	S(0.004)ES(0.012)GT(0.013)DLREHS(0.905)PS(0.033)ES(0.033)EKEVVGADPR	NFX1	S1828	S	13.342	13.3381	13.422	13.592	13.6836	13.7234	13.586	13.4266	13.9158	aCD3/Unstimulated	0.298973	0.0350663	aCD3+L2/Unstimulated	0.275443	0.0253688	aCD3+L2/aCD3	-0.0235301	0.877512
611	19	J3KS94	HAGKRELNAEKASTNSETNRGESEKKRNLGE	AST(0.001)NS(0.993)ET(0.006)NRGESEK	MBP	S1829	S	13.3442	13.2185	13.4643	13.2926	13.307	13.3014	12.9902	12.844	13.0547	aCD3/Unstimulated	-0.041998	0.614764	aCD3+L2/Unstimulated	-0.379378	0.00131964	aCD3+L2/aCD3	-0.33738	0.00838785
612	662	O00267-2	PRDVTNFTVGGFAPMSPRISSPMHPSAGGQR	DVTNFTVGGFAPMS(1)PR	SUPT5H	S1830	S	13.3454	13.2646	13.2925	13.4378	13.3282	13.4316	13.5012	13.533	13.517	aCD3/Unstimulated	0.0983632	0.10398	aCD3+L2/Unstimulated	0.21625	0.00261684	aCD3+L2/aCD3	0.117887	0.133512
613	150	Q9BZ95-3	PPPSVPQTVIPKKTGSPEIKLKITKTIQNGR	KT(0.084)GS(0.916)PEIK	WHSC1L1	S1831	S	13.349	13.4918	13.6271	13.5766	13.6986	13.7172	13.2226	12.7312	13.2729	aCD3/Unstimulated	0.174852	0.249202	aCD3+L2/Unstimulated	-0.413712	0.0110852	aCD3+L2/aCD3	-0.588564	0.00980242
614	167	P67809	RGPPRNYQQNYQNSESGEKNEGSESAPEGQA	NYQQNYQNS(1)ES(1)GEKNEGSESAPEGQAQQR	YBX1	S1832	S	13.3541	13.645	13.5936	13.7262	13.6247	13.7144	13.7374	13.734	13.9063	aCD3/Unstimulated	0.157535	0.11089	aCD3+L2/Unstimulated	0.261625	0.01046	aCD3+L2/aCD3	0.10409	0.383705
615	110	Q9H6T3-2	KLDVDRILDELDKDDSTHESLSQESESEEDG	ILDELDKDDS(0.731)T(0.264)HES(0.016)LS(0.989)QES(0.79)ES(0.21)EEDGIHVDSQK	RPAP3	S1833	S	13.3541	13.2275	13.5776	13.4655	13.3659	13.3503	13.3731	13.4657	13.5039	aCD3/Unstimulated	0.00752546	0.937953	aCD3+L2/Unstimulated	0.061204	0.489249	aCD3+L2/aCD3	0.0536785	0.651774
616	910	A9Z1X7	HLREKALRSMRKAQVSPQS____________	KAQVS(0.985)PQS(0.015)	SRRM1	S1834	S	13.3553	13.4209	13.5486	13.2458	13.4367	13.426	12.8993	12.7277	12.795	aCD3/Unstimulated	-0.0720887	0.399116	aCD3+L2/Unstimulated	-0.634221	0.000100199	aCD3+L2/aCD3	-0.562132	0.000288146
617	760	E9PK91	EQDHSRSSSSSASPSSPSSREEKESKKEREE	SSSSSASPS(0.007)S(0.991)PS(0.001)SREEKESK	BCLAF1	S1835	S	13.3578	13.3427	13.3705	13.6584	13.5925	13.5295	13.276	13.1879	13.2465	aCD3/Unstimulated	0.236457	0.0102039	aCD3+L2/Unstimulated	-0.120205	0.0384413	aCD3+L2/aCD3	-0.356662	0.00046204
618	327	E3W994	GSVASLPQSDRSSSSSQESLNRPFSSKWSTA	SSS(0.001)S(0.004)S(0.995)QESLNRPFSSK	CLASP2	S1836	S	13.3579	13.3178	13.3619	13.3848	13.2176	13.3077	13.3436	13.1186	13.2217	aCD3/Unstimulated	-0.0425309	0.57457	aCD3+L2/Unstimulated	-0.117903	0.105739	aCD3+L2/aCD3	-0.0753726	0.434532
619	203	Q9H0H5	RQFVDGPPGPVKKTRSIGSAVDQGNESIVAK	S(1)IGS(1)AVDQGNESIVAK	RACGAP1	S1837	S	13.359	13.338	13.5138	13.5487	13.6158	13.5946	13.4824	13.6077	13.5421	aCD3/Unstimulated	0.182768	0.0290588	aCD3+L2/Unstimulated	0.140438	0.0414863	aCD3+L2/aCD3	-0.0423298	0.618273
620	1763	Q5T4S7-3	EPRISESLVRHASTSSPADKAKVTISDGKVA	HAS(0.885)T(0.098)S(0.2)S(0.817)PADKAK	UBR4	S1838	S	13.359	13.3468	13.4724	13.4494	13.4295	13.5052	12.6125	12.4535	12.5065	aCD3/Unstimulated	0.0686449	0.310425	aCD3+L2/Unstimulated	-0.868529	1.19383e-06	aCD3+L2/aCD3	-0.937174	8.91859e-07
621	320	F5H282	DLIKLHPESKDDKHGSYEDAVHSGALND___	DDKHGS(1)YEDAVHSGALND	TCP1	S1839	S	13.3605	13.323	13.38	13.3435	13.4344	13.4408	13.5377	13.3162	13.5668	aCD3/Unstimulated	0.0517281	0.510998	aCD3+L2/Unstimulated	0.119064	0.113116	aCD3+L2/aCD3	0.0673355	0.491222
622	9	H3BRT8	_______MHHCKRYRSPEPDPYLSYRWKRRR	YRS(1)PEPDPYLSYR	CLK3	S1840	S	13.3615	13.344	13.4698	13.6787	13.4382	13.576	13.5661	13.5467	13.7121	aCD3/Unstimulated	0.17254	0.063134	aCD3+L2/Unstimulated	0.2165	0.0152941	aCD3+L2/aCD3	0.0439608	0.670717
623	182	S4R3H4	ERRSSRVRQARAAKLSEGSQPAEEEEDQETP	AAKLS(1)EGS(1)QPAEEEEDQETPSR	ACIN1	S1841	S	13.3642	13.2236	13.3494	13.4293	13.4578	13.3869	13.532	13.5252	13.5487	aCD3/Unstimulated	0.11228	0.0819525	aCD3+L2/Unstimulated	0.222919	0.00273609	aCD3+L2/aCD3	0.110639	0.169781
624	282	A0A0J9YYD9	GRVCPRPEAQRDPSQSPRATAGED_______	VCPRPEAQRDPS(1)QS(1)PR	Unknown	S1843	S	13.3656	13.2663	13.4136	13.6028	13.3838	13.5029	13.2732	13.4275	13.6171	aCD3/Unstimulated	0.148012	0.163596	aCD3+L2/Unstimulated	0.0907678	0.337783	aCD3+L2/aCD3	-0.0572443	0.652346
625	220	A0A0A0MRT6	PNDYMTSPARLGSQHSPGRTASLNQRPRTHS	LGS(0.002)QHS(0.998)PGR	ABI1	S1844	S	13.3675	13.308	13.4839	13.7151	13.6467	13.7228	13.511	13.3615	13.5306	aCD3/Unstimulated	0.308391	0.0100697	aCD3+L2/Unstimulated	0.0812059	0.236757	aCD3+L2/aCD3	-0.227185	0.0345454
626	1943	Q9UPU5	EVGENGRSVDQGGGGSPRKKVALTENYELVG	SVDQGGGGS(1)PR	USP24	S1845	S	13.3684	13.2324	13.5326	13.4735	13.6972	13.5811	13.6434	13.5639	13.8598	aCD3/Unstimulated	0.206094	0.0872552	aCD3+L2/Unstimulated	0.311231	0.010796	aCD3+L2/aCD3	0.105137	0.452747
627	116	F8W726	KKKGVSGQKDGGQTESNEEGKENRDRDRDYS	DGGQT(0.095)ES(0.905)NEEGKENR	UBAP2L	S1846	S	13.3685	13.366	13.5596	13.5441	13.7773	13.586	13.6072	13.4272	13.9203	aCD3/Unstimulated	0.204393	0.144633	aCD3+L2/Unstimulated	0.220186	0.0892118	aCD3+L2/aCD3	0.0157937	0.927914
628	515	P40222	GPERRPEGPGAQAPSSPRVTEAPCYPGAPST	VQDLSAGGQGSLTDSGPERRPEGPGAQAPS(0.02)S(0.98)PR	TXLNA	S1847	S	13.3687	13.4682	13.3975	13.6703	13.6025	13.4848	13.5639	13.4769	13.5948	aCD3/Unstimulated	0.174378	0.0350852	aCD3+L2/Unstimulated	0.133707	0.0530508	aCD3+L2/aCD3	-0.040671	0.638239
629	1192	Q7Z5J4-3	LLDNSHLPATFKVSSSPQKEGRVSQRARVPK	VSS(0.054)S(0.946)PQKEGR	RAI1	S1848	S	13.3697	13.1913	13.4988	13.6667	13.6559	13.4752	12.9261	12.7838	12.8443	aCD3/Unstimulated	0.245976	0.0334328	aCD3+L2/Unstimulated	-0.501885	0.000867219	aCD3+L2/aCD3	-0.747862	8.18011e-05
630	1612	Q9UPU5	DDFLFRASRIILNSHSPAGSAAISQQDFHPK	IILNS(0.002)HS(0.998)PAGSAAISQQDFHPK	USP24	S1849	S	13.3705	13.2623	13.618	13.4897	13.5248	13.6086	13.6539	13.5145	13.694	aCD3/Unstimulated	0.124114	0.229136	aCD3+L2/Unstimulated	0.203822	0.0438292	aCD3+L2/aCD3	0.079708	0.524281
631	413	O15014	SSKTRAGANSKGRRGSQNSSEHRPPASSTSE	RGS(1)QNSSEHRPPASSTSEDVK	ZNF609	S1850	S	13.3707	13.3098	13.4302	13.5582	13.4587	13.4662	13.4277	13.477	13.4091	aCD3/Unstimulated	0.124102	0.0626852	aCD3+L2/Unstimulated	0.0676761	0.226979	aCD3+L2/aCD3	-0.0564257	0.453981
632	559	Q16512	TTGDISVEKLNLGTDSDSSPQKSSRDPPSSP	LNLGT(0.037)DS(0.953)DS(0.333)S(0.677)PQK	PKN1	S1851	S	13.3719	13.3671	13.4698	13.3709	13.351	13.3873	13.4849	13.5386	13.8047	aCD3/Unstimulated	-0.0331876	0.712755	aCD3+L2/Unstimulated	0.206491	0.0251214	aCD3+L2/aCD3	0.239678	0.0586451
633	62	H0Y6J8	TSSPKTKKRPAPRAPSASPLALHASRLSHSE	APS(1)AS(1)PLALHASR	MICALL1	S1852	S	13.3735	13.2327	13.3292	13.2457	13.3121	13.3981	13.5547	13.3578	13.6219	aCD3/Unstimulated	0.00684362	0.937407	aCD3+L2/Unstimulated	0.199691	0.0249369	aCD3+L2/aCD3	0.192847	0.107858
634	151	J3KP30	TEEIVSEAESHVSGISRIVLPTEKTTGARRS	ESYT(0.001)EEIVS(0.999)EAES(1)HVS(1)GIS(1)RIVLPTEK	DNTTIP2	S1854	S	13.3776	13.3993	13.3768	13.6385	13.6462	13.6012	13.5119	13.7097	13.5994	aCD3/Unstimulated	0.244045	0.0111627	aCD3+L2/Unstimulated	0.222413	0.00385535	aCD3+L2/aCD3	-0.021632	0.786841
635	131	E9PBD8	PLVLEGTIEQSSPPLSPTTKLIDRTESLNRS	TPSPLVLEGTIEQS(0.544)S(0.455)PPLS(0.974)PT(0.021)T(0.005)K	LSP1	S1855	S	13.3785	13.4023	13.4868	13.4297	13.4829	13.4333	13.6353	13.5938	13.3819	aCD3/Unstimulated	0.0260836	0.743449	aCD3+L2/Unstimulated	0.114467	0.126307	aCD3+L2/aCD3	0.0883836	0.380757
636	56	H3BRE6	KRGGSSGATGEPGDSSDREPGRPPGDRARKW	GGSSGATGEPGDS(1)S(1)DREPGRPPGDR	FBRS	S1856	S	13.3788	13.2494	13.3126	13.4898	13.5172	13.5987	13.502	13.3438	13.5628	aCD3/Unstimulated	0.221669	0.0218914	aCD3+L2/Unstimulated	0.155917	0.0404201	aCD3+L2/aCD3	-0.0657512	0.485414
637	777	Q9UJX5	EEASNKPVKIKEEVLSESEAENQQAGAAALA	IKEEVLS(1)ES(1)EAENQQAGAAALAPEIVIK	ANAPC4	S1857	S	13.3789	13.2919	13.4328	13.5149	13.5909	13.5636	13.6694	13.6603	13.6573	aCD3/Unstimulated	0.188548	0.0160046	aCD3+L2/Unstimulated	0.294452	0.00094124	aCD3+L2/aCD3	0.105903	0.179484
638	405	Q9Y6G9	AAGRPVDASPRVPGGSPRTPNRSVSSNVASV	VPGGS(1)PRT(1)PNR	DYNC1LI1	S1859	S	13.3792	13.3848	13.369	13.2648	13.2771	13.3971	13.4194	13.2979	13.3565	aCD3/Unstimulated	-0.0646301	0.301305	aCD3+L2/Unstimulated	-0.0197006	0.73175	aCD3+L2/aCD3	0.0449295	0.553076
639	515	Q3KQU3-2	KESAAPASPAPSPAPSPTPAPPQKEQPPAET	AS(0.018)NEKES(0.02)AAPAS(0.968)PAPS(0.994)PAPS(0.773)PT(0.227)PAPPQK	MAP7D1	S1860	S	13.381	13.2487	13.4355	13.5635	13.5178	13.6117	13.5453	13.5678	13.7482	aCD3/Unstimulated	0.209249	0.0306718	aCD3+L2/Unstimulated	0.265349	0.00482968	aCD3+L2/aCD3	0.0561008	0.567666
640	1742	J3QS41	QEPFHPLSSRTVSSSSLPSLEEYEPRGPGRP	TVS(0.807)S(0.154)S(0.043)S(0.995)LPSLEEYEPR	HELZ	S1863	S	13.3823	13.3503	13.4902	13.6449	13.6477	13.7531	13.7576	13.7641	13.7308	aCD3/Unstimulated	0.27433	0.00976217	aCD3+L2/Unstimulated	0.343259	0.000649716	aCD3+L2/aCD3	0.0689294	0.388749
641	648	E9PK91	TSYQKATEEHSTRQKSPEIHRRIDISPSTLR	QKS(1)PEIHR	BCLAF1	S1864	S	13.3826	13.3083	13.5557	13.6457	13.807	13.6882	12.7707	12.467	13.0621	aCD3/Unstimulated	0.298124	0.0674536	aCD3+L2/Unstimulated	-0.64895	0.00152389	aCD3+L2/aCD3	-0.947074	0.000360063
642	102	E9PJF4	EEESKEPVADEEEEDSDDDVEPITEFRFVPS	FEEESKEPVADEEEEDS(1)DDDVEPITEFR	CLNS1A	S1865	S	13.3869	13.2914	13.3844	13.3556	13.3378	13.3654	13.4793	13.4927	13.4576	aCD3/Unstimulated	-0.00127797	0.979608	aCD3+L2/Unstimulated	0.122296	0.0256564	aCD3+L2/aCD3	0.123574	0.096691
643	92	Q96S55-2	SSALKQPATPTAAESSEGEGEEGDDGGETES	RLS(0.611)ES(0.294)S(0.095)ALKQPATPTAAES(1)S(1)EGEGEEGDDGGETESR	WRNIP1	S1866	S	13.3886	13.205	13.456	13.5154	13.6022	13.5225	13.6769	13.5681	13.6702	aCD3/Unstimulated	0.196821	0.0351903	aCD3+L2/Unstimulated	0.288516	0.00309836	aCD3+L2/aCD3	0.0916952	0.365794
644	547	A9Z1X7	QKETSPRMQMGKRWQSPVTKSGRRRRSPSPP	WQS(1)PVTK	SRRM1	S1868	S	13.3917	13.3202	13.2861	13.4306	13.5298	13.4508	13.5754	13.5803	13.5355	aCD3/Unstimulated	0.137746	0.0390972	aCD3+L2/Unstimulated	0.231098	0.00210059	aCD3+L2/aCD3	0.0933518	0.225854
645	206	Q13111	GGAGRRGDSQECSPRSCPELTSGPRMCPRKE	RGDSQECS(1)PRS(0.99)CPELT(0.009)S(0.001)GPR	CHAF1A	S1869	S	13.3924	13.3702	13.4337	13.613	13.6065	13.5921	13.6169	13.535	13.7715	aCD3/Unstimulated	0.205095	0.0218914	aCD3+L2/Unstimulated	0.242368	0.004073	aCD3+L2/aCD3	0.037273	0.667526
646	385	E9PK91	RAEGEWEDQEALDYFSDKESGKQKFNDSEGD	AEGEWEDQEALDYFS(1)DKES(1)GKQK	BCLAF1	S1871	S	13.3967	13.2436	13.4547	13.3631	13.3296	13.4365	13.5377	13.7198	13.5741	aCD3/Unstimulated	0.0114293	0.888932	aCD3+L2/Unstimulated	0.245582	0.00696739	aCD3+L2/aCD3	0.234153	0.0441302
647	92	J3KSI3	SVARVPAEDETQSIDSEDSFVPGRRASLSDL	VPAEDET(0.006)QS(0.994)IDS(1)EDSFVPGR	RFFL	S1873	S	13.3973	13.2636	13.3771	13.546	13.4672	13.5663	13.5293	13.6705	13.63	aCD3/Unstimulated	0.180493	0.0284058	aCD3+L2/Unstimulated	0.263901	0.00233754	aCD3+L2/aCD3	0.0834077	0.33973
648	1195	Q29RF7	NRSREQSSEAAETGVSENEENPVRIISVTPV	SREQSSEAAETGVS(1)ENEENPVR	PDS5A	S1875	S	13.3987	13.5117	13.4945	13.5975	13.5092	13.6475	13.576	13.6266	13.771	aCD3/Unstimulated	0.116413	0.135789	aCD3+L2/Unstimulated	0.189555	0.016256	aCD3+L2/aCD3	0.0731421	0.437491
649	359	R4GNG3	TASKTNRQKSLDSDLSDGPVTVQEFMEVKNA	QKS(1)LDS(1)DLS(1)DGPVTVQEFMEVK	GIT2	S1876	S	13.3992	13.3799	13.4879	13.5426	13.6118	13.4348	13.5409	13.7563	13.394	aCD3/Unstimulated	0.107436	0.28873	aCD3+L2/Unstimulated	0.141393	0.136483	aCD3+L2/aCD3	0.0339569	0.786484
650	1362	Q6F5E8	GQLRPRPLSAGRRAVSVHEDQLQAPAERPLR	RAVS(1)VHEDQLQAPAERPLR	RLTPR	S1878	S	13.4009	13.2538	13.4925	13.5648	13.5091	13.5339	13.4944	13.5606	13.3767	aCD3/Unstimulated	0.153493	0.0792906	aCD3+L2/Unstimulated	0.0947956	0.206292	aCD3+L2/aCD3	-0.0586975	0.550199
651	79	Q5VUA4	RGRRASPSPPRGRRVSPSPPRARRGSPSPPR	RVS(1)PS(1)PPR	ZNF318	S1879	S	13.4071	13.6895	13.5662	13.5958	13.6163	13.5423	13.4019	13.4566	13.5504	aCD3/Unstimulated	0.0305862	0.715805	aCD3+L2/Unstimulated	-0.0846001	0.273928	aCD3+L2/aCD3	-0.115186	0.297504
652	139	B1AJQ6	VSEKEKESIARARAGSRLSAEERQREEQLVS	AGS(1)RLS(1)AEER	STX12	S1881	S	13.4078	13.2566	13.4993	13.4013	13.3924	13.4284	13.4654	13.3761	13.457	aCD3/Unstimulated	0.0194814	0.795564	aCD3+L2/Unstimulated	0.0449351	0.505409	aCD3+L2/aCD3	0.0254537	0.782231
653	189	Q13242	EGETSYIRVYPERSTSYGYSRSRSGSRGRDS	S(0.002)T(0.044)S(0.954)YGYSR	SRSF9	S1883	S	13.4091	13.2333	13.379	13.4243	13.539	13.4943	13.5517	13.3836	13.3677	aCD3/Unstimulated	0.145437	0.0866726	aCD3+L2/Unstimulated	0.0938906	0.202118	aCD3+L2/aCD3	-0.0515461	0.59312
654	860	Q12906	SYQGKQGGYSQSNYNSPGSGQNYSGPPSSYQ	QGGYSQSNYNS(0.976)PGS(0.02)GQNY(0.003)S(0.001)GPPSSYQSSQGGYGR	ILF3	S1884	S	13.4097	13.1517	13.4028	13.6294	13.427	13.5871	13.6137	13.5802	13.6941	aCD3/Unstimulated	0.226432	0.0371654	aCD3+L2/Unstimulated	0.307937	0.00482968	aCD3+L2/aCD3	0.0815054	0.482616
655	404	P20700	KLSPSPSSRVTVSRASSSRSVRTTRGKRKRV	VT(0.002)VS(0.022)RAS(0.972)S(0.953)S(0.05)R	LMNB1	S1885	S	13.41	13.2471	13.3886	13.4655	13.4832	13.4557	13.5511	13.4392	13.4035	aCD3/Unstimulated	0.119587	0.10129	aCD3+L2/Unstimulated	0.116033	0.0800658	aCD3+L2/aCD3	-0.0035542	0.968403
656	1534	O14497-2	VGDPGQRTLLDPGRFSKVSSPAPMEGGEEEE	T(0.006)LLDPGRFS(0.994)K	ARID1A	S1886	S	13.4113	13.4913	13.3259	13.403	13.3808	13.449	13.67	13.6831	13.6964	aCD3/Unstimulated	0.00143707	0.979617	aCD3+L2/Unstimulated	0.273701	0.00137366	aCD3+L2/aCD3	0.272264	0.00438327
657	1526	Q92576-2	EDQENNLQDNQTSNSSPCRSNVGKGNIDGNV	QLQEDQENNLQDNQTSNS(0.034)S(0.966)PCR	PHF3	S1887	S	13.4116	13.2296	13.423	13.6619	13.6293	13.5697	13.7063	13.471	13.8786	aCD3/Unstimulated	0.265556	0.0377792	aCD3+L2/Unstimulated	0.330545	0.00738861	aCD3+L2/aCD3	0.0649881	0.630635
658	575	E3W994	RLSSSVSAMRVLNTGSDVEEAVADALKKPAR	VLNT(0.005)GS(0.995)DVEEAVADALKKPAR	CLASP2	S1888	S	13.414	13.2223	13.4039	13.4974	13.3894	13.5406	13.5675	13.5946	13.579	aCD3/Unstimulated	0.129069	0.0992983	aCD3+L2/Unstimulated	0.233648	0.00580554	aCD3+L2/aCD3	0.104578	0.283809
659	178	Q8WUA2	DDPFDDPPDLLIPDRSPEPTREQLDSGRIGA	INHTVILDDPFDDPPDLLIPDRS(0.926)PEPT(0.057)REQLDS(0.017)GR	PPIL4	S1889	S	13.4147	13.2864	13.5178	13.4468	13.5418	13.4937	13.5416	13.71	13.8161	aCD3/Unstimulated	0.0877812	0.34085	aCD3+L2/Unstimulated	0.2829	0.00653247	aCD3+L2/aCD3	0.195118	0.120817
660	160	A0A087X1U4	SLDPNDFDFTVTGRGSPSRREQKPPKKPKSP	VGDTSLDPNDFDFT(0.002)VT(0.002)GRGS(0.986)PS(0.01)RR	MECP2	S1890	S	13.4149	13.3179	13.42	13.6878	13.5227	13.7195	13.7313	13.6529	13.8481	aCD3/Unstimulated	0.259074	0.0160046	aCD3+L2/Unstimulated	0.35982	0.00142948	aCD3+L2/aCD3	0.100746	0.334274
661	137	Q96RR4-6	ICPSLPYSPVSSPQSSPRLPRRPTVESHHVS	CICPS(0.003)LPY(0.009)S(0.985)PVS(0.058)S(0.932)PQS(0.302)S(0.711)PRLPR	CAMKK2	S1891	S	13.4157	13.5212	13.5829	13.5276	13.6347	13.6336	13.7778	13.6873	13.698	aCD3/Unstimulated	0.0920403	0.186	aCD3+L2/Unstimulated	0.214412	0.00594231	aCD3+L2/aCD3	0.122371	0.181598
662	394	Q13523	SKSPSRTLSPGRRAKSRSLERKRREPERRRL	AKS(1)RS(1)LER	PRPF4B	S1893	S	13.4207	13.3735	13.5743	13.3945	13.5738	13.3101	12.1378	12.1618	12.2889	aCD3/Unstimulated	-0.0299981	0.748149	aCD3+L2/Unstimulated	-1.26001	8.9167e-07	aCD3+L2/aCD3	-1.23001	1.10622e-06
663	1799	Q03164-2	KIIPAPKPKGPGEPDSPTPLHPPTPPILSTD	GPGEPDS(0.982)PT(0.018)PLHPPT(0.997)PPILS(0.001)T(0.001)DR	KMT2A	S1895	S	13.4237	13.2603	13.3259	13.496	13.4879	13.5843	13.5103	13.3327	13.4601	aCD3/Unstimulated	0.186132	0.0338679	aCD3+L2/Unstimulated	0.0977507	0.157862	aCD3+L2/aCD3	-0.0883815	0.350005
664	211	O00308-4	HSGASARTTPATGEQSPGARSRHRQPVKNSG	TTPATGEQS(1)PGAR	WWP2	S1896	S	13.4247	13.5071	13.5172	13.6431	13.7042	13.5706	13.2156	13.1269	13.2101	aCD3/Unstimulated	0.156294	0.0349971	aCD3+L2/Unstimulated	-0.29878	0.00115514	aCD3+L2/aCD3	-0.455074	0.000136526
665	129	F5H385	SFIDLETFNAGSDVGSDSEYESPFMGGARGH	EKPSFIDLET(0.014)FNAGS(0.962)DVGS(0.967)DS(0.049)EY(0.007)ES(0.001)PFMGGAR	SLC39A3	S1897	S	13.4278	13.3729	13.4353	13.6146	13.5236	13.6575	13.7206	13.7547	13.7385	aCD3/Unstimulated	0.186567	0.0160046	aCD3+L2/Unstimulated	0.325905	0.000572021	aCD3+L2/aCD3	0.139338	0.0861527
666	307	E9PMQ6	SPLVRVKEEPPSPPQSPRVEEASPGRPSSVD	VKEEPPS(1)PPQS(1)PR	HSF1	S1899	S	13.4288	13.6086	13.6208	13.5182	13.5048	13.5326	13.6289	13.4956	13.8985	aCD3/Unstimulated	-0.0342174	0.754711	aCD3+L2/Unstimulated	0.121576	0.226962	aCD3+L2/aCD3	0.155793	0.278373
667	1060	P49750-3	ELYNREDRFSAPPSRSHDGDRRGPWWDDWER	FS(0.002)APPS(0.041)RS(0.957)HDGDR	YLPM1	S1900	S	13.4293	13.5665	13.608	13.6578	13.732	13.6674	13.6399	13.5253	13.6737	aCD3/Unstimulated	0.151126	0.0577574	aCD3+L2/Unstimulated	0.0783755	0.238187	aCD3+L2/aCD3	-0.0727507	0.422554
668	12	K7EQI2	____UAAVPRTPPPRSPNPSPERPRSALAAA	T(0.014)PPPRS(0.986)PNPS(1)PERPR	CEP89	S1901	S	13.4301	13.3048	13.445	13.5521	13.6364	13.6878	13.4533	13.5269	13.4195	aCD3/Unstimulated	0.232153	0.0141881	aCD3+L2/Unstimulated	0.0733094	0.244943	aCD3+L2/aCD3	-0.158844	0.0947704
669	24	Q9NZ63	RRRRGDSESEEDEQDSEEVRLKLEETREVQN	RRGDS(0.999)ES(0.001)EEDEQDS(1)EEVR	C9orf78	S1903	S	13.4302	11.988	11.942	13.2297	13.3757	13.3999	13.3935	13.4249	13.4895	aCD3/Unstimulated	0.881695	0.0365952	aCD3+L2/Unstimulated	0.982577	0.0118742	aCD3+L2/aCD3	0.100882	0.827313
670	276	Q01196	LGSIASPSVHPATPISPGRASGMTTLSAELS	QIQPS(0.994)PPWS(0.006)YDQSYQYLGS(0.001)IAS(0.929)PS(0.072)VHPAT(0.063)PIS(0.935)PGR	RUNX1	S1904	S	13.4371	13.5094	13.6087	13.8002	13.8354	13.7485	13.8486	13.8578	13.7681	aCD3/Unstimulated	0.276306	0.0100697	aCD3+L2/Unstimulated	0.306441	0.00118812	aCD3+L2/aCD3	0.0301349	0.71424
671	261	H0YN04	LEMEKDIRSDVEESDSSEEAAAAQEPLQLKN	DIRS(1)DVEES(0.997)DS(0.958)S(0.046)EEAAAAQEPLQLK	CERS4	S1905	S	13.4373	13.471	13.5218	13.6765	13.6698	13.605	13.7085	13.7954	13.7442	aCD3/Unstimulated	0.173743	0.0183253	aCD3+L2/Unstimulated	0.27269	0.00109068	aCD3+L2/aCD3	0.0989467	0.193576
672	120	Q9BVV8	LLANTEDPTEMASLDSDEETVFESRNLR___	RYGLLANTEDPTEMAS(1)LDS(1)DEETVFESR	C19orf24	S1908	S	13.44	13.368	13.646	13.6241	13.7265	13.6667	13.7022	13.8504	13.8764	aCD3/Unstimulated	0.187736	0.0578044	aCD3+L2/Unstimulated	0.324993	0.00307237	aCD3+L2/aCD3	0.137257	0.24872
673	382	Q9HB90	FEVGVTSHRSCGHQTSASSLKALTHNGTPRN	S(0.001)CGHQT(0.192)S(0.803)AS(0.003)S(0.001)LK	RRAGC	S1910	S	13.4408	13.4324	13.5315	13.5542	13.609	13.598	13.4742	13.2345	13.5537	aCD3/Unstimulated	0.118853	0.18878	aCD3+L2/Unstimulated	-0.0474164	0.561028	aCD3+L2/aCD3	-0.166269	0.164835
674	335	Q86V59-2	QDARAEAESPGGASESDQDGGHESPPKKKAV	AEAESPGGAS(1)ES(1)DQDGGHES(1)PPKKK	PNMAL1	S1911	S	13.4433	13.2107	13.3639	13.3761	13.4778	13.6846	13.5171	13.4217	13.6946	aCD3/Unstimulated	0.173543	0.136903	aCD3+L2/Unstimulated	0.205173	0.0605307	aCD3+L2/aCD3	0.03163	0.824572
675	672	Q9Y2W1	YLKRGTEQEAAKNKKSPEIHRRIDISPSTFR	NKKS(1)PEIHR	THRAP3	S1912	S	13.4433	13.6462	13.7371	13.7666	14.0056	13.7536	12.6544	12.4054	12.3983	aCD3/Unstimulated	0.233059	0.06834	aCD3+L2/Unstimulated	-1.12282	1.60691e-05	aCD3+L2/aCD3	-1.35588	3.01699e-06
676	33	P36915	DKRERKRGLQDGLRSSSNSRSGSRERREEQT	GLQDGLRS(0.472)S(0.728)S(0.746)NS(0.054)R	GNL1	S1913	S	13.4435	13.4656	13.4785	13.4431	13.5256	13.6401	13.6255	13.4958	13.8452	aCD3/Unstimulated	0.0737299	0.449777	aCD3+L2/Unstimulated	0.192956	0.0462627	aCD3+L2/aCD3	0.119227	0.342968
677	1182	Q9NTI5-2	PGRIKGRLDSSEMDHSENEDYTMSSPLPGKK	LDS(0.005)S(0.005)EMDHS(0.99)ENEDYTMSSPLPGKK	PDS5B	S1915	S	13.4477	13.1652	13.2982	13.3357	13.3933	13.4912	13.4122	13.5513	13.6453	aCD3/Unstimulated	0.103042	0.28873	aCD3+L2/Unstimulated	0.232557	0.0205009	aCD3+L2/aCD3	0.129515	0.307713
678	126	A0A0A0MR59	ADCKDFNRTPGSRQASPTEVVERLGPNTNPS	T(0.131)PGS(0.869)RQAS(0.996)PT(0.004)EVVER	PUM2	S1916	S	13.4488	13.3163	13.3867	13.4632	13.5542	13.4327	13.4548	13.5504	13.4986	aCD3/Unstimulated	0.0994891	0.137987	aCD3+L2/Unstimulated	0.117391	0.0617263	aCD3+L2/aCD3	0.017902	0.827566
679	308	Q8IYB3	PSHTRPRRRHRSRSRSYSPRRRPSPRRRPSP;PSPYYSRYRSRSRSRSYSPRRY_________;PYYSRGGYRSRSRSRSYSPRRY_________	S(0.993)RS(0.982)RS(0.982)Y(0.049)S(0.992)PR	SRRM1	S1917	S	13.4504	13.1609	13.5027	13.3496	13.4132	13.498	13.4684	13.2908	13.5135	aCD3/Unstimulated	0.0489331	0.650856	aCD3+L2/Unstimulated	0.0529261	0.59367	aCD3+L2/aCD3	0.00399305	0.977255
680	368	Q8IXJ6	DAQSGAGVPNPSTSASPKKSPPPAKDEARTT	EHASIDAQSGAGVPNPS(0.003)T(0.014)S(0.079)AS(0.904)PK	SIRT2	S1921	S	13.4512	13.2591	13.4048	13.4516	13.3745	13.4384	13.5228	13.4887	13.706	aCD3/Unstimulated	0.0498617	0.541319	aCD3+L2/Unstimulated	0.200846	0.0191897	aCD3+L2/aCD3	0.150984	0.173014
681	2672	Q6KC79-2	GSPKNNTAAETEDDESDGEDRGGGTSGVRRR	NNTAAET(1)EDDES(1)DGEDRGGGTSGVRR	NIPBL	S1922	S	13.4539	13.3935	13.7043	13.8424	13.9017	13.9374	13.5527	13.3905	13.9779	aCD3/Unstimulated	0.376597	0.0364804	aCD3+L2/Unstimulated	0.123149	0.383554	aCD3+L2/aCD3	-0.253448	0.214738
682	1198	E7ERW7	PEVKLRRSKKRTKRSSVVFADEKAAAESDLK	RS(0.258)S(0.742)VVFADEK	DOCK2	S1923	S	13.4564	13.3601	13.3944	13.1605	13.1979	13.1865	13.4501	13.4161	13.4799	aCD3/Unstimulated	-0.222017	0.0100697	aCD3+L2/Unstimulated	0.0450505	0.363292	aCD3+L2/aCD3	0.267067	0.00216623
683	2042	Q9UQ35	RRRSRSRTPLLPRKRSRSRSPLAIRRRSRSR	S(1)RS(1)RS(1)PLAIR	SRRM2	S1924	S	13.4575	13.6362	13.623	13.6889	13.733	13.674	13.8021	13.6825	13.7732	aCD3/Unstimulated	0.126399	0.090472	aCD3+L2/Unstimulated	0.18037	0.0148783	aCD3+L2/aCD3	0.0539711	0.527644
684	627	Q96PK6	SDYRRLSESQLSFRRSPTKSSLDYRRLPDAH	RS(1)PTKSSLDYR	RBM14	S1925	S	13.4681	13.2801	13.2261	13.5578	13.6281	13.6138	13.5072	13.5785	13.4955	aCD3/Unstimulated	0.275152	0.0123283	aCD3+L2/Unstimulated	0.202311	0.0126816	aCD3+L2/aCD3	-0.0728405	0.441584
685	150	Q70J99	YCLLGIEQGVGVPGGSPGSRHRQKAVVRHTI	DVSGFSDPYCLLGIEQGVGVPGGS(0.845)PGS(0.155)R	UNC13D	S1926	S	13.4753	13.3926	13.554	13.689	13.6416	13.6191	13.818	13.923	13.7582	aCD3/Unstimulated	0.175956	0.0338959	aCD3+L2/Unstimulated	0.359118	0.000875893	aCD3+L2/aCD3	0.183162	0.0625285
686	690	E9PK91	FKEENQKGDKKLRCDSADLRHDIDRRRKERS	LRCDS(1)ADLRHDIDR	BCLAF1	S1927	S	13.4766	13.4632	13.5437	13.7889	13.8132	13.8285	13.7786	13.5985	13.8025	aCD3/Unstimulated	0.315713	0.00965894	aCD3+L2/Unstimulated	0.232024	0.00465465	aCD3+L2/aCD3	-0.0836888	0.348874
687	285	H3BR51	GEYETPGEYKRKRRQSVGDFVSGALNKFKPN	RQS(1)VGDFVSGALNK	ARHGAP11A	S1928	S	13.4816	13.421	13.3647	13.433	13.5956	13.5933	13.5933	13.4316	13.5844	aCD3/Unstimulated	0.118221	0.138124	aCD3+L2/Unstimulated	0.114001	0.116619	aCD3+L2/aCD3	-0.00421987	0.965567
688	710	B4DTS2	DFGFARIIGEKSFRRSVVGTPAYLAPEVLLN	S(0.96)VVGT(0.04)PAYLAPEVLLNQGYNR	PRKD2	S1929	S	13.4833	13.5638	13.5576	13.6917	13.7686	13.7587	13.8221	13.9405	13.7899	aCD3/Unstimulated	0.204751	0.0160046	aCD3+L2/Unstimulated	0.315895	0.000988648	aCD3+L2/aCD3	0.111144	0.19409
689	101	F5GWX5	VEEEEEVALRSDSEGSDYTPGKKKKKKLGPK	ELGDSSGEGPEFVEEEEEVALRS(1)DS(1)EGS(0.998)DY(0.002)T(0.001)PGK	CHD4	S1930	S	13.4836	13.546	13.5235	13.6464	13.6444	13.588	13.8287	13.8862	13.7315	aCD3/Unstimulated	0.108562	0.0945734	aCD3+L2/Unstimulated	0.29776	0.0010635	aCD3+L2/aCD3	0.189198	0.0322398
690	281	Q14677-2	TIDLGAAAHYTGDKASPDQNASTHTPQSSVK	TIDLGAAAHYT(0.006)GDKAS(0.992)PDQNAS(0.001)T(0.001)HTPQSSVK	CLINT1	S1933	S	13.4839	13.413	13.4997	13.5845	13.7016	13.5905	13.6444	13.6163	13.9442	aCD3/Unstimulated	0.160002	0.114148	aCD3+L2/Unstimulated	0.269428	0.0102579	aCD3+L2/aCD3	0.109426	0.372614
691	343	C9JEJ2	RSPSPSFRWPFSGKTSPPCSPANLSRHKAAA	WPFS(0.098)GKT(0.219)S(0.745)PPCS(0.898)PANLS(0.041)R	PCYT1A	S1934	S	13.485	13.2683	13.3426	13.5582	13.5762	13.5596	13.6344	13.5613	13.4921	aCD3/Unstimulated	0.199365	0.0259369	aCD3+L2/Unstimulated	0.197273	0.0120328	aCD3+L2/aCD3	-0.00209148	0.982218
692	250	Q86VN1-2	MLEALKLPLRLRVFDSGVMVIELQSHKEEEM	VFDS(1)GVMVIELQSHK	VPS36	S1936	S	13.4865	13.2183	13.388	13.6358	13.5082	13.5544	13.5159	13.3668	13.4898	aCD3/Unstimulated	0.201842	0.0406956	aCD3+L2/Unstimulated	0.0932391	0.240136	aCD3+L2/aCD3	-0.108603	0.327308
693	1923	Q9UQ35	RRRSRSRASPVSRRRSRSRTPPVTRRRSRSR	S(1)RS(0.999)RT(0.999)PPVT(0.002)R	SRRM2	S1937	S	13.4876	13.3861	13.5383	13.5041	13.6804	13.6054	13.5759	13.5511	13.6979	aCD3/Unstimulated	0.125965	0.116008	aCD3+L2/Unstimulated	0.137629	0.0636065	aCD3+L2/aCD3	0.0116633	0.903346
694	215	B5MC51	TLRRRSLRRSNSISKSPGPSSPKEPLLFSRD	S(0.184)NS(0.814)IS(0.003)KS(0.997)PGPS(0.002)SPKEPLLFSR	LIMK2	S1938	S	13.491	13.3165	13.435	13.5366	13.5519	13.5615	13.5785	13.7268	13.5671	aCD3/Unstimulated	0.135851	0.0793261	aCD3+L2/Unstimulated	0.209978	0.00814089	aCD3+L2/aCD3	0.0741264	0.412519
695	460	Q9Y4A0	TDSEIIRRAQGQADESSENEEEEIELIPEKH	RAQGQADES(1)S(1)ENEEEEIELIPEK	JRKL	S1939	S	13.4919	13.4737	13.4505	13.6244	13.6723	13.8116	13.7796	13.8995	13.8429	aCD3/Unstimulated	0.230744	0.0142356	aCD3+L2/Unstimulated	0.368642	0.000701379	aCD3+L2/aCD3	0.137898	0.140217
696	1025	O95835	FKTIDFSSDLRQQSASYIPKITHPTDTSNFD	QQS(0.147)AS(0.708)Y(0.145)IPK	LATS1	S1941	S	13.499	13.5705	13.592	13.8121	13.6695	13.7756	13.7573	13.5929	13.7854	aCD3/Unstimulated	0.198542	0.0284058	aCD3+L2/Unstimulated	0.157989	0.0347659	aCD3+L2/aCD3	-0.0405527	0.659301
697	346	H0Y7Q2	YESDEQEKSAYQEYDSDSDVPEELKRDYVDE	S(0.001)AY(0.003)QEY(0.06)DS(0.939)DS(0.997)DVPEELKR	CCDC132	S1942	S	13.5024	13.375	13.4149	13.5639	13.6453	13.6516	13.6334	13.6194	13.7096	aCD3/Unstimulated	0.189541	0.0184945	aCD3+L2/Unstimulated	0.22339	0.00322738	aCD3+L2/aCD3	0.0338495	0.65807
698	148	P56524-2	LKLRSRLKQKVAERRSSPLLRRKDGPVVTAL	VAERRS(1)S(1)PLLR	HDAC4	S1944	S	13.5029	13.424	13.4441	13.5902	13.3924	13.5287	13.3404	13.2683	13.5056	aCD3/Unstimulated	0.0467896	0.572282	aCD3+L2/Unstimulated	-0.0855754	0.266556	aCD3+L2/aCD3	-0.132365	0.233407
699	438	Q9ULJ3-2	PVTEVRIKTEPSSPLSDPSDIIRVTVGDAAT	IKT(0.898)EPS(0.14)S(0.962)PLS(0.944)DPS(0.056)DIIR	ZBTB21	S1946	S	13.5045	13.3881	13.5104	13.6822	13.6502	13.5375	13.8389	13.7457	13.6862	aCD3/Unstimulated	0.155596	0.052655	aCD3+L2/Unstimulated	0.289256	0.0020203	aCD3+L2/aCD3	0.13366	0.16894
700	115	A0A087WXI0	EEFSSGLKNIFGSSQSPHRLRRRKPLPSKRV	NIFGSS(0.001)QS(0.999)PHR	RAB44	S1947	S	13.5058	13.5293	13.608	13.5329	13.6631	13.6907	13.7254	13.662	13.8907	aCD3/Unstimulated	0.0812367	0.314789	aCD3+L2/Unstimulated	0.211697	0.0137958	aCD3+L2/aCD3	0.13046	0.222874
701	163	X6RDD7	TPNAKTVNGKAESSDSGAESEEEEAQEEVKG	AES(0.019)S(0.061)DS(0.93)GAES(0.99)EEEEAQEEVKGAEQSDNDKK	ACBD5	S1948	S	13.5078	13.2388	13.2775	13.5106	13.5243	13.5231	13.7552	13.6358	13.7011	aCD3/Unstimulated	0.177971	0.0515342	aCD3+L2/Unstimulated	0.356015	0.00152445	aCD3+L2/aCD3	0.178043	0.112572
702	412	Q15036-2	PDATRESMVKLSSKLSAVSLRGIGSPSTDAS	LS(0.001)S(0.005)KLS(0.993)AVS(1)LR	SNX17	S1950	S	13.5081	13.5809	13.543	13.8082	13.6859	13.5927	13.8106	13.7109	13.6968	aCD3/Unstimulated	0.151551	0.058526	aCD3+L2/Unstimulated	0.195406	0.0121563	aCD3+L2/aCD3	0.0438542	0.621428
703	544	E7EWR4	MQGASIQGGSQPGGFSPGQNQVTPQDHEKAA	QVPVMQGTGMQGASIQGGSQPGGFS(0.995)PGQNQVT(0.005)PQDHEK	CSTF2	S1952	S	13.5087	13.2942	13.5248	13.6088	13.5126	13.5817	13.773	13.5938	13.7765	aCD3/Unstimulated	0.125168	0.162303	aCD3+L2/Unstimulated	0.271897	0.00615528	aCD3+L2/aCD3	0.146729	0.206234
704	165	Q03164-2	GFGSDEEVRVRSPTRSPSVKTSPRKPRGRPR	S(0.061)PT(0.061)RS(0.857)PS(0.378)VKT(0.145)S(0.499)PR	KMT2A	S1953	S	13.509	13.2991	13.4995	13.6264	13.8288	13.6888	13.5511	13.5681	13.5967	aCD3/Unstimulated	0.278814	0.0141881	aCD3+L2/Unstimulated	0.136104	0.0848423	aCD3+L2/aCD3	-0.142709	0.196684
705	239	Q9Y2U5	LDGESYPKSRMPRAQSYPDNHQEFSDYDNPI	AQS(1)YPDNHQEFSDYDNPIFEK	MAP3K2	S1954	S	13.5102	13.3936	13.4501	13.5952	13.6159	13.6355	13.6983	13.4962	13.7577	aCD3/Unstimulated	0.164239	0.0603305	aCD3+L2/Unstimulated	0.199431	0.0166173	aCD3+L2/aCD3	0.0351921	0.722452
706	701	Q9UIG0-2	ELVRLCLRRSDVQEESEGSDTDDNKDSAAFE	S(0.001)DVQEES(0.998)EGS(0.739)DT(0.263)DDNKDSAAFEDNEVQDEFLEK	BAZ1B	S1955	S	13.5117	13.5459	13.6068	13.732	13.7101	13.672	13.9026	13.9023	13.9233	aCD3/Unstimulated	0.149897	0.0236993	aCD3+L2/Unstimulated	0.35458	0.000223016	aCD3+L2/aCD3	0.204683	0.0109684
707	1280	H0Y760	VPPFDSHEVAEVGFSSNDDEDKDDDVIEVTG	SQVPPFDSHEVAEVGFS(1)S(1)NDDEDKDDDVIEVTGK	RAD54L2	S1956	S	13.5122	13.3933	13.4672	13.5962	13.6071	13.5797	13.7168	13.7326	13.4896	aCD3/Unstimulated	0.136777	0.101653	aCD3+L2/Unstimulated	0.188778	0.0209644	aCD3+L2/aCD3	0.0520005	0.589332
708	82	C9IY73	LCYTLINHRVLCTRPSGNSAEEYYENVPCKA	VLCT(0.222)RPS(0.797)GNS(0.981)AEEYYENVPCK	GCSAM	S1958	S	13.5132	13.6507	13.6707	13.6705	13.6721	13.7242	13.8608	13.7661	13.9718	aCD3/Unstimulated	0.0774021	0.303641	aCD3+L2/Unstimulated	0.254696	0.00419321	aCD3+L2/aCD3	0.177294	0.0899057
709	220	Q9BU76	DKEHRRPAEATSSPTSPERPRHHHHDSDSNS	RPAEATSSPT(0.015)S(0.985)PERPR	MMTAG2	S1960	S	13.5139	13.5529	13.6473	13.6251	13.7087	13.7696	13.5505	13.5016	13.719	aCD3/Unstimulated	0.129729	0.12032	aCD3+L2/Unstimulated	0.0189902	0.797974	aCD3+L2/aCD3	-0.110739	0.292311
710	230	Q76FK4-2	FKTSGLETAKKRNSISDDDTDSEDELRMMIA	KRNS(0.03)IS(0.97)DDDT(1)DS(1)EDELR	NOL8	S1961	S	13.5157	13.4206	13.7196	13.7716	13.765	13.8225	13.89	13.7718	13.9588	aCD3/Unstimulated	0.234421	0.0309135	aCD3+L2/Unstimulated	0.321589	0.0033905	aCD3+L2/aCD3	0.0871677	0.441562
711	302	Q96CW6	WSKYPLDVQKEFGYDSPHDLDSD________	YPLDVQKEFGYDS(1)PHDLDS(1)D	SLC7A6OS	S1963	S	13.5177	13.4686	13.5375	13.3881	13.4617	13.4868	13.6268	13.6831	13.5877	aCD3/Unstimulated	-0.0624115	0.283819	aCD3+L2/Unstimulated	0.124583	0.032577	aCD3+L2/aCD3	0.186995	0.0272885
712	303	Q13247	DIKSKSRSRSQSRSNSPLPVPPSKARSVSPP	S(0.161)NS(0.839)PLPVPPSK	SRSF6	S1965	S	13.5191	13.5964	13.5093	13.7051	13.6873	13.7292	13.8189	13.6856	13.9408	aCD3/Unstimulated	0.165598	0.0496608	aCD3+L2/Unstimulated	0.273496	0.00303977	aCD3+L2/aCD3	0.107897	0.277043
713	189	P22626-2	KALSRQEMQEVQSSRSGRGGNFGFGDSRGGG	S(1)GRGGNFGFGDSR	HNRNPA2B1	S1966	S	13.5211	13.273	13.4692	13.5951	13.5981	13.629	13.6352	13.4967	13.6679	aCD3/Unstimulated	0.186331	0.0461169	aCD3+L2/Unstimulated	0.178826	0.0317367	aCD3+L2/aCD3	-0.00750527	0.944607
714	1223	E7ERW7	AESDLKRLSRKHEFMSDTNLSEHAAIPLKAS	KHEFMS(0.954)DT(0.046)NLSEHAAIPLK	DOCK2	S1967	S	13.5215	13.4107	13.4236	13.5575	13.4041	13.5431	13.5682	13.5906	13.6207	aCD3/Unstimulated	0.0496597	0.44811	aCD3+L2/Unstimulated	0.141279	0.0324843	aCD3+L2/aCD3	0.0916193	0.290725
715	156	Q13568-4	GEEEEEEEELQRMLPSLSLTEDVKWPPTLQP	MLPS(0.998)LS(0.501)LT(0.501)EDVK	IRF5	S1968	S	13.5277	13.5284	13.5572	13.4191	13.5827	13.5018	13.6151	13.754	13.7111	aCD3/Unstimulated	-0.0365798	0.577369	aCD3+L2/Unstimulated	0.155638	0.0228125	aCD3+L2/aCD3	0.192218	0.0439281
716	725	Q96T58	ESDRDRDHERRPIERSQSPVHLRRPQSPGAS	S(1)QS(1)PVHLR	SPEN	S1969	S	13.5304	13.4726	13.4869	13.6349	13.6444	13.6509	13.6463	13.67	13.6976	aCD3/Unstimulated	0.146808	0.0216098	aCD3+L2/Unstimulated	0.174709	0.00383643	aCD3+L2/aCD3	0.0279005	0.652909
717	209	Q68EM7-7	QHPPSLSPKPPTRSPSPPTQHTGQPPGQPSA	S(0.015)PS(0.932)PPT(0.053)QHTGQPPGQPSAPSQLSAPR	ARHGAP17	S1970	S	13.5306	13.5285	13.5834	13.6434	13.6722	13.636	13.535	13.6953	13.6927	aCD3/Unstimulated	0.103038	0.12032	aCD3+L2/Unstimulated	0.0934967	0.118271	aCD3+L2/aCD3	-0.00954082	0.904584
718	1135	Q7Z460-4	SLRGVTEAIEKFSFRSQEDLNEPIKRDGKKE	FS(0.012)FRS(0.988)QEDLNEPIKR	CLASP1	S1971	S	13.5314	13.5444	13.503	13.6323	13.6797	13.6172	13.5399	13.612	13.6402	aCD3/Unstimulated	0.116813	0.0548233	aCD3+L2/Unstimulated	0.0710927	0.165443	aCD3+L2/aCD3	-0.0457204	0.499352
719	292	Q14676-3	GAGNGVVPAGVILERSQPPGEDSDTDVDDDS	S(1)QPPGEDS(1)DT(1)DVDDDSRPPGRPAEVHLER	MDC1	S1972	S	13.5316	13.3279	13.4934	13.6435	13.5308	13.6683	13.6742	13.7473	13.7039	aCD3/Unstimulated	0.163272	0.0506867	aCD3+L2/Unstimulated	0.2575	0.00383334	aCD3+L2/aCD3	0.0942288	0.326967
720	27	H3BMM9	LGVKENNKKSSTRAPSPTKRKDRSDEKSKDR	S(0.001)S(0.001)T(0.003)RAPS(0.919)PT(0.076)K	RNPS1	S1973	S	13.5324	13.1365	13.5187	13.567	13.6192	13.4627	12.8151	12.6642	12.8601	aCD3/Unstimulated	0.153728	0.204505	aCD3+L2/Unstimulated	-0.616071	0.000867219	aCD3+L2/aCD3	-0.769799	0.000330672
721	1450	Q5VZL5-2	ILMVREVHEELAKAKSEDSDVELSD______	EVHEELAKAKS(1)EDS(1)DVELS(1)D	ZMYM4	S1974	S	13.5368	13.5953	13.7005	13.7196	13.6612	13.7906	13.9216	13.873	13.9382	aCD3/Unstimulated	0.112941	0.107374	aCD3+L2/Unstimulated	0.300055	0.00133944	aCD3+L2/aCD3	0.187114	0.0497331
722	377	Q9UQ35	EPPAPTPLLAERHGGSPQPLATTPLSQEPVN	HGGS(0.994)PQPLAT(0.726)T(0.274)PLS(0.006)QEPVNPPS(0.329)EAS(0.515)PT(0.156)R	SRRM2	S1975	S	13.5403	13.5816	13.4728	13.7207	13.6745	13.8499	13.8375	13.9159	13.8812	aCD3/Unstimulated	0.216785	0.0160046	aCD3+L2/Unstimulated	0.346612	0.000875893	aCD3+L2/aCD3	0.129827	0.15779
723	170	E9PMG1	ADAQEPASPVVSPQQSPPTSPHTWRKHSRHP	TSADAQEPASPVVS(0.072)PQQS(0.874)PPT(0.447)S(0.445)PHT(0.162)WRK	REPS1	S1976	S	13.5432	13.4196	13.4247	13.5733	13.4487	13.662	13.6419	13.4939	13.785	aCD3/Unstimulated	0.0988476	0.298064	aCD3+L2/Unstimulated	0.177772	0.0548823	aCD3+L2/aCD3	0.0789249	0.498781
724	349	A0A0A0MTM7	PPQNLERADEICIAGSPLTPRRVTEVRADTG	ADEICIAGS(1)PLT(1)PR	RBL2	S1977	S	13.5468	13.5109	13.5331	13.5108	13.7107	13.6052	13.6384	13.6167	13.7756	aCD3/Unstimulated	0.0786448	0.287352	aCD3+L2/Unstimulated	0.146636	0.044215	aCD3+L2/aCD3	0.067991	0.456647
725	503	O75925	SPLNNKGILSLPHQASPVSRTPSLPAVDTSY	GILSLPHQAS(1)PVSR	PIAS1	S1978	S	13.5482	13.6933	13.5564	13.6891	13.7103	13.7206	13.5908	13.6563	13.7882	aCD3/Unstimulated	0.107372	0.153775	aCD3+L2/Unstimulated	0.0791408	0.238244	aCD3+L2/aCD3	-0.0282314	0.756823
726	1214	Q8WYP5	PQSILRSTLRSTPLASPSPSPGRSPQRLKET	S(0.002)T(0.002)PLAS(0.995)PS(0.592)PS(0.412)PGRS(0.997)PQR	AHCTF1	S1979	S	13.5501	13.3247	13.4775	13.454	13.6102	13.6671	13.5984	13.5435	13.8353	aCD3/Unstimulated	0.126329	0.234555	aCD3+L2/Unstimulated	0.208293	0.0451962	aCD3+L2/aCD3	0.0819634	0.524281
727	206	J3KSK6	EKDLDGAGKRRKTSQSEEEEAPRGHRGERPT	RKT(0.416)S(0.587)QS(0.997)EEEEAPR	MICAL3	S1980	S	13.5507	13.2429	13.5213	13.5713	13.7098	13.5706	13.2398	13.2422	13.3216	aCD3/Unstimulated	0.178918	0.0799008	aCD3+L2/Unstimulated	-0.170433	0.0635969	aCD3+L2/aCD3	-0.349351	0.0133971
728	2779	Q8NFC6	EERHMPKRKRKQHYLSSEDEPDDNPDVLDSR	KQHYLS(1)S(1)EDEPDDNPDVLDSR	BOD1L1	S1981	S	13.5511	13.6142	13.6952	13.7778	13.8219	13.8994	13.8315	13.781	13.8286	aCD3/Unstimulated	0.212898	0.0143558	aCD3+L2/Unstimulated	0.193556	0.00672037	aCD3+L2/aCD3	-0.0193427	0.808588
729	381	F5H5P2	RIGHHSTSDDSSAYRSVDEVNYWDKQDHPIS	IGHHS(0.979)T(0.016)S(0.005)DDS(0.013)S(0.013)AYRS(0.974)VDEVNYWDKQDHPISR	BCKDHA	S1983	S	13.5537	13.5412	13.7514	13.8928	13.851	13.8942	13.9414	13.81	13.8351	aCD3/Unstimulated	0.263872	0.0137174	aCD3+L2/Unstimulated	0.246715	0.00501225	aCD3+L2/aCD3	-0.0171576	0.858489
730	292	C9J0I9	ESPRRMMTRSQDATFSPGSEQAEKSPGPIVS	SQDATFS(1)PGSEQAEKS(0.997)PGPIVS(0.003)R	ZC3HC1	S1984	S	13.5591	13.5326	13.6092	13.7744	13.6802	13.6802	13.7187	13.72	13.7202	aCD3/Unstimulated	0.144663	0.0298803	aCD3+L2/Unstimulated	0.152703	0.010852	aCD3+L2/aCD3	0.00804046	0.908597
731	386	Q96JM3	KSSSVSPSSWKSPPASPESWKSGPPELRKTA	S(0.01)S(0.01)S(0.009)VS(0.065)PS(0.19)S(0.19)WKS(0.559)PPAS(0.944)PES(0.025)WK	CHAMP1	S1985	S	13.5599	13.3526	13.5178	13.7931	13.6274	13.6873	13.6866	13.6037	13.7175	aCD3/Unstimulated	0.225828	0.0229112	aCD3+L2/Unstimulated	0.192503	0.019451	aCD3+L2/aCD3	-0.0333252	0.736437
732	1213	Q5T200-2	NRSHTSGRLRSPSNDSAHRSGDDQSGRKRVL	LRS(1)PS(1)NDS(0.999)AHRS(0.001)GDDQSGR	ZC3H13	S1986	S	13.5606	13.4881	13.8323	13.6636	13.8625	13.9273	13.5454	13.5026	13.661	aCD3/Unstimulated	0.190843	0.107374	aCD3+L2/Unstimulated	-0.0572974	0.579424	aCD3+L2/aCD3	-0.248141	0.108887
733	348	P61073	KRGGHSSVSTESESSSFHSS___________	GGHSSVSTESES(0.01)S(0.006)S(0.975)FHS(0.004)S(0.004)	CXCR4	S1987	S	13.5624	13.3787	13.7919	13.696	13.8465	13.844	13.5458	13.5668	13.6638	aCD3/Unstimulated	0.217843	0.0681783	aCD3+L2/Unstimulated	0.0144675	0.887634	aCD3+L2/aCD3	-0.203375	0.16796
734	128	O15446	GTLRILEGPQQSLSGSPLQPIPASPPPQIPP	ILEGPQQSLS(0.005)GS(0.995)PLQPIPAS(1)PPPQIPPGLRPR	CD3EAP	S1988	S	13.563	13.5295	13.7449	13.9043	13.9594	13.9523	13.9919	13.8992	13.8644	aCD3/Unstimulated	0.32626	0.00976217	aCD3+L2/Unstimulated	0.306047	0.00188551	aCD3+L2/aCD3	-0.0202131	0.832003
735	838	Q12872	RSVPTAYRVSRSPGASRKRTRSRSPHEKKKK	S(0.017)VPT(0.019)AY(0.008)RVS(0.857)RS(0.344)PGAS(0.755)R	SFSWAP	S1990	S	13.5632	13.4408	13.5987	13.7627	13.7108	13.6672	13.7493	13.7066	13.8235	aCD3/Unstimulated	0.179334	0.0279548	aCD3+L2/Unstimulated	0.225543	0.00444348	aCD3+L2/aCD3	0.0462098	0.572446
736	446	Q53EL6-2	QLRDLCPSRGRKRFVSEGDGGRLKPESY___	RFVS(1)EGDGGR	PDCD4	S1991	S	13.5646	13.6324	13.6415	13.6053	13.7262	13.7936	13.7079	13.6994	13.7289	aCD3/Unstimulated	0.0955184	0.155326	aCD3+L2/Unstimulated	0.0992072	0.10875	aCD3+L2/aCD3	0.00368882	0.964916
737	352	Q16204	FNEMSAQGLRPRTVSSPIPYTPSPSSSRPIS	T(0.063)VS(0.215)S(0.707)PIPY(0.015)T(0.044)PS(0.249)PS(0.209)S(0.192)S(0.176)RPIS(0.126)PGLS(0.002)YAS(0.002)HTVGFTPPTSLTR	CCDC6	S1992	S	13.5647	13.3977	13.4253	13.7684	13.6626	13.7054	13.7316	13.749	13.6067	aCD3/Unstimulated	0.249565	0.0138299	aCD3+L2/Unstimulated	0.2332	0.00543883	aCD3+L2/aCD3	-0.0163647	0.859321
738	485	Q14676-3	VLKDHTKIRALVRAHSEKDQPPFGDSDDSVE	AHS(0.993)EKDQPPFGDS(0.007)DDSVEADKSSPGIHLER	MDC1	S1993	S	13.567	13.1819	13.3569	13.5548	13.5672	13.6993	13.4428	13.5209	13.7189	aCD3/Unstimulated	0.238518	0.0630174	aCD3+L2/Unstimulated	0.192262	0.0860352	aCD3+L2/aCD3	-0.0462558	0.753378
739	87	Q14103-3	KNEEDEGHSNSSPRHSEAATAQREEWKMFIG	IDASKNEEDEGHS(0.007)NS(0.102)S(0.891)PRHS(1)EAATAQR	HNRNPD	S1994	S	13.569	13.5705	13.6349	13.5535	13.5788	13.4121	13.7413	13.8003	13.8186	aCD3/Unstimulated	-0.0766331	0.244147	aCD3+L2/Unstimulated	0.195286	0.00732098	aCD3+L2/aCD3	0.27192	0.00703892
740	215	C9J2I0	VNANFAHFDNFPKSSSADFGTFNTSQSHQTA	S(0.04)S(0.147)S(0.813)ADFGTFNTSQSHQTASAVSK	AGFG1	S1995	S	13.5691	13.6329	13.663	13.8553	13.8944	13.8323	13.7671	13.7541	13.9471	aCD3/Unstimulated	0.238974	0.0139933	aCD3+L2/Unstimulated	0.201124	0.00913157	aCD3+L2/aCD3	-0.0378498	0.660811
741	201	Q9H165-2	LQHAQNTHGLRIYLESEHGSPLTPRVGIPSG	IYLES(1)EHGS(1)PLT(1)PR	BCL11A	S1996	S	13.5693	13.653	13.6718	13.8641	13.7664	13.762	13.9515	13.6989	13.9382	aCD3/Unstimulated	0.166147	0.0690839	aCD3+L2/Unstimulated	0.231487	0.010686	aCD3+L2/aCD3	0.0653402	0.524281
742	625	Q9H165-2	GESASGGLSKKLLLGSPSSLSPFSKRIKLEK	LLLGS(0.985)PS(0.076)S(0.269)LS(0.67)PFS(0.001)K	BCL11A	S1997	S	13.5696	13.5215	13.615	13.7625	13.6434	13.7631	13.7403	13.9022	13.745	aCD3/Unstimulated	0.154332	0.0515342	aCD3+L2/Unstimulated	0.227155	0.00547451	aCD3+L2/aCD3	0.072823	0.415911
743	307	Q14676-3	SQPPGEDSDTDVDDDSRPPGRPAEVHLERAQ	SQPPGEDS(0.569)DT(0.431)DVDDDS(1)RPPGRPAEVHLER	MDC1	S1998	S	13.5707	13.4455	13.5011	13.5838	13.5051	13.586	13.7731	13.7308	13.7734	aCD3/Unstimulated	0.0525283	0.369815	aCD3+L2/Unstimulated	0.253371	0.00158659	aCD3+L2/aCD3	0.200843	0.0205082
744	276	Q96ST2	SDSENEELPKPRISDSESEDPPRNQASDSEN	IS(0.984)DS(0.759)ES(0.42)EDPPRNQAS(0.858)DS(0.979)ENEELPKPR	IWS1	S1999	S	13.5711	13.4703	13.4169	13.5546	13.4224	13.5065	13.6613	13.5725	13.5965	aCD3/Unstimulated	0.00835539	0.902932	aCD3+L2/Unstimulated	0.123998	0.0590547	aCD3+L2/aCD3	0.115643	0.19934
745	621	P04049	IELLQHSLPKINRSASEPSLHRAAHTEDINA;IELLQRSLPKIERSASEPSLHRTQADELPAC	S(0.014)AS(0.984)EPS(0.002)LHR	RAF1	S2000	S	13.5729	13.2994	13.571	13.6401	13.6501	13.681	13.4693	13.4148	13.5238	aCD3/Unstimulated	0.175974	0.0611666	aCD3+L2/Unstimulated	-0.0117948	0.88307	aCD3+L2/aCD3	-0.187769	0.109307
746	381	Q96HA1	VPKPGSLKRGLNSQSSDDHLNKRSRSSSMSS	GLNS(0.036)QS(0.227)S(0.737)DDHLNKR	POM121C	S2001	S	13.575	13.4797	13.5927	13.75	13.731	13.6951	13.7913	13.7328	13.8104	aCD3/Unstimulated	0.176234	0.0185599	aCD3+L2/Unstimulated	0.229022	0.0021363	aCD3+L2/aCD3	0.0527888	0.462243
747	87	Q13884-2	AGAGHPGAGGAQPPDSPAGVRTAFTDLPEQV	GAGAGHPGAGGAQPPDS(1)PAGVR	SNTB1	S2002	S	13.5767	13.3188	13.5558	13.7171	13.7659	13.8044	13.8038	13.5656	13.9202	aCD3/Unstimulated	0.278694	0.0329808	aCD3+L2/Unstimulated	0.279439	0.0158739	aCD3+L2/aCD3	0.00074542	0.995754
748	556	Q92613	LKLKMPKSTPEDHRNSSTETDQQPHSPDSSS	STPEDHRNS(0.967)S(0.025)T(0.008)ET(0.001)DQQPHS(0.998)PDS(0.001)SSSVHSIR	JADE3	S2003	S	13.5813	13.3691	13.7416	13.5492	13.8413	13.7531	13.6647	12.7585	13.6109	aCD3/Unstimulated	0.150523	0.529926	aCD3+L2/Unstimulated	-0.219302	0.322688	aCD3+L2/aCD3	-0.369825	0.250096
749	312	F5GWX5	KRKRSSSEDDDLDVESDFDDASINSYSVSDG	KRS(0.333)S(0.333)S(0.333)EDDDLDVES(1)DFDDASINSYSVSDGSTSR	CHD4	S2004	S	13.5815	13.5933	13.6489	13.8135	13.9207	13.93	13.9225	13.892	13.9249	aCD3/Unstimulated	0.280148	0.00742672	aCD3+L2/Unstimulated	0.305241	0.000764845	aCD3+L2/aCD3	0.0250936	0.726911
750	390	Q86X95	EGSSRSHGREERSRRSRSRSPGSYKQRETRK	S(1)RS(0.997)RS(0.99)PGS(0.012)YK	CIR1	S2005	S	13.5842	13.2702	13.6217	13.557	13.6771	13.6508	13.6193	13.4852	13.5806	aCD3/Unstimulated	0.136282	0.190681	aCD3+L2/Unstimulated	0.0696787	0.45578	aCD3+L2/aCD3	-0.0666034	0.592547
751	453	O43719	GEFEEGASENNAKESSPEKEAEEGCPEKESE	ES(0.132)S(0.868)PEKEAEEGCPEKESEEGCPK	HTATSF1	S2006	S	13.5844	13.5086	13.5729	13.4035	13.5177	13.615	13.7207	13.8363	13.6884	aCD3/Unstimulated	-0.0432076	0.560847	aCD3+L2/Unstimulated	0.193158	0.0149951	aCD3+L2/aCD3	0.236366	0.0306043
752	430	Q8IXS8	LSVDSVELTPMKKHLSLPAGQVVPKINSLSL	HLS(1)LPAGQVVPK	FAM126B	S2007	S	13.5852	13.5811	13.6129	13.7606	13.6946	13.7109	13.727	13.6486	13.8199	aCD3/Unstimulated	0.128945	0.0593007	aCD3+L2/Unstimulated	0.138729	0.0276538	aCD3+L2/aCD3	0.00978437	0.899614
753	258	H0Y2V6	NPPQMLWERTEEDSKSIKSDVPVYLKRLKGN	T(0.068)EEDS(0.202)KS(0.731)IKS(0.873)DVPVY(0.127)LK	CEP170	S2008	S	13.5874	13.5397	13.4897	13.6661	13.5622	13.5217	13.7136	13.6168	13.7237	aCD3/Unstimulated	0.0443799	0.495588	aCD3+L2/Unstimulated	0.145769	0.0283944	aCD3+L2/aCD3	0.10139	0.245201
754	315	E9PK91	SPAKTIAPQNAPRDESRGRSSFYPDGGDQET	TIAPQNAPRDES(1)RGR	BCLAF1	S2010	S	13.59	13.5401	13.778	13.9129	13.9124	13.949	13.7925	13.626	13.6897	aCD3/Unstimulated	0.288739	0.0123905	aCD3+L2/Unstimulated	0.0666681	0.362304	aCD3+L2/aCD3	-0.222071	0.0510751
755	65	A4D1S0-2	PAGAVEKAAGAGLEPSSKKKPPSPRPGSPRV	AAGAGLEPS(1)S(1)K	KLRG2	S2011	S	13.6009	13.4877	13.7513	13.6508	13.8395	13.7472	13.5843	13.3976	13.4526	aCD3/Unstimulated	0.132533	0.164051	aCD3+L2/Unstimulated	-0.135106	0.123159	aCD3+L2/aCD3	-0.267639	0.0442542
756	1857	Q9UQ35	SRTPPTSRKRSRSRTSPAPWKRSRSRASPAT	S(0.211)RT(0.824)S(0.965)PAPWK	SRRM2	S2013	S	13.6014	13.6173	13.6396	13.3105	13.3074	13.2679	13.5386	13.5172	13.8607	aCD3/Unstimulated	-0.324189	0.0139933	aCD3+L2/Unstimulated	0.01933	0.827363	aCD3+L2/aCD3	0.343519	0.0151814
757	154	Q9BTE3-2	TWVKEAYVNANQARVSPSTSYTPSRHKRSYE	VS(0.959)PS(0.034)T(0.005)S(0.001)YTPSR	MCMBP	S2014	S	13.6062	13.5536	13.6437	13.6351	13.6497	13.8204	13.8791	13.7371	13.8213	aCD3/Unstimulated	0.100555	0.18166	aCD3+L2/Unstimulated	0.211334	0.00911566	aCD3+L2/aCD3	0.11078	0.258042
758	53	J3QLH8	ETTWERPSSSPGIPASPGSHRSSLPPTVNGY	YYVNTTTNETTWERPSSSPGIPAS(0.886)PGS(0.113)HR	GAS7	S2015	S	13.6101	13.5269	13.7076	13.9226	13.856	13.8912	13.838	13.8943	14.0652	aCD3/Unstimulated	0.275061	0.0138693	aCD3+L2/Unstimulated	0.317649	0.00211602	aCD3+L2/aCD3	0.0425878	0.666167
759	2138	Q01082	KGEQVSQNGLPAEQGSPRMAETVDTSEMVNG;KGEQVSQNGLPAEQGSPRVSYRSQTYQNYKN	VSEEAESQQQWDTSKGEQVSQNGLPAEQGS(1)PR	SPTBN1	S2016	S	13.6123	13.6355	13.7095	13.76	13.8821	13.8326	13.8178	13.8538	14.0369	aCD3/Unstimulated	0.172496	0.0460546	aCD3+L2/Unstimulated	0.250392	0.00493968	aCD3+L2/aCD3	0.0778963	0.418756
760	212	B8ZZU6	QSLQQPATSTTETPASPAHTTPQTQSTSGRR	TQSEESRPQSLQQPATSTTETPAS(1)PAHTTPQTQSTSGR	ATF2	S2017	S	13.6152	13.6245	13.7433	13.8432	13.7619	13.7276	13.7611	13.6573	13.8548	aCD3/Unstimulated	0.116561	0.132724	aCD3+L2/Unstimulated	0.0967735	0.164202	aCD3+L2/aCD3	-0.0197876	0.83462
761	698	P11171-7	PEPRPSEWDKRLSTHSPFRTLNINGQIPTGE	RLS(0.355)T(0.67)HS(0.975)PFR	EPB41	S2018	S	13.6156	13.58	13.6561	13.512	13.6217	13.5733	13.5827	13.5323	13.7949	aCD3/Unstimulated	-0.0482511	0.545689	aCD3+L2/Unstimulated	0.0193983	0.796466	aCD3+L2/aCD3	0.0676494	0.496542
762	536	Q9UQ35	RWGRSRSPQRRGRSRSPQRPGWSRSRNTQRR	S(1)RS(1)PQRPGWSR	SRRM2	S2019	S	13.6162	13.5271	13.591	13.7895	13.8242	13.8331	13.6287	13.6869	13.7437	aCD3/Unstimulated	0.237489	0.0100697	aCD3+L2/Unstimulated	0.108337	0.0548622	aCD3+L2/aCD3	-0.129153	0.103574
763	537	Q15154	NENRKDEETEESEYDSEHENSEPVTNIRNPQ	KDEET(0.999)EES(0.971)EY(0.251)DS(0.78)EHENSEPVTNIR	PCM1	S2021	S	13.6183	13.4009	13.6325	13.7394	13.7776	13.8254	13.9264	13.7351	13.9053	aCD3/Unstimulated	0.230245	0.028547	aCD3+L2/Unstimulated	0.305024	0.00356634	aCD3+L2/aCD3	0.0747789	0.485178
764	931	V9GYM8	AEAPWARRPVDPRRRSLPAGDALYLSFNPPQ	RRS(1)LPAGDALYLSFNPPQPSR	ARHGEF2	S2023	S	13.6187	13.5381	13.5466	13.6459	13.681	13.7545	13.8691	13.848	13.8041	aCD3/Unstimulated	0.126012	0.0517628	aCD3+L2/Unstimulated	0.272575	0.00116269	aCD3+L2/aCD3	0.146563	0.0715021
765	138	E9PL71	TPAEDDEDDDIDLFGSDNEEEDKEAAQLREE	KPATPAEDDEDDDIDLFGS(1)DNEEEDKEAAQLR	EEF1D	S2024	S	13.6246	13.8019	13.8112	13.5858	13.4975	13.7161	13.7314	13.844	13.9131	aCD3/Unstimulated	-0.14608	0.117009	aCD3+L2/Unstimulated	0.0836213	0.304311	aCD3+L2/aCD3	0.229702	0.0656506
766	727	Q96T58	DRDRDHERRPIERSQSPVHLRRPQSPGASPS	S(1)QS(1)PVHLR	SPEN	S2025	S	13.6271	13.5758	13.6007	13.7425	13.7502	13.7413	13.7512	13.7845	13.8102	aCD3/Unstimulated	0.143487	0.0230248	aCD3+L2/Unstimulated	0.180794	0.00326306	aCD3+L2/aCD3	0.0373066	0.541399
767	50	H0Y459	LEQEAQMHNTAARSASPCRLSPREVSKAAPQ	S(0.049)AS(0.952)PCRLS(0.999)PR	NCOR1	S2026	S	13.6299	13.6348	13.7196	13.7205	13.7995	13.8685	13.8563	13.627	13.8516	aCD3/Unstimulated	0.134723	0.118093	aCD3+L2/Unstimulated	0.116862	0.131286	aCD3+L2/aCD3	-0.0178615	0.863186
768	839	Q9UQ35	KQKSKTPSRQSHSSSSPHPKVKSGTPPRQGS	S(0.019)KT(0.135)PS(0.513)RQS(0.374)HS(0.675)S(0.637)S(0.833)S(0.813)PHPK	SRRM2	S2028	S	13.6309	13.4397	13.5343	13.6545	13.7492	13.6742	13.3555	13.2998	13.2687	aCD3/Unstimulated	0.15763	0.0428644	aCD3+L2/Unstimulated	-0.226975	0.00467812	aCD3+L2/aCD3	-0.384604	0.000929299
769	479	Q96KC8	RAKRQKDFDIAEQNESSDEESLRKERARSAE	QKDFDIAEQNES(0.997)S(0.998)DEES(0.005)LRK	DNAJC1	S2029	S	13.6316	13.751	13.7046	13.8751	13.844	14.0335	13.9544	13.8849	14.0699	aCD3/Unstimulated	0.22179	0.0237414	aCD3+L2/Unstimulated	0.273966	0.00386464	aCD3+L2/aCD3	0.0521758	0.589332
770	685	P35626	SGTVELPKPSLCHRNSNGL____________	SGTVELPKPSLCHRNS(1)NGL	ADRBK2	S2031	S	13.6331	13.5305	13.6813	13.7961	13.7443	13.8553	13.9239	13.7369	14.0322	aCD3/Unstimulated	0.183576	0.0601409	aCD3+L2/Unstimulated	0.282694	0.00559324	aCD3+L2/aCD3	0.0991178	0.379752
771	389	Q13263-2	DPYSSAEPHVSGVKRSRSGEGEVSGLMRKVP	S(0.798)RS(0.202)GEGEVSGLMR	TRIM28	S2032	S	13.6336	13.6294	13.6961	13.746	13.7022	13.6545	13.6098	13.5601	13.5487	aCD3/Unstimulated	0.0478773	0.386897	aCD3+L2/Unstimulated	-0.0801697	0.125788	aCD3+L2/aCD3	-0.128047	0.0955642
772	463	O14617-3	VPEGLDLDAWINEPLSDSESEDERPRAVFHE	KVPVPEGLDLDAWINEPLS(1)DS(1)ES(1)EDERPR	AP3D1	S2033	S	13.6338	13.6103	13.7272	13.818	13.7701	13.7386	13.8826	13.8958	13.7536	aCD3/Unstimulated	0.118454	0.0915585	aCD3+L2/Unstimulated	0.186903	0.00957165	aCD3+L2/aCD3	0.0684489	0.411991
773	74	Q8TAD8	EPARSGHRGNRARGVSRSPPKKKNKASGRRS	GVS(1)RS(1)PPK	SNIP1	S2036	S	13.6348	13.4969	13.786	13.4402	13.5073	13.5545	13.6444	13.4051	13.6304	aCD3/Unstimulated	-0.138624	0.171217	aCD3+L2/Unstimulated	-0.0792914	0.380722	aCD3+L2/aCD3	0.0593322	0.623924
774	52	H3BRB6	YRTGGGAMGLRSRSVSSVAGMGMDPSTAGGV	S(0.517)RS(0.517)VS(0.803)S(0.163)VAGMGMDPSTAGGVPFGLYTPASR	ZNRF1	S2038	S	13.6354	13.4966	13.5539	13.8116	13.8827	13.7948	13.9427	13.8625	14.0431	aCD3/Unstimulated	0.267757	0.0111627	aCD3+L2/Unstimulated	0.387464	0.000626319	aCD3+L2/aCD3	0.119707	0.203672
775	553	F8VS36	INYSVLRGLSSAGGGSPHREDAQPEHSASAR	GLSSAGGGS(1)PHREDAQPEHSASAR	BRF1	S2039	S	13.6366	13.6122	13.6252	13.728	13.7699	13.6404	13.5204	13.6864	13.6995	aCD3/Unstimulated	0.0880927	0.21177	aCD3+L2/Unstimulated	0.0107841	0.86855	aCD3+L2/aCD3	-0.0773086	0.382952
776	256	J3KNG6	KLLRAPTLAELDSSESEEETLHKSTSSSSVS	APTLAELDS(1)S(1)ES(1)EEETLHK	SPIRE1	S2040	S	13.6378	13.6305	13.5461	13.6799	13.7725	13.7899	13.7461	13.8159	13.7985	aCD3/Unstimulated	0.142659	0.0385741	aCD3+L2/Unstimulated	0.182032	0.00686946	aCD3+L2/aCD3	0.0393739	0.589332
777	408	P20700	SPSSRVTVSRASSSRSVRTTRGKRKRVDVEE	VT(0.001)VS(0.004)RAS(0.24)S(0.516)S(0.251)RS(0.988)VR	LMNB1	S2043	S	13.6431	13.215	13.5571	13.618	13.6922	13.6149	13.4846	13.3179	13.0995	aCD3/Unstimulated	0.169994	0.215566	aCD3+L2/Unstimulated	-0.171069	0.175803	aCD3+L2/aCD3	-0.341063	0.0728634
778	276	Q9NX58	EEEAHVGAGKRKRRHSEVETDSKKKKMKLPE	RHS(1)EVETDSKK	LYAR	S2044	S	13.6435	13.6058	13.5545	13.5461	13.8241	13.5314	11.9288	12.0182	11.5809	aCD3/Unstimulated	0.0325829	0.806762	aCD3+L2/Unstimulated	-1.75864	8.9167e-07	aCD3+L2/aCD3	-1.79122	8.91859e-07
779	382	F2Z2K5	MKEKLSAQASLKRHTSLNDLSLTRDEQEIEF	HT(0.152)S(0.797)LNDLS(0.035)LT(0.016)RDEQEIEFLR	JAKMIP1	S2045	S	13.6455	13.6401	13.6011	13.9486	13.7937	13.9892	13.9285	13.8287	13.9	aCD3/Unstimulated	0.281625	0.0100697	aCD3+L2/Unstimulated	0.25685	0.00272828	aCD3+L2/aCD3	-0.0247748	0.772184
780	149	Q99549	ANSDSDQQSETKEDTSPKKKKKKLRQREEKS	LSLNNDIFEANS(1)DS(1)DQQSET(0.002)KEDT(0.223)S(0.775)PK	MPHOSPH8	S2046	S	13.6456	13.5485	13.5686	13.656	13.6902	13.5179	13.6794	13.888	13.8645	aCD3/Unstimulated	0.0338017	0.672876	aCD3+L2/Unstimulated	0.223068	0.0108719	aCD3+L2/aCD3	0.189266	0.0921608
781	53	Q9H7L9	RSCRGRESDEDTEDASETDLAKHDEEDYVEM	GRES(1)DEDT(1)EDAS(0.997)ET(0.003)DLAKHDEEDYVEMK	SUDS3	S2047	S	13.6456	13.6892	13.792	13.8009	13.7234	13.7681	13.8615	13.8824	14.0369	aCD3/Unstimulated	0.0551922	0.441174	aCD3+L2/Unstimulated	0.217995	0.00696739	aCD3+L2/aCD3	0.162803	0.10152
782	53	O95251-4	RSARVTRSSARLSQSSQDSSPVRNLQSFGTE	S(0.08)S(0.088)ARLS(0.848)QS(0.987)S(0.997)QDS(0.293)S(0.706)PVRNLQSFGTEEPAYSTR	KAT7	S2048	S	13.6461	13.4219	13.5086	13.8027	13.5437	13.7933	13.8439	13.8614	13.8632	aCD3/Unstimulated	0.187706	0.0626216	aCD3+L2/Unstimulated	0.330639	0.00316254	aCD3+L2/aCD3	0.142932	0.240847
783	1217	Q5T200-2	TSGRLRSPSNDSAHRSGDDQSGRKRVLHSGS	LRS(0.978)PS(0.054)NDS(0.994)AHRS(0.96)GDDQS(0.014)GR	ZC3H13	S2049	S	13.6464	13.2982	13.5457	13.5518	13.7326	13.6134	13.3875	13.6014	13.4776	aCD3/Unstimulated	0.135885	0.211961	aCD3+L2/Unstimulated	-0.00791942	0.938506	aCD3+L2/aCD3	-0.143804	0.307475
784	461	A0A0A0MSU2	LRGGVIQSTRRRRRASQEANLLTLAQKAVEL	RAS(1)QEANLLTLAQK	ELMSAN1	S2050	S	13.6469	13.5421	13.5464	13.5951	13.7131	13.7701	13.7407	13.811	13.8341	aCD3/Unstimulated	0.114293	0.113566	aCD3+L2/Unstimulated	0.216833	0.00589769	aCD3+L2/aCD3	0.10254	0.262013
785	41	Q8WUM0	GSTPRTASRKGLPLGSAVSSPVLFSPVGRRS	KGLPLGS(0.857)AVS(0.303)S(0.84)PVLFS(1)PVGR	NUP133	S2051	S	13.6471	13.6222	13.7786	13.7838	13.7859	13.8031	13.8306	13.883	13.7209	aCD3/Unstimulated	0.108329	0.131942	aCD3+L2/Unstimulated	0.128865	0.0560168	aCD3+L2/aCD3	0.020536	0.81496
786	174	P16383	LDVQHTSSISGMKRESEDDPESEPDDHEKRI	RES(1)EDDPES(1)EPDDHEKR	GCFC2	S2054	S	13.6477	13.757	13.6967	13.5787	13.5209	13.466	13.5358	13.6749	13.9074	aCD3/Unstimulated	-0.178618	0.0888305	aCD3+L2/Unstimulated	0.00555375	0.95171	aCD3+L2/aCD3	0.184171	0.164505
787	187	Q9P2J5-2	RERNKIKFGKRYTIYSPKDGQPCMDHDRQTG	RY(0.002)T(0.042)IY(0.002)S(0.953)PK	LARS	S2056	S	13.6496	13.5787	13.6361	13.656	13.7274	13.7455	13.5314	13.4181	13.4808	aCD3/Unstimulated	0.088201	0.149234	aCD3+L2/Unstimulated	-0.144715	0.018811	aCD3+L2/aCD3	-0.232916	0.00936049
788	1739	J3QS41	AIGQEPFHPLSSRTVSSSSLPSLEEYEPRGP	T(0.013)VS(0.91)S(0.064)S(0.085)S(0.924)LPS(0.004)LEEYEPR	HELZ	S2057	S	13.6518	13.6375	13.6958	13.8889	13.8829	13.949	14.0355	13.9927	13.9396	aCD3/Unstimulated	0.245222	0.00976217	aCD3+L2/Unstimulated	0.327566	0.000431311	aCD3+L2/aCD3	0.0823444	0.264601
789	246	P37275-3	VNGRPRTGLKTSQCSSPSLSASPGSPTRPQI	T(0.001)S(0.003)QCS(0.16)S(0.761)PS(0.075)LS(0.002)AS(0.011)PGS(0.974)PT(0.014)RPQIR	ZEB1	S2058	S	13.6525	13.5539	13.5691	13.7655	13.818	13.6201	13.7358	13.7116	13.9552	aCD3/Unstimulated	0.142713	0.123873	aCD3+L2/Unstimulated	0.209014	0.0221959	aCD3+L2/aCD3	0.0663013	0.536897
790	417	Q9UQ49	FTHREILSHLQGDCTSPGRNPSQFKSN____	EILSHLQGDCT(0.162)S(0.837)PGRNPS(0.002)QFK	NEU3	S2059	S	13.6556	13.3927	13.589	13.7737	13.7798	13.7485	13.8443	13.8041	13.7959	aCD3/Unstimulated	0.221581	0.021134	aCD3+L2/Unstimulated	0.269008	0.00342619	aCD3+L2/aCD3	0.0474272	0.608289
791	424	J3QR07	FQGFARLSSESHHGGSPIHWVLPAGMSAKML	LSSESHHGGS(1)PIHWVLPAGMSAK	YTHDC1	S2060	S	13.6595	13.5502	13.6334	13.9347	13.8278	14.047	13.8296	13.9753	13.7086	aCD3/Unstimulated	0.322125	0.0130536	aCD3+L2/Unstimulated	0.223464	0.0179461	aCD3+L2/aCD3	-0.0986607	0.390118
792	149	Q13283	QDEVFGGFVTEPQEESEEEVEEPEERQQTPE	YQDEVFGGFVTEPQEES(1)EEEVEEPEER	G3BP1	S2061	S	13.6597	13.6949	13.6165	13.869	13.8146	13.8702	13.9376	14.0121	13.9537	aCD3/Unstimulated	0.194215	0.0130654	aCD3+L2/Unstimulated	0.310754	0.000557685	aCD3+L2/aCD3	0.116539	0.118613
793	601	C9J840	NETQSASSTLQKHKSSSSFTPFIDPRLLQIS;RQTQSASSTLQKHKSSSSFTPFIDPRLLQIS	HKS(0.159)S(0.805)S(0.224)S(0.808)FT(0.005)PFIDPR	MAP4K4	S2062	S	13.6607	13.5867	13.7553	13.693	13.5802	13.4805	13.6931	13.537	13.5774	aCD3/Unstimulated	-0.0829989	0.311837	aCD3+L2/Unstimulated	-0.0650569	0.385359	aCD3+L2/aCD3	0.017942	0.862075
794	347	P06729	RVQPKPPHGAAENSLSPSSN___________	VQPKPPHGAAENS(0.009)LS(0.988)PS(0.395)S(0.608)N	CD2	S2063	S	13.6621	13.6176	13.7776	13.7031	13.8091	13.9087	13.8621	13.7432	14.0188	aCD3/Unstimulated	0.121202	0.202402	aCD3+L2/Unstimulated	0.188928	0.0419014	aCD3+L2/aCD3	0.0677263	0.552061
795	118	Q8WX93-7	SPRSPSGHPHVRRPRSRSRDSGDENEPIQER	S(1)RS(1)RDS(1)GDENEPIQER	PALLD	S2064	S	13.6648	13.457	13.7315	13.7191	13.7214	13.7756	13.6899	13.8844	13.846	aCD3/Unstimulated	0.120965	0.184902	aCD3+L2/Unstimulated	0.189043	0.0346657	aCD3+L2/aCD3	0.0680777	0.532493
796	28	X6RIP6	HKRDDFLDLAESPNASDTECSDEIPLKVPRT	RDDFLDLAES(1)PNAS(0.999)DT(0.001)ECSDEIPLKVPR	GRAMD4	S2065	S	13.6659	13.6398	13.6877	13.3026	13.2028	13.9636	13.8918	14.0018	13.7884	aCD3/Unstimulated	-0.174813	0.348962	aCD3+L2/Unstimulated	0.2295	0.186371	aCD3+L2/aCD3	0.404313	0.113944
797	164	Q5T5X7	LLNVYELFEKANASNSPSSLRLLNEPQKRDC	ANAS(0.014)NS(0.918)PS(0.065)S(0.003)LR	BEND3	S2067	S	13.677	13.6738	13.7195	13.8864	13.9413	13.9974	13.8176	13.8968	13.9729	aCD3/Unstimulated	0.251611	0.0103119	aCD3+L2/Unstimulated	0.205695	0.00510527	aCD3+L2/aCD3	-0.0459154	0.550517
798	583	P49756	EAERRRQPQIKQEPESEEEEEEKQEKEEKRE	QEPES(1)EEEEEEKQEKEEK	RBM25	S2068	S	13.6777	13.6558	13.6944	13.4481	13.4896	13.6113	13.87	13.7502	13.9821	aCD3/Unstimulated	-0.15967	0.0614025	aCD3+L2/Unstimulated	0.191422	0.0180752	aCD3+L2/aCD3	0.351092	0.00402867
799	659	Q86V48-2	LRCRVIKSSGREKPDSDDDLDIASLVTAKLV	EKPDS(1)DDDLDIASLVTAK	LUZP1	S2069	S	13.6788	13.5779	13.4612	13.7375	13.6159	13.6816	13.7459	13.7803	13.7719	aCD3/Unstimulated	0.105725	0.152331	aCD3+L2/Unstimulated	0.193405	0.0118219	aCD3+L2/aCD3	0.08768	0.339364
800	907	Q9P107	SKLCEETPITSVPRGSLRGRGPSPAAASPEG	LCEETPIT(0.061)S(0.053)VPRGS(0.886)LR	GMIP	S2070	S	13.679	13.6025	13.8663	13.8539	13.9159	13.9633	14.133	13.8423	14.1743	aCD3/Unstimulated	0.195091	0.0932413	aCD3+L2/Unstimulated	0.333901	0.00669137	aCD3+L2/aCD3	0.13881	0.325585
801	879	Q5T200-2	LSQVVRPQESRSLSPSHLTEDRQGRWKEEDR	S(0.888)LS(0.197)PS(0.914)HLT(0.001)EDR	ZC3H13	S2071	S	13.6848	13.5259	13.6492	13.7286	13.8186	13.9015	13.8043	13.8499	13.9078	aCD3/Unstimulated	0.196245	0.0272741	aCD3+L2/Unstimulated	0.234036	0.00545418	aCD3+L2/aCD3	0.0377913	0.67225
802	711	F5H514	RKTAQDTLYVLPSPTSPCPSPVLVRKRAFVK	KTAQDTLYVLPS(0.005)PT(0.209)S(0.794)PCPS(0.992)PVLVR	CEP152	S2072	S	13.6891	13.608	13.6633	13.8901	13.8242	13.9195	13.9084	13.9062	13.8289	aCD3/Unstimulated	0.224434	0.0109047	aCD3+L2/Unstimulated	0.227689	0.00220545	aCD3+L2/aCD3	0.00325579	0.964916
803	348	Q6P2E9-2	VEPLGLPQASPSRTRSPDVISSASTALSQDI	T(0.246)RS(0.754)PDVISSASTALSQDIPEIASEALSR	EDC4	S2074	S	13.6897	13.5409	13.702	13.8352	13.7122	13.6715	13.8576	13.9453	13.7282	aCD3/Unstimulated	0.0954044	0.260824	aCD3+L2/Unstimulated	0.199501	0.0219361	aCD3+L2/aCD3	0.104096	0.337059
804	216	Q7L4I2	RDRKKRIEKPRRFSRSLSRTPSPPPFRGRNT	S(1)LS(1)RT(1)PS(1)PPPFR	RSRC2	S2075	S	13.6911	13.518	13.6838	13.5853	13.5918	13.6073	13.7179	13.7769	13.7919	aCD3/Unstimulated	-0.0361414	0.575507	aCD3+L2/Unstimulated	0.131252	0.042646	aCD3+L2/aCD3	0.167394	0.0682542
805	678	Q2M2I8-2	ASLNKSKSATTTPSGSPRTSQQNVYNPSEGS	S(0.001)KS(0.973)AT(0.94)T(0.075)T(0.008)PS(0.006)GS(0.996)PR	AAK1	S2076	S	13.6916	13.6379	13.9069	13.6047	13.6299	13.798	13.7286	13.6934	13.8538	aCD3/Unstimulated	-0.0679036	0.472379	aCD3+L2/Unstimulated	0.0131431	0.883292	aCD3+L2/aCD3	0.0810467	0.491222
806	7	D6RIT8	_________MALKKSSPSLDSGDSDSEELPT	KS(0.147)S(0.795)PS(0.09)LDS(0.968)GDS(0.994)DS(0.006)EELPTFAFLK	EME1	S2077	S	13.6976	13.667	13.9378	13.8965	13.8003	13.8489	13.9554	13.9579	13.8878	aCD3/Unstimulated	0.081103	0.328203	aCD3+L2/Unstimulated	0.166196	0.0430475	aCD3+L2/aCD3	0.0850929	0.416367
807	360	Q14004-2	GGGSSPYSRRLPRSPSPYSRRRSPSYSRHSS	LPRS(1)PS(0.997)PY(0.001)S(0.002)R	CDK13	S2078	S	13.7009	13.6852	13.7649	13.7538	13.7794	13.9624	13.9586	13.8519	13.9692	aCD3/Unstimulated	0.114832	0.139977	aCD3+L2/Unstimulated	0.209534	0.0103111	aCD3+L2/aCD3	0.0947023	0.327308
808	1271	Q7Z3K3-5	ASLEEQLKLSGEHSESSTPRPRSSPEETIEP	LSGEHS(0.114)ES(0.912)S(0.902)T(0.072)PRPR	POGZ	S2080	S	13.7023	13.5959	13.7164	13.7113	13.8366	13.7412	13.6851	13.7397	13.7896	aCD3/Unstimulated	0.0915082	0.172216	aCD3+L2/Unstimulated	0.0665784	0.268403	aCD3+L2/aCD3	-0.0249298	0.759351
809	80	P11171-7	DLTKNKERTSESRGLSRLFSSFLKRPKSQVS	GLS(1)RLFS(1)S(1)FLK	EPB41	S2081	S	13.7024	13.4361	13.5126	13.9597	13.9119	13.9845	14.1275	14.1827	13.9348	aCD3/Unstimulated	0.401628	0.0100697	aCD3+L2/Unstimulated	0.531297	0.000566533	aCD3+L2/aCD3	0.129669	0.295197
810	138	P84103	RSRSRSLSRDRRRERSLSRERNHKPSRSFSR	ERS(1)LS(1)RER	SRSF3	S2082	S	13.7038	13.6176	13.7871	13.7897	13.8706	13.8373	13.195	12.979	12.8766	aCD3/Unstimulated	0.129692	0.170859	aCD3+L2/Unstimulated	-0.685941	9.77403e-05	aCD3+L2/aCD3	-0.815633	2.93597e-05
811	1137	E9PGC8	QGLDYVPSAGTISPTSSLEEDKGFKSPPCED	TEATQGLDYVPS(0.003)AGT(0.015)IS(0.962)PT(0.098)S(0.942)S(0.98)LEEDKGFK	MAP1A	S2084	S	13.7048	13.6545	13.7252	13.737	13.7529	13.7127	14.0523	14.0221	13.9498	aCD3/Unstimulated	0.0393855	0.472379	aCD3+L2/Unstimulated	0.313251	0.000559899	aCD3+L2/aCD3	0.273866	0.00213766
812	35	Q8TAD8	DVVLPAGVVVKQERLSPEVAPPAHRRPDHSG	QERLS(1)PEVAPPAHR	SNIP1	S2087	S	13.7074	13.7868	13.8177	13.8599	13.9332	13.8522	13.8675	13.7554	13.8428	aCD3/Unstimulated	0.111171	0.0915585	aCD3+L2/Unstimulated	0.0512746	0.363859	aCD3+L2/aCD3	-0.0598963	0.439303
813	776	Q8WXE0-2	PSVTPTPARGTPRSQSFALRARRKGPPPPPP	S(0.017)QS(0.983)FALR	CASKIN2	S2088	S	13.7084	13.7418	13.8539	13.8258	13.8843	13.9536	14.0228	13.8459	14.0168	aCD3/Unstimulated	0.119865	0.131942	aCD3+L2/Unstimulated	0.19379	0.0159552	aCD3+L2/aCD3	0.073925	0.439873
814	114	P31323	GAFNAPVINRFTRRASVCAEAYNPDEEEDDA	RAS(1)VCAEAYNPDEEEDDAESR	PRKAR2B	S2089	S	13.7095	13.6742	13.7108	13.9276	13.9751	14.0805	13.9609	13.9671	14.2013	aCD3/Unstimulated	0.296232	0.0125292	aCD3+L2/Unstimulated	0.344945	0.00176371	aCD3+L2/aCD3	0.0487134	0.628982
815	745	O75717-2	SQPRFRNQVEEDAEDSGEADDEEKPEIHKPG	NQVEEDAEDS(1)GEADDEEKPEIHKPGQNSFSK	WDHD1	S2090	S	13.71	13.3399	13.6338	13.6628	13.7118	13.6777	13.6384	13.7935	13.7719	aCD3/Unstimulated	0.122858	0.233883	aCD3+L2/Unstimulated	0.173351	0.0781693	aCD3+L2/aCD3	0.0504924	0.687364
816	1977	O75376	SSHRYETPSDAIEVISPASSPAPPQEKLQTY	GSQSSDSSSSLSSHRYETPSDAIEVIS(1)PAS(0.115)S(0.885)PAPPQEK	NCOR1	S2091	S	13.711	13.5066	13.6945	13.8262	13.8391	13.9867	13.9586	13.9733	13.9414	aCD3/Unstimulated	0.246624	0.0160564	aCD3+L2/Unstimulated	0.320371	0.0018515	aCD3+L2/aCD3	0.0737478	0.446076
817	663	Q9H501	KQKALAEEASEEELPSDVDLNDPYFAEEVKQ	ALAEEAS(1)EEELPS(1)DVDLNDPYFAEEVK	ESF1	S2092	S	13.7125	13.6417	13.7151	13.8351	13.8559	13.7021	14.0272	14.0445	13.7694	aCD3/Unstimulated	0.107959	0.233552	aCD3+L2/Unstimulated	0.257281	0.00911566	aCD3+L2/aCD3	0.149322	0.209173
818	904	Q9UPT8	DPRLARALPTSKPEGSLHSSPVGPSSSKGSG	ALPT(0.028)S(0.031)KPEGS(0.939)LHS(0.36)S(0.642)PVGPSSSK	ZC3H4	S2094	S	13.7159	13.5733	13.6708	13.8916	13.7389	13.8745	13.7787	13.7744	13.9128	aCD3/Unstimulated	0.18171	0.0364804	aCD3+L2/Unstimulated	0.168641	0.026428	aCD3+L2/aCD3	-0.0130692	0.889076
819	991	Q6F5E8	PGEDAEPQAGPSARGSPSPAAPGPPAGPLPR	GS(0.803)PS(0.197)PAAPGPPAGPLPR	RLTPR	S2095	S	13.7168	13.7045	13.5476	13.8073	13.8066	13.6963	13.7316	13.6473	13.8251	aCD3/Unstimulated	0.113814	0.154397	aCD3+L2/Unstimulated	0.078396	0.269773	aCD3+L2/aCD3	-0.0354181	0.713614
820	29	K7EIM4	SPVALEEAKTSGAPGSPQTPPERHDSGGSLP	T(0.014)S(0.014)GAPGS(0.971)PQT(1)PPERHDSGGSLPLTPR	HEXIM2	S2096	S	13.7196	13.6643	13.7914	13.9013	13.9577	13.9942	14.031	13.998	14.0591	aCD3/Unstimulated	0.225973	0.0111627	aCD3+L2/Unstimulated	0.304288	0.000885806	aCD3+L2/aCD3	0.0783148	0.313903
821	171	H0YC42	SVGSVITKKLEDVKNSPTFKSFEEKVENLKG	KLEDVKNS(0.941)PT(0.059)FK	TPD52	S2097	S	13.7198	13.7398	13.7064	13.6495	13.6348	13.6424	13.7383	13.7725	13.7024	aCD3/Unstimulated	-0.0797381	0.130078	aCD3+L2/Unstimulated	0.0157506	0.734822	aCD3+L2/aCD3	0.0954887	0.161265
822	103	F5H1Y0	LSVKELPTVTTNVQNSQDKSIEKHGSSKIET	ELPTVTTNVQNS(0.979)QDKS(0.021)IEK	RAD51AP1	S2098	S	13.7213	13.6815	13.6721	13.7772	13.8163	13.7544	13.7703	13.7242	13.798	aCD3/Unstimulated	0.09095	0.10398	aCD3+L2/Unstimulated	0.0724882	0.145298	aCD3+L2/aCD3	-0.0184618	0.780004
823	717	H7C0P0	ELELTRRALEKERLHSPGATSTAELGSRGEQ	LHS(1)PGATSTAELGSR	CEP250	S2099	S	13.7262	13.7848	13.8091	13.874	13.8463	13.9614	13.9535	13.9156	14.0135	aCD3/Unstimulated	0.120533	0.0686969	aCD3+L2/Unstimulated	0.187481	0.00635391	aCD3+L2/aCD3	0.0669473	0.384447
824	105	P33991	LTYGTPSSRVEGTPRSGVRGTPVRQRPDLGS	VEGT(1)PRS(1)GVRGT(1)PVR	MCM4	S2100	S	13.7286	13.5641	13.5501	13.5313	13.5935	13.6181	13.7401	13.6969	13.7773	aCD3/Unstimulated	-0.0332908	0.624316	aCD3+L2/Unstimulated	0.123861	0.0622147	aCD3+L2/aCD3	0.157151	0.096691
825	308	Q06546	AAKVQRAPRISGEDRSSPGNRTGNNGQIQLW	APRIS(0.825)GEDRS(0.905)S(0.269)PGNR	GABPA	S2101	S	13.7287	13.8536	13.8628	13.9873	13.974	14.0475	14.0229	13.8458	14.2526	aCD3/Unstimulated	0.187926	0.0921192	aCD3+L2/Unstimulated	0.225399	0.0321775	aCD3+L2/aCD3	0.0374735	0.772654
826	195	F6PQP6	SHSEQEYGKAGGSPASYHGSTSPRVSSELEQ	AGGS(1)PAS(1)YHGSTSPR	EPN2	S2102	S	13.7322	13.6796	13.7902	13.8662	13.8058	13.8094	13.7103	13.625	13.9494	aCD3/Unstimulated	0.0931018	0.301142	aCD3+L2/Unstimulated	0.0275234	0.73916	aCD3+L2/aCD3	-0.0655784	0.547239
827	126	C9JAT7	KKCARSESLIDASEDSQLEAAIRASLQETHF	SESLIDAS(1)EDS(1)QLEAAIR	UBXN7	S2104	S	13.7332	13.6775	13.5991	13.8594	13.739	13.9549	14.0193	13.9686	13.8866	aCD3/Unstimulated	0.181171	0.040458	aCD3+L2/Unstimulated	0.288242	0.00272421	aCD3+L2/aCD3	0.107071	0.292311
828	615	A0A087WWP4	LPEESGGRHLDRSPESDRPRKRHCAPSPDRS	HLDRS(1)PES(1)DRPR	RBM15	S2105	S	13.7345	13.7337	13.8652	13.9898	13.9819	13.9616	13.6555	13.741	13.9713	aCD3/Unstimulated	0.199981	0.0479888	aCD3+L2/Unstimulated	0.0114625	0.891444	aCD3+L2/aCD3	-0.188519	0.124768
829	354	Q7KZ85-2	PGITPSSSSRTRTPASINATPANINLADLTR	T(0.285)RT(0.719)PAS(0.996)INATPANINLADLTR	SUPT6H	S2106	S	13.7371	13.6899	13.6842	13.9016	13.8361	13.8677	13.9109	13.9401	13.9232	aCD3/Unstimulated	0.164701	0.0160046	aCD3+L2/Unstimulated	0.220982	0.0015993	aCD3+L2/aCD3	0.056281	0.389193
830	30	I1E4Y6	LRALSSGGSITSPPLSPALPKYKLADYRYGR	ALSSGGS(0.003)IT(0.135)S(0.862)PPLS(1)PALPK	GIGYF2	S2107	S	13.7379	13.5806	13.7616	13.7577	13.7091	13.7497	13.8834	13.9317	13.8757	aCD3/Unstimulated	0.0454525	0.482872	aCD3+L2/Unstimulated	0.203505	0.00621112	aCD3+L2/aCD3	0.158052	0.0845136
831	1056	Q6PKG0	VVAGGGGGEGRKRCPSQSSSRPAAMISQPPT	CPS(0.99)QS(0.003)S(0.003)S(0.003)RPAAMISQPPTPPTGQPVREDAK	LARP1	S2109	S	13.7394	13.607	13.6914	13.7408	13.7582	13.8804	13.8377	13.8377	13.9742	aCD3/Unstimulated	0.113888	0.130569	aCD3+L2/Unstimulated	0.203953	0.0097946	aCD3+L2/aCD3	0.0900646	0.331774
832	217	C9JFK9	LRAASPFRSSVQGASSREGSPARSSTPLHSP	SSVQGAS(0.07)S(0.93)REGS(1)PAR	BAG3	S2110	S	13.7397	13.6332	13.7584	13.8301	13.8437	13.7139	13.6018	13.7559	13.8471	aCD3/Unstimulated	0.0854816	0.298854	aCD3+L2/Unstimulated	0.0244753	0.746156	aCD3+L2/aCD3	-0.0610064	0.539395
833	96	D6RAY8	SYFKNQRGIQYIDLSSDSEDVVSPNCSNTVQ	GIQYIDLS(0.996)S(0.988)DS(0.015)EDVVSPNCSNTVQEK	SMARCAD1	S2111	S	13.7435	13.5972	13.8944	13.7895	13.9139	13.9035	14.0377	14.0224	13.8447	aCD3/Unstimulated	0.123911	0.201083	aCD3+L2/Unstimulated	0.223225	0.0229191	aCD3+L2/aCD3	0.0993141	0.411991
834	74	O60930	KKFATEDEAWAFVRKSASPEVSEGHENQHGQ	KS(1)AS(1)PEVSEGHENQHGQESEAK	RNASEH1	S2113	S	13.7462	13.7017	13.7618	13.745	13.5781	13.586	13.7374	13.8824	13.6776	aCD3/Unstimulated	-0.100204	0.202402	aCD3+L2/Unstimulated	0.0291787	0.682368	aCD3+L2/aCD3	0.129383	0.207965
835	144	Q9H4Z3	KIEIPVTPTGQSVPSSPSIPGTPTLKMWGTS	IEIPVTPTGQSVPS(0.179)S(0.816)PS(0.595)IPGT(0.344)PT(0.067)LK	PCIF1	S2114	S	13.7468	13.8009	13.7844	14.0436	13.8433	14.0679	14.0429	14.1991	13.9379	aCD3/Unstimulated	0.207523	0.0434958	aCD3+L2/Unstimulated	0.282614	0.00610041	aCD3+L2/aCD3	0.0750904	0.500807
836	1066	Q4LE39-2	KATVVNNKKKGKGTNSSDSEELSAGESITKS	GKGT(0.236)NS(0.816)S(0.948)DS(1)EELS(0.992)AGES(0.007)IT(0.001)K	ARID4B	S2115	S	13.7493	13.5211	13.7811	13.8311	13.9507	13.9349	14.072	13.9555	13.8767	aCD3/Unstimulated	0.2217	0.0365783	aCD3+L2/Unstimulated	0.284263	0.00617374	aCD3+L2/aCD3	0.0625629	0.573086
837	43	Q9Y5Q9-2	RKTREKKSLQEKGKLSAEENPDDSEVPSSSG	GKLS(1)AEENPDDSEVPSSSGINSTK	GTF3C3	S2119	S	13.7505	13.6961	13.7534	13.8308	13.8436	13.9052	13.9384	13.7693	14.1404	aCD3/Unstimulated	0.126571	0.188047	aCD3+L2/Unstimulated	0.216059	0.0249369	aCD3+L2/aCD3	0.0894885	0.446182
838	347	Q9UIG0-2	LNPKLWCHVHLKKSLSGSPLKVKNSKNSKSP	S(0.15)LS(0.884)GS(0.966)PLKVK	BAZ1B	S2120	S	13.751	13.6139	13.6157	13.8513	13.9216	13.9452	13.9419	13.8618	13.8914	aCD3/Unstimulated	0.245862	0.0111627	aCD3+L2/Unstimulated	0.238194	0.00273609	aCD3+L2/aCD3	-0.00766755	0.926958
839	304	Q3B726	DQDPVFQGSDSSGYQSDHKKKKKKRKHSEEA	HQEVQDQDPVFQGSDSSGYQS(1)DHKK	TWISTNB	S2122	S	13.7528	13.7712	13.9284	13.8113	13.8832	13.8858	13.9504	13.9378	14.0459	aCD3/Unstimulated	0.0426129	0.537569	aCD3+L2/Unstimulated	0.160565	0.0245421	aCD3+L2/aCD3	0.117952	0.204712
840	88	F8WAR4	EQAKKESEDQKREETSETALRKFCVQSFSSN	ES(0.003)EDQKREET(0.851)S(0.851)ET(0.296)ALR	CHCHD3	S2123	S	13.7543	13.7032	13.6895	13.5726	13.6569	13.4843	13.8453	13.738	13.7614	aCD3/Unstimulated	-0.144434	0.0511125	aCD3+L2/Unstimulated	0.0658862	0.277464	aCD3+L2/aCD3	0.210321	0.0286902
841	138	H7C504	RRRKVLRLQEEQDGGSSDEDRAGPAPPGASD	LQEEQDGGS(1)S(1)DEDRAGPAPPGASDGVDIQDVK	DHX34	S2124	S	13.7555	13.5663	13.7147	13.98	13.9099	13.9503	13.9428	13.9792	13.9544	aCD3/Unstimulated	0.267923	0.0100697	aCD3+L2/Unstimulated	0.279992	0.00163004	aCD3+L2/aCD3	0.0120692	0.883933
842	339	Q5JT35	QDLGDNSRNLVGRGSSPRGSLSPRSPVSSLQ	GS(0.221)S(0.782)PRGS(0.994)LS(0.895)PRS(0.587)PVS(0.391)S(0.128)LQIR	MLLT10	S2126	S	13.7556	13.7168	13.5936	13.8118	13.7796	13.8045	13.863	13.7652	13.8647	aCD3/Unstimulated	0.10996	0.105926	aCD3+L2/Unstimulated	0.142333	0.0293314	aCD3+L2/aCD3	0.0323725	0.682198
843	183	E9PK91	KAEGEPQEESPLKSKSQEEPKDTFEHDPSES	S(0.96)QEEPKDT(0.039)FEHDPSESIDEFNK	BCLAF1	S2128	S	13.756	13.8064	13.7669	13.9345	14.0072	13.9982	13.9071	14.0021	13.9705	aCD3/Unstimulated	0.203517	0.0123028	aCD3+L2/Unstimulated	0.183435	0.00477062	aCD3+L2/aCD3	-0.0200827	0.771635
844	142	Q99549	LNNDIFEANSDSDQQSETKEDTSPKKKKKKL	LSLNNDIFEANS(1)DS(1)DQQS(0.966)ET(0.034)KEDTSPK	MPHOSPH8	S2129	S	13.7562	13.749	13.8647	13.8816	13.8717	13.8828	14.1069	13.9501	13.9459	aCD3/Unstimulated	0.0887592	0.194825	aCD3+L2/Unstimulated	0.211009	0.00597541	aCD3+L2/aCD3	0.12225	0.176916
845	1788	P46100-2	PSVSLKLEESKATSSSNPSSPAPDWYKDFVT	AT(0.007)S(0.032)S(0.146)S(0.808)NPS(0.323)S(0.685)PAPDWYKDFVTDADAEVLEHSGK	ATRX	S2130	S	13.7601	13.6655	13.8368	13.94	13.9319	13.9492	14.0423	14.1984	13.9331	aCD3/Unstimulated	0.186192	0.0452934	aCD3+L2/Unstimulated	0.303762	0.00284945	aCD3+L2/aCD3	0.11757	0.278373
846	1070	A0A087WV66	REPAGDGKSIRTFKESPKQILDPAARVTGMK	T(0.054)FKES(0.946)PKQILDPAAR	MKI67	S2131	S	13.762	13.7007	13.7665	13.9444	13.854	13.918	13.9439	13.829	13.9974	aCD3/Unstimulated	0.162399	0.0342435	aCD3+L2/Unstimulated	0.180374	0.0105048	aCD3+L2/aCD3	0.0179756	0.827566
847	193	Q13242	SYIRVYPERSTSYGYSRSRSGSRGRDSPYQS	S(0.016)T(0.021)S(0.057)Y(0.012)GY(0.015)S(0.926)RS(0.953)R	SRSF9	S2132	S	13.7625	13.6826	13.804	14.012	13.7609	14.0047	13.906	13.9332	13.9777	aCD3/Unstimulated	0.176166	0.0544673	aCD3+L2/Unstimulated	0.189283	0.0249369	aCD3+L2/aCD3	0.013117	0.899614
848	179	Q01130-2	VSRSRSRSRSRSRSRSPPPVSKRESKSRSRS	S(0.999)RS(0.99)PPPVS(0.011)K	SRSF2	S2133	S	13.7637	13.6676	13.6272	13.5089	13.555	13.6118	13.6524	13.6926	13.7024	aCD3/Unstimulated	-0.127618	0.0586026	aCD3+L2/Unstimulated	-0.0036906	0.949005	aCD3+L2/aCD3	0.123928	0.13851
849	256	M0QZ09	PKQEPCAQHNGSEPASPKRERPTSPAPHRPP	QEPCAQHNGS(0.001)EPAS(0.999)PKR	SIRT6	S2135	S	13.7644	13.6855	13.8484	13.7479	13.7528	13.8564	13.6887	13.7078	13.9936	aCD3/Unstimulated	0.0195813	0.841057	aCD3+L2/Unstimulated	0.0305854	0.731075	aCD3+L2/aCD3	0.011004	0.929658
850	333	Q86WC4	KRLKSSTSFANIQENSN______________	RLKS(0.456)S(0.493)T(0.525)S(0.525)FANIQENS(1)N	OSTM1	S2136	S	13.7653	13.7456	13.719	13.9945	13.9632	14.0823	13.8727	14.0484	14.0069	aCD3/Unstimulated	0.270041	0.0103119	aCD3+L2/Unstimulated	0.232669	0.00386163	aCD3+L2/aCD3	-0.037372	0.65191
851	236	J3KP30	IVPGNEKQIVGTPVNSEDSDTRQTSHLQARS	QIVGT(1)PVNS(0.976)EDS(0.645)DT(0.107)RQT(0.142)S(0.13)HLQAR	DNTTIP2	S2137	S	13.7698	13.9213	13.7188	14.0438	13.8606	14.0038	13.987	13.8866	14.1897	aCD3/Unstimulated	0.166142	0.116	aCD3+L2/Unstimulated	0.21779	0.0316215	aCD3+L2/aCD3	0.0516484	0.675585
852	2013	O14578-4	PHRYREGRTELRRDKSPGRPLEREKSPGRML	DKS(1)PGRPLER	CIT	S2138	S	13.773	13.6517	13.779	13.5964	13.7858	13.6546	13.4712	13.3348	13.2014	aCD3/Unstimulated	-0.0556411	0.532488	aCD3+L2/Unstimulated	-0.398791	0.00144159	aCD3+L2/aCD3	-0.34315	0.0110724
853	40	P49736	TSSPGRSSRRTDALTSSPGRDLPPFEDESEG	RT(0.018)DALT(0.155)S(0.898)S(0.929)PGR	MCM2	S2139	S	13.7735	13.7709	13.851	13.874	13.893	13.9673	13.8498	13.8123	14.0462	aCD3/Unstimulated	0.11296	0.154063	aCD3+L2/Unstimulated	0.104278	0.147107	aCD3+L2/aCD3	-0.0086825	0.929761
854	14	E9PN66	__MAAKQPPPLMKKHSQTDLVSRLKTRKILG	KHS(0.999)QT(0.001)DLVSR	TP53I11	S2141	S	13.7744	13.6209	13.6655	14.0791	14.1158	14.179	14.0899	13.9849	13.9553	aCD3/Unstimulated	0.437655	0.00282048	aCD3+L2/Unstimulated	0.323099	0.00116269	aCD3+L2/aCD3	-0.114556	0.208897
855	217	Q9BU76	KKKDKEHRRPAEATSSPTSPERPRHHHHDSD	RPAEATS(0.014)S(0.985)PT(0.846)S(0.155)PERPR	MMTAG2	S2142	S	13.7767	13.727	13.8956	13.8917	13.8955	13.8498	13.8585	13.888	13.9422	aCD3/Unstimulated	0.0792808	0.217944	aCD3+L2/Unstimulated	0.0964747	0.109722	aCD3+L2/aCD3	0.0171939	0.832003
856	420	O43301	LPFSFIDYYKKFRGHSVEHALRKSNVDFVKW	GHS(1)VEHALRK	HSPA12A	S2143	S	13.7768	13.9321	13.8236	13.6969	13.6298	13.782	13.8572	13.7516	13.7785	aCD3/Unstimulated	-0.141312	0.0674481	aCD3+L2/Unstimulated	-0.0484315	0.451987	aCD3+L2/aCD3	0.0928804	0.312821
857	312	Q9H501	DSGPDLARGKGNIETSSEDEDDTADLFPEES	GKGNIET(1)S(1)S(1)EDEDDTADLFPEESGFEHAWR	ESF1	S2144	S	13.7795	13.7714	13.7439	13.8564	13.8404	13.9058	14.0136	14.1198	14.0866	aCD3/Unstimulated	0.102601	0.0846725	aCD3+L2/Unstimulated	0.30839	0.000599736	aCD3+L2/aCD3	0.205788	0.012807
858	162	E9PH18	PPRPASLLRHAPHCLSEEEGEQDRPRAPGPW	HAPHCLS(1)EEEGEQDRPR	DNAJB6	S2146	S	13.7826	13.7758	13.7218	13.8109	13.7782	13.8097	13.6261	13.5681	13.5823	aCD3/Unstimulated	0.0395543	0.443568	aCD3+L2/Unstimulated	-0.167904	0.00520541	aCD3+L2/aCD3	-0.207459	0.00860874
859	1438	P51610-2	PVPGPSVPPPEELQVSPGPRQQLPPRQLLQS	AVTTVTQSTPVPGPS(0.002)VPPPEELQVS(0.998)PGPR	HCFC1	S2147	S	13.786	13.7777	13.9212	14.0809	13.9889	14.0702	14.213	14.0363	14.1277	aCD3/Unstimulated	0.218326	0.0193811	aCD3+L2/Unstimulated	0.297351	0.00188159	aCD3+L2/aCD3	0.0790246	0.39116
860	115	C9JFK9	AAAQPPASHGPERSQSPAASDCSSSSSSASL	S(0.198)QS(0.797)PAAS(0.005)DCSSSSSSASLPSSGR	BAG3	S2148	S	13.786	13.6321	13.9375	14.0059	14.0167	14.0417	13.9678	13.8398	14.1145	aCD3/Unstimulated	0.23625	0.0385741	aCD3+L2/Unstimulated	0.188824	0.052424	aCD3+L2/aCD3	-0.0474256	0.697469
861	270	F5GWX5	TKEGKGPNARRKPKGSPRVPDAKKPKPKKVA	GS(1)PRVPDAK	CHD4	S2149	S	13.7913	13.6965	13.8101	13.8842	13.8096	13.7903	13.8189	13.8523	13.6933	aCD3/Unstimulated	0.0620733	0.359892	aCD3+L2/Unstimulated	0.0222145	0.723939	aCD3+L2/aCD3	-0.0398588	0.631772
862	1084	Q5HY54	KVKAFGPGLQGGSAGSPARFTIDTKGAGTGG	AFGPGLQGGS(0.003)AGS(0.997)PAR	FLNA	S2150	S	13.7921	14.0568	13.8612	14.1426	13.9617	14.0738	14.0833	14.021	14.2315	aCD3/Unstimulated	0.155996	0.12032	aCD3+L2/Unstimulated	0.208581	0.0309399	aCD3+L2/aCD3	0.052585	0.655628
863	261	P08238	EKPKIEDVGSDEEDDSGKDKKKKTKKIKEKY	IEDVGS(1)DEEDDS(1)GKDKK	HSP90AB1	S2151	S	13.7924	13.6916	13.7245	13.7694	13.8172	13.7716	14.0399	13.9528	14.0237	aCD3/Unstimulated	0.0499419	0.380145	aCD3+L2/Unstimulated	0.269302	0.00115514	aCD3+L2/aCD3	0.21936	0.0105999
864	101	C9J2I0	LGDSAPTLHLNKGTPSQSPVVGRSQGQQQEK	SLLGDSAPTLHLNKGT(1)PS(0.699)QS(0.301)PVVGR	AGFG1	S2152	S	13.7928	13.7479	13.9032	13.8512	13.8683	14.0005	13.8515	13.7421	14.0223	aCD3/Unstimulated	0.0920081	0.308963	aCD3+L2/Unstimulated	0.0573114	0.487473	aCD3+L2/aCD3	-0.0346967	0.759163
865	66	H0Y5S9	VASTPASRIQPAGNTSPRAISRVDRERKVSM	IQPAGNT(0.043)S(0.957)PR	CSNK1E	S2153	S	13.7928	13.7918	13.8631	13.9137	13.8074	13.9977	14.0433	13.8984	14.0012	aCD3/Unstimulated	0.0903293	0.214837	aCD3+L2/Unstimulated	0.165041	0.0248724	aCD3+L2/aCD3	0.0747118	0.411991
866	906	O75400-2	SPKKKTGKDSGNWDTSGSELSEGELEKRRRT	T(0.023)GKDS(0.023)GNWDT(0.966)S(0.992)GS(0.997)ELS(0.998)EGELEKR	PRPF40A	S2154	S	13.7929	13.7832	13.8665	13.9989	14.0654	14.0589	14.1487	14.1603	13.9751	aCD3/Unstimulated	0.226888	0.0153373	aCD3+L2/Unstimulated	0.280492	0.0019408	aCD3+L2/aCD3	0.0536039	0.526877
867	566	Q92613	EDHRNSSTETDQQPHSPDSSSSVHSIRNMQV	STPEDHRNS(0.946)S(0.012)T(0.017)ET(0.025)DQQPHS(1)PDSSSSVHSIR	JADE3	S2157	S	13.7931	13.6439	13.9383	13.8763	13.9394	14.0232	13.9776	12.6927	13.2293	aCD3/Unstimulated	0.154534	0.583663	aCD3+L2/Unstimulated	-0.491908	0.0739819	aCD3+L2/aCD3	-0.646441	0.101306
868	320	O75995	KLLTAAELLLDYDTGSEEAEEGAESSQEPVA	LLTAAELLLDYDT(1)GS(1)EEAEEGAESSQEPVAHTVSEPK	SASH3	S2158	S	13.7943	13.8315	13.8723	13.9448	13.8037	13.7933	13.9518	14.0639	13.7569	aCD3/Unstimulated	0.0145852	0.872867	aCD3+L2/Unstimulated	0.0915099	0.268704	aCD3+L2/aCD3	0.0769247	0.488343
869	909	Q8IX07	TPADRGPSPAPAPAASPQPGSRGPRDGLGPE	T(0.011)PADRGPS(0.989)PAPAPAAS(0.997)PQPGS(0.003)R	ZFPM1	S2159	S	13.7967	13.6932	13.8172	13.9112	13.8975	13.9918	13.9852	13.9764	14.108	aCD3/Unstimulated	0.164442	0.0355941	aCD3+L2/Unstimulated	0.254166	0.00254642	aCD3+L2/aCD3	0.0897236	0.307109
870	701	Q8N122-3	NARPQRVLDTSSLTQSAPASPTNKGVHIHQA	VLDTSS(0.003)LT(0.021)QS(0.976)APAS(0.975)PT(0.025)NK	RPTOR	S2161	S	13.7982	13.6505	13.8106	13.8181	13.7927	13.9494	13.9164	13.9814	13.863	aCD3/Unstimulated	0.1003	0.187556	aCD3+L2/Unstimulated	0.167183	0.0275015	aCD3+L2/aCD3	0.0668827	0.469693
871	1022	E7EX73	RGDRLDRARTPATKRSFSKEVEERSRERPSQ	S(0.962)FS(0.038)KEVEER	EIF4G1	S2163	S	13.8006	13.8653	13.777	13.8573	13.7356	13.727	13.7952	13.8982	13.8368	aCD3/Unstimulated	-0.0409751	0.516676	aCD3+L2/Unstimulated	0.029143	0.617701	aCD3+L2/aCD3	0.0701182	0.386449
872	319	Q9NQ29-3	SAKYKFSRERASREESWESGRSERGPPDWRL	AS(0.015)REES(0.974)WES(0.01)GRS(0.001)ER	LUC7L	S2164	S	13.8025	13.7255	13.7606	13.9133	13.9386	13.8889	13.8479	13.5835	13.7691	aCD3/Unstimulated	0.150707	0.0720294	aCD3+L2/Unstimulated	-0.029397	0.678199	aCD3+L2/aCD3	-0.180104	0.0921608
873	2419	A0A087WV66	ETPVQKLDLLGNLPGSKRQPQTPKEKAEALE	LDLLGNLPGS(1)KRQPQT(1)PK	MKI67	S2165	S	13.8033	13.6746	13.7324	13.8039	13.8193	13.7438	13.8554	13.9625	13.7576	aCD3/Unstimulated	0.0522273	0.463973	aCD3+L2/Unstimulated	0.121718	0.0785837	aCD3+L2/aCD3	0.0694904	0.439891
874	450	E9PK91	GLKYKSKVSLKGNRESDGFREEKNYKLKETG	GNRES(1)DGFREEK	BCLAF1	S2166	S	13.8057	13.7619	13.7045	13.9919	13.9261	13.9584	13.6975	13.6173	13.8972	aCD3/Unstimulated	0.201461	0.0350663	aCD3+L2/Unstimulated	-0.0200208	0.791533	aCD3+L2/aCD3	-0.221482	0.0554174
875	149	H0Y8P7	RERERTRERERERDHSPTPSVFNRFVGDEER	ERERDHS(1)PTPSVFNR	FIP1L1	S2167	S	13.8086	13.7479	13.7425	13.874	13.9218	13.8896	13.8029	13.7653	13.9085	aCD3/Unstimulated	0.128794	0.0533474	aCD3+L2/Unstimulated	0.0592539	0.281254	aCD3+L2/aCD3	-0.0695399	0.363228
876	17	R4GNF1	MCEVMPTISEDGRRGSALGPDEAGGELERLM	RGS(1)ALGPDEAGGELER	PPFIA3	S2168	S	13.8104	13.8357	14.026	13.9921	14.0409	14.0935	14.1606	14.0061	14.1966	aCD3/Unstimulated	0.151497	0.090472	aCD3+L2/Unstimulated	0.230374	0.011026	aCD3+L2/aCD3	0.0788776	0.448319
877	247	Q92890-3	GNRLDGKKKGVEPSPSPIKPGDIKRGIPNYE	GVEPS(0.065)PS(0.935)PIKPGDIKR	UFD1L	S2169	S	13.8105	13.8532	13.8759	13.9329	13.9255	13.9829	14.0292	13.9828	14.2343	aCD3/Unstimulated	0.100574	0.195594	aCD3+L2/Unstimulated	0.235561	0.00642719	aCD3+L2/aCD3	0.134987	0.188051
878	260	Q32Q12	RGDFCIQVGRNIIHGSDSVKSAEKEISLWFK	NIIHGS(0.968)DS(0.032)VK	NME1-NME2	S2170	S	13.8128	13.7543	13.8123	13.6522	13.5354	13.554	13.5848	13.6035	13.7012	aCD3/Unstimulated	-0.212588	0.0139933	aCD3+L2/Unstimulated	-0.163281	0.0136662	aCD3+L2/aCD3	0.0493062	0.518262
879	33	E7ES68	KHQPWQSPERPLSRLSPERSSDSESNENEPH	LS(0.993)PERS(0.501)S(0.501)DS(0.004)ES(0.001)NENEPHLPHGVSQR	ELAC2	S2171	S	13.814	13.7719	13.9508	14.1137	14.1312	13.993	14.0948	14.0923	14.2089	aCD3/Unstimulated	0.233702	0.0172565	aCD3+L2/Unstimulated	0.286419	0.00249115	aCD3+L2/aCD3	0.0527177	0.563311
880	1465	P18583-2	SPVVSSMPERASESSSEEKDDYEIFVKVKDT	SAAS(0.001)PVVS(0.02)S(0.02)MPERAS(0.983)ES(0.992)S(0.992)S(0.992)EEKDDYEIFVK	SON	S2172	S	13.8162	13.7795	13.8092	14.0471	14.0699	14.1066	14.2476	14.1582	14.075	aCD3/Unstimulated	0.272938	0.00976217	aCD3+L2/Unstimulated	0.358658	0.00048869	aCD3+L2/aCD3	0.0857196	0.292311
881	738	O75151	LDSAAYKSDDSSDEGSLHIDTDTKPGRNARV	LDS(0.04)AAY(0.009)KS(0.958)DDS(0.996)S(0.996)DEGS(0.988)LHIDT(0.009)DT(0.004)KPGR	PHF2	S2173	S	13.8237	13.6979	14.0182	14.1227	14.004	14.026	14.0702	14.0493	14.0443	aCD3/Unstimulated	0.204271	0.0412267	aCD3+L2/Unstimulated	0.208015	0.021437	aCD3+L2/aCD3	0.00374363	0.97444
882	15	A2AJT9-3	_MARSRSRSPRWKHRSLSPVPRNAEHYKQRH	S(1)LS(1)PVPR	CXorf23	S2174	S	13.827	13.8444	13.9313	13.9388	13.9914	14.022	14.1117	13.9748	14.2187	aCD3/Unstimulated	0.116494	0.139977	aCD3+L2/Unstimulated	0.234163	0.00652184	aCD3+L2/aCD3	0.11767	0.245375
883	654	P05771-2	VLTPPDQEVIRNIDQSEFEGFSFVNSEFLKP	NIDQS(1)EFEGFS(1)FVNS(1)EFLKPEVK	PRKCB	S2176	S	13.8312	13.7132	13.6366	14.1358	14.1913	14.1159	14.3061	14.4639	14.1757	aCD3/Unstimulated	0.420666	0.00869001	aCD3+L2/Unstimulated	0.58825	0.000225459	aCD3+L2/aCD3	0.167585	0.164042
884	117	H3BU49	GLVVTSLCKSSSLPASQNNLRH_________	SSSLPAS(1)QNNLRH	ARL2BP	S2177	S	13.8317	13.9929	14.0409	13.9632	14.1217	14.2758	14.1127	13.8221	14.4769	aCD3/Unstimulated	0.165072	0.323985	aCD3+L2/Unstimulated	0.182065	0.237601	aCD3+L2/aCD3	0.0169937	0.938712
885	455	E9PMG1	EMELKRTGSDHTNPTSPLLVKPSDLLEENKI	T(0.424)GS(0.551)DHT(0.025)NPT(0.067)S(0.933)PLLVKPSDLLEENKINSSVK	REPS1	S2178	S	13.8327	13.7247	13.8002	14.2083	14.0474	14.0953	14.0493	14.2198	14.0881	aCD3/Unstimulated	0.331114	0.00965894	aCD3+L2/Unstimulated	0.333203	0.00132541	aCD3+L2/aCD3	0.00208841	0.982263
886	102	H7BZ50	RSSREGSSQRMPRQPSATRLPKGGGPGKSPT	QPS(0.992)AT(0.008)RLPK	MZT2B	S2179	S	13.8341	13.8391	13.7371	13.7903	13.8462	13.705	13.7816	13.7975	13.7403	aCD3/Unstimulated	-0.0229352	0.713123	aCD3+L2/Unstimulated	-0.030298	0.596528	aCD3+L2/aCD3	-0.0073628	0.927914
887	600	C9J840	ANETQSASSTLQKHKSSSSFTPFIDPRLLQI;VRQTQSASSTLQKHKSSSSFTPFIDPRLLQI	HKS(0.996)S(0.014)S(0.144)S(0.83)FT(0.016)PFIDPR	MAP4K4	S2180	S	13.8353	13.7668	13.8481	13.951	13.9791	14.0738	14.0681	14.1363	14.0696	aCD3/Unstimulated	0.184544	0.0183253	aCD3+L2/Unstimulated	0.274555	0.00125315	aCD3+L2/aCD3	0.0900112	0.25957
888	1039	Q6PD62	DKLKIADEGHPRNSNSNSDSDEDEQRKKCAS	NS(0.071)NS(0.931)NS(0.999)DS(1)DEDEQRKK	CTR9	S2181	S	13.8379	13.8916	13.8549	13.7865	13.8437	13.8875	13.7785	13.7985	13.8747	aCD3/Unstimulated	-0.0222664	0.697028	aCD3+L2/Unstimulated	-0.044249	0.400477	aCD3+L2/aCD3	-0.0219827	0.759351
889	320	P08621	RKEELRGGGGDMAEPSEAGDAPPDDGPPGEL	GGGGDMAEPS(1)EAGDAPPDDGPPGELGPDGPDGPEEK	SNRNP70	S2184	S	13.8386	13.8365	13.9068	13.9377	14.0194	14.0413	14.1312	14.0298	14.2369	aCD3/Unstimulated	0.138839	0.0712011	aCD3+L2/Unstimulated	0.272018	0.00240197	aCD3+L2/aCD3	0.133179	0.162846
890	1454	Q9HBD4	KKSSRKRKRDSDAGSSTPTTSTRSRDKDDES	KRDS(0.992)DAGS(0.11)S(0.837)T(0.695)PT(0.248)T(0.079)S(0.028)T(0.011)R	SMARCA4	S2185	S	13.8393	13.7383	13.8845	13.8339	14.0797	13.9323	13.687	13.7502	13.5826	aCD3/Unstimulated	0.127928	0.147025	aCD3+L2/Unstimulated	-0.147408	0.0734622	aCD3+L2/aCD3	-0.275336	0.0271361
891	80	A2AJT9-3	SRGNIYYQSYEHRSPSPNIRNSLENVYMYKP	GNIYYQS(0.002)Y(0.005)EHRS(0.998)PS(0.995)PNIR	CXorf23	S2186	S	13.8424	13.9272	13.8618	13.9566	14.0256	13.9501	14.1077	14.0582	14.0966	aCD3/Unstimulated	0.100326	0.0890423	aCD3+L2/Unstimulated	0.210392	0.00251306	aCD3+L2/aCD3	0.110066	0.144433
892	373	Q8WYQ5-3	MKDNEEREQSSDLTPSGDVSPVKPLSRSAEL	EQSSDLT(0.007)PS(0.993)GDVS(1)PVKPLSR	DGCR8	S2188	S	13.8434	13.7443	13.7351	13.9736	13.8594	13.8826	14.0324	13.9558	13.9847	aCD3/Unstimulated	0.130929	0.0558261	aCD3+L2/Unstimulated	0.216661	0.00359317	aCD3+L2/aCD3	0.0857324	0.292311
893	839	Q9C0C9	LKNMTVEQLLTGSPTSPTVEPEKPTREKKFL	NMTVEQLLT(0.037)GS(0.864)PT(0.157)S(0.757)PT(0.185)VEPEKPTR	UBE2O	S2190	S	13.8451	13.7181	13.8313	13.9939	13.9993	14.032	13.9974	14.136	14.0362	aCD3/Unstimulated	0.210235	0.0153373	aCD3+L2/Unstimulated	0.25839	0.00198595	aCD3+L2/aCD3	0.0481552	0.536631
894	2751	O75592-2	SDAAKLRSDSHSRSLSPNHNTLQTLKSDGRM	S(1)LS(1)PNHNTLQTLK	MYCBP2	S2191	S	13.8452	13.506	13.7396	13.9168	13.8825	13.9274	13.9875	13.7502	13.8999	aCD3/Unstimulated	0.211996	0.0585048	aCD3+L2/Unstimulated	0.182289	0.0644365	aCD3+L2/aCD3	-0.0297076	0.818912
895	498	Q8TEV9-2	VLSKSDSQASLTVPLSPQVVRSKAVSHRTIS	STSVLS(0.016)KS(0.064)DS(0.921)QAS(0.995)LT(0.005)VPLS(0.999)PQVVR	SMCR8	S2192	S	13.8462	13.7457	13.8932	13.9719	13.8501	13.9651	14.0771	14.0383	14.0284	aCD3/Unstimulated	0.100643	0.136903	aCD3+L2/Unstimulated	0.219574	0.00430351	aCD3+L2/aCD3	0.118932	0.173977
896	2462	P49792	SLITPHVSRSSTPRESPCGKIAVAVLEETTR	S(0.353)S(0.353)T(0.294)PRES(1)PCGK	RANBP2	S2193	S	13.8474	13.657	13.7731	13.9074	13.8571	13.9411	13.9229	13.8903	13.8654	aCD3/Unstimulated	0.142707	0.052655	aCD3+L2/Unstimulated	0.133707	0.0416232	aCD3+L2/aCD3	-0.00899968	0.915574
897	612	A0A0D9SFB3	FGARDYRQSSGASSSSFSSSRASSSRSGGGG	QSSGAS(0.009)S(0.006)S(0.028)S(0.954)FS(0.003)SSR	DDX3X	S2194	S	13.8476	13.5553	13.7524	14.02	13.7784	13.8369	13.8504	13.7308	13.8188	aCD3/Unstimulated	0.159964	0.121671	aCD3+L2/Unstimulated	0.0815515	0.365959	aCD3+L2/aCD3	-0.078413	0.517421
898	59	M0QXD7	SFQGSKRGLNSSFETSPKKVKWSSTVTSPRL	GLNSSFET(0.1)S(0.899)PK	VRK3	S2195	S	13.8483	13.8833	13.8375	13.8619	13.8498	13.9103	13.9312	13.9823	14.1544	aCD3/Unstimulated	0.0176227	0.807073	aCD3+L2/Unstimulated	0.166251	0.0223937	aCD3+L2/aCD3	0.148628	0.123413
899	156	H7C1Q8	PGTQGHLGPEKEEEESDGEPEDSSTS_____	RPGTQGHLGPEKEEEES(1)DGEPEDSSTS	DIS3L2	S2196	S	13.8489	13.7106	13.926	13.8502	13.9405	13.8952	13.8945	13.9223	13.9726	aCD3/Unstimulated	0.0667764	0.346371	aCD3+L2/Unstimulated	0.101283	0.129783	aCD3+L2/aCD3	0.0345062	0.693511
900	17	A0A0A0MQW0	ADANKAEVPGATGGDSPHLQPAEPPGEPRRE	AEVPGAT(0.006)GGDS(0.994)PHLQPAEPPGEPR	MYEF2	S2197	S	13.8498	13.5322	13.6565	13.7938	13.905	13.8714	14.0291	13.8828	14.0775	aCD3/Unstimulated	0.177221	0.0859796	aCD3+L2/Unstimulated	0.316964	0.00478725	aCD3+L2/aCD3	0.139743	0.272865
901	902	Q8TEK3-2	SVVLPSRAERARSTPSPVLQPRDPSSTLEKQ	ARS(0.327)T(0.673)PS(1)PVLQPR	DOT1L	S2198	S	13.8514	13.8058	13.9024	13.8965	13.8814	13.9461	13.8883	13.845	13.9352	aCD3/Unstimulated	0.0548542	0.335955	aCD3+L2/Unstimulated	0.036312	0.486111	aCD3+L2/aCD3	-0.0185422	0.794552
902	1543	O14646	ERLKENTNHDDSSRDSYSSDRHLTQYHDHHK	LKENT(0.001)NHDDS(0.998)S(0.988)RDS(0.923)Y(0.024)S(0.053)S(0.013)DR	CHD1	S2199	S	13.8525	13.638	13.8705	13.9041	13.8544	13.8295	13.9248	13.9068	14.1487	aCD3/Unstimulated	0.0756872	0.416902	aCD3+L2/Unstimulated	0.206441	0.0291941	aCD3+L2/aCD3	0.130754	0.289369
903	801	Q13045-2	VLTVDYTRNAEAVLQSPGLSGKVKRDAEKKD	NAEAVLQS(1)PGLSGK	FLII	S2201	S	13.8545	13.8705	13.7985	13.8574	13.7938	13.862	13.9042	13.8466	14.0639	aCD3/Unstimulated	-0.00343187	0.960594	aCD3+L2/Unstimulated	0.097067	0.145253	aCD3+L2/aCD3	0.100499	0.283809
904	1413	Q9BYW2	IKDRGPLKKRRQEIESDSESDGELQDRKKVR	RQEIES(1)DS(1)ES(1)DGELQDR	SETD2	S2202	S	13.8546	13.8002	13.9674	14.2122	14.1265	14.292	14.2575	14.2172	14.5188	aCD3/Unstimulated	0.336182	0.0138299	aCD3+L2/Unstimulated	0.457092	0.00118812	aCD3+L2/aCD3	0.12091	0.336013
905	1635	P18583-2	RSRSVGRRRSFSISPSRRSRTPSRRSRTPSR	RRS(0.991)FS(0.546)IS(0.546)PS(0.918)R	SON	S2205	S	13.855	13.8055	13.8104	13.9203	13.8901	13.82	13.9733	13.8785	14.0852	aCD3/Unstimulated	0.0531637	0.440688	aCD3+L2/Unstimulated	0.15537	0.0271136	aCD3+L2/aCD3	0.102206	0.266144
906	135	Q53F19-2	DEMDYDLELKMISTPSPKKSMKMTMYADEVE	MIS(0.04)T(0.97)PS(0.989)PKK	C17orf85	S2206	S	13.8551	13.6482	13.8261	13.9991	14.0011	14.0406	13.8694	13.9611	13.9235	aCD3/Unstimulated	0.237089	0.0143558	aCD3+L2/Unstimulated	0.141528	0.0428847	aCD3+L2/aCD3	-0.0955605	0.302674
907	285	Q5T5Y3-2	ADVVPQQADPEFPRASPRALGLTANARSPQG	ADVVPQQADPEFPRAS(1)PR	CAMSAP1	S2207	S	13.8562	13.9881	13.9645	13.962	14.0676	14.0507	14.0333	14.0526	14.2295	aCD3/Unstimulated	0.0904561	0.239533	aCD3+L2/Unstimulated	0.168828	0.0287582	aCD3+L2/aCD3	0.0783716	0.415911
908	436	Q14004-2	RSRSRHRLSRSRSRHSSISPSTLTLKSSLAA	S(0.081)RHS(0.937)S(0.956)IS(0.81)PS(0.198)T(0.017)LT(0.001)LK	CDK13	S2208	S	13.8591	13.7028	13.9012	13.9766	14.0007	14.0242	14.0394	14.1402	14.0253	aCD3/Unstimulated	0.179463	0.0329808	aCD3+L2/Unstimulated	0.24727	0.00364711	aCD3+L2/aCD3	0.0678068	0.442469
909	662	Q96JM3	KGQESSSDQEQVDVESIDFSKENKMDMTSPE	GQES(0.756)S(0.447)S(0.797)DQEQVDVES(0.996)IDFS(0.004)KENK	CHAMP1	S2209	S	13.8592	13.7528	13.8056	13.7997	13.8777	13.8795	13.9023	14.1135	14.0136	aCD3/Unstimulated	0.0464634	0.513344	aCD3+L2/Unstimulated	0.203923	0.00943242	aCD3+L2/aCD3	0.157459	0.109384
910	7	A6NIT2	_________MRSRSNSGVRLDGYARLVQQTI	S(0.005)NS(0.995)GVRLDGYAR	PHKA1	S2210	S	13.86	13.867	13.959	14.0428	14.0388	14.1673	14.0898	13.9897	14.1769	aCD3/Unstimulated	0.187649	0.0316761	aCD3+L2/Unstimulated	0.190152	0.0141188	aCD3+L2/aCD3	0.00250276	0.978964
911	1475	Q14669-3	VGGKRGRAQTAPTKTSPRNAKKHDELWHDGV	AQT(0.98)APT(0.009)KT(0.062)S(0.948)PR	TRIP12	S2211	S	13.861	13.6864	13.8165	13.8894	13.894	13.7411	13.7894	13.7675	13.8279	aCD3/Unstimulated	0.0535124	0.45751	aCD3+L2/Unstimulated	0.00697211	0.919091	aCD3+L2/aCD3	-0.0465403	0.597855
912	734	Q7Z460-4	PSSEKRSKIPRSQGCSRETSPNRIGLDRFGL	S(0.015)QGCS(0.862)RET(0.635)S(0.488)PNRIGLDR	CLASP1	S2212	S	13.8617	13.6521	13.7727	13.8038	13.8221	13.8635	14.0553	13.9009	14.0814	aCD3/Unstimulated	0.0676157	0.385632	aCD3+L2/Unstimulated	0.250357	0.00548604	aCD3+L2/aCD3	0.182741	0.0921608
913	278	A0A0A0MTP7	STRNTRAETASQSQRSPISDNSGCDAPGNSN	AET(0.006)AS(0.023)QS(0.078)QRS(0.889)PIS(0.004)DNSGCDAPGNSNPSLSVPSSAESEK	SCAF11	S2213	S	13.8619	13.8337	13.8443	14.114	13.9134	14.0211	14.1817	14.1132	14.3114	aCD3/Unstimulated	0.169556	0.0492716	aCD3+L2/Unstimulated	0.355489	0.00119201	aCD3+L2/aCD3	0.185934	0.0843746
914	1202	A0A0J9YX88	TRSHSPERKGAVREASPAPLAQGEPGREDLP	EAS(1)PAPLAQGEPGREDLPTR	PHRF1	S2214	S	13.8635	13.7546	13.8823	13.9633	13.9512	13.9754	13.973	13.9854	14.17	aCD3/Unstimulated	0.129828	0.09396	aCD3+L2/Unstimulated	0.209328	0.00903143	aCD3+L2/aCD3	0.0794994	0.390264
915	737	Q13469-3	YQQQNPAAVLYQRSKSLSPSLLGYQQPALMA	S(0.339)KS(0.797)LS(0.836)PS(0.028)LLGYQQPALMAAPLSLADAHR	NFATC2	S2215	S	13.8637	13.7641	13.93	13.8369	13.8341	14.1184	14.0977	13.9438	13.9571	aCD3/Unstimulated	0.0772372	0.427485	aCD3+L2/Unstimulated	0.146955	0.11273	aCD3+L2/aCD3	0.0697178	0.557054
916	681	Q9NYV4-2	LTDLPLPPELPGGDLSPPDSPEPKAITPPQQ	HLLTDLPLPPELPGGDLS(1)PPDS(1)PEPK	CDK12	S2217	S	13.8643	13.8155	13.8933	14.1433	14.1447	14.1148	14.1401	14.3948	14.1997	aCD3/Unstimulated	0.276579	0.0123283	aCD3+L2/Unstimulated	0.387146	0.000885806	aCD3+L2/aCD3	0.110566	0.271816
917	65	Q53EL6-2	RRLRKNSSRDSGRGDSVSDSGSDALRSGLTV	DSGRGDS(0.915)VS(0.085)DSGSDALR	PDCD4	S2219	S	13.8675	13.8457	13.8755	14.0769	13.9434	13.9393	13.9384	13.8609	14.0437	aCD3/Unstimulated	0.123661	0.0964245	aCD3+L2/Unstimulated	0.0847773	0.19255	aCD3+L2/aCD3	-0.0388834	0.651316
918	667	P13807-2	SSSLSTPSEPLSPTSSLGEERN_________	NSVDTATSSSLSTPSEPLS(0.995)PT(0.006)S(0.093)S(0.905)LGEERN	GYS1	S2220	S	13.8678	13.6702	13.8572	13.8489	13.812	13.795	13.9287	13.8975	13.9853	aCD3/Unstimulated	0.0202168	0.775414	aCD3+L2/Unstimulated	0.138733	0.0459912	aCD3+L2/aCD3	0.118516	0.206234
919	283	Q12872	LAENKSDEKKKSGVSSDNEDDDDEEDGNYLH	S(0.004)GVS(0.145)S(0.85)DNEDDDDEEDGNYLHPSLFASK	SFSWAP	S2222	S	13.8681	13.661	13.7029	13.8693	13.9229	14.0463	13.8796	13.8754	14.0896	aCD3/Unstimulated	0.202201	0.0509829	aCD3+L2/Unstimulated	0.204197	0.0291394	aCD3+L2/aCD3	0.00199631	0.986059
920	963	Q8N3X1	KKWQSIQRELDEEDNSSSSEEDRESTAQKRI	ELDEEDNS(1)S(0.996)S(0.836)S(0.169)EEDRESTAQKR	FNBP4	S2223	S	13.8688	13.6246	13.8254	13.9742	13.7767	14.0441	14.0845	13.8949	14.0694	aCD3/Unstimulated	0.158725	0.139273	aCD3+L2/Unstimulated	0.243329	0.0224128	aCD3+L2/aCD3	0.0846043	0.506535
921	514	O95235-2	FPSLHSFIKEHSLQVSPSLEKGAKADTGLDD	EHSLQVS(0.989)PS(0.011)LEK	KIF20A	S2226	S	13.869	13.8194	13.8754	13.9243	13.9358	14.0193	13.9576	13.9793	14.1644	aCD3/Unstimulated	0.105221	0.157582	aCD3+L2/Unstimulated	0.179151	0.0176684	aCD3+L2/aCD3	0.0739305	0.416721
922	786	H0YH87	SNCTSGSSKPNSPSISPSILSNTEHKRGPEV	DSFIENSSSNCT(0.009)S(0.099)GS(0.421)S(0.476)KPNS(0.913)PS(0.084)IS(0.938)PS(0.053)ILS(0.005)NT(0.002)EHK	ATXN2	S2227	S	13.8698	13.7099	13.7951	14.016	13.9622	14.1147	14.0372	14.0701	14.1127	aCD3/Unstimulated	0.239368	0.0137677	aCD3+L2/Unstimulated	0.281755	0.00188159	aCD3+L2/aCD3	0.0423874	0.613322
923	1159	Q9BQG0	VQRPKLEKKDAKEIPSATQSPISKKRKKKGF	EIPS(0.961)AT(0.04)QS(0.994)PIS(0.005)K	MYBBP1A	S2229	S	13.8702	13.836	13.8983	13.9227	13.9249	13.879	13.8621	13.9185	13.9653	aCD3/Unstimulated	0.0406947	0.457562	aCD3+L2/Unstimulated	0.0471156	0.350248	aCD3+L2/aCD3	0.00642096	0.927914
924	71	B1ALK7	PSNYVREVKASEKPVSPKSGTLKSPPKGFDT	ASEKPVS(1)PK	ARHGEF7	S2230	S	13.8728	13.7172	14.0645	13.9103	13.9875	13.9817	13.0941	13.0091	13.1603	aCD3/Unstimulated	0.0749846	0.427524	aCD3+L2/Unstimulated	-0.797041	4.3647e-05	aCD3+L2/aCD3	-0.872025	2.27816e-05
925	2998	Q03164-2	DLTRNSSTPGLQVPVSPTVPIQNQKYVPNST	NS(0.397)S(0.329)T(0.273)PGLQVPVS(0.984)PT(0.016)VPIQNQK	KMT2A	S2231	S	13.8737	13.5823	13.6614	13.9874	14.013	13.9388	13.9916	13.9668	14.0275	aCD3/Unstimulated	0.273912	0.0143558	aCD3+L2/Unstimulated	0.289514	0.00347769	aCD3+L2/aCD3	0.0156016	0.880355
926	820	A0A0A0MTP7	RSPKRDTTRESRRSESLSPRRETSRENKRSQ	ES(0.008)RRS(0.992)ES(1)LS(1)PR	SCAF11	S2232	S	13.8747	13.7185	13.8256	13.8553	13.9339	13.9074	13.7866	13.6307	13.7643	aCD3/Unstimulated	0.0925993	0.196113	aCD3+L2/Unstimulated	-0.0790888	0.223789	aCD3+L2/aCD3	-0.171688	0.0819825
927	599	S4R3H4	RSRSRSASSNSRKSLSPGVSRDSSTSYTETK	KS(1)LS(0.993)PGVS(0.007)R	ACIN1	S2234	S	13.8788	14.0011	14.1011	14.0233	14.0351	14.0296	14.2846	14.1609	14.352	aCD3/Unstimulated	0.0356705	0.648789	aCD3+L2/Unstimulated	0.272169	0.00376129	aCD3+L2/aCD3	0.236499	0.0362939
928	137	Q96GY3	WMRNSPSVRERECSPSSPLPPLPEDEEGSEV	ERECS(0.665)PS(0.818)S(0.517)PLPPLPEDEEGSEVTNSK	LIN37	S2236	S	13.8814	13.9199	13.9325	14.0989	14.0615	14.1034	14.1032	14.2358	14.1081	aCD3/Unstimulated	0.176647	0.0196925	aCD3+L2/Unstimulated	0.237799	0.00199875	aCD3+L2/aCD3	0.0611519	0.413078
929	21	G3V238	DGGGGAAVAARSDKGSPGEDGFVPSALGTRE	S(0.006)DKGS(0.993)PGEDGFVPS(0.001)ALGT(0.001)R	METTL10	S2237	S	13.8838	13.8363	13.9454	14.0992	13.9645	14.0794	14.0561	14.0651	14.2979	aCD3/Unstimulated	0.159167	0.0801097	aCD3+L2/Unstimulated	0.251225	0.00747476	aCD3+L2/aCD3	0.0920577	0.389245
930	240	G5E9B5	VSRGPDKLLPYPTLASPASD___________	GPDKLLPYPTLAS(1)PAS(1)D	TFPT	S2238	S	13.8938	13.791	13.7878	13.9923	14.0896	14.1212	14.0458	14.0729	13.8498	aCD3/Unstimulated	0.243464	0.0184024	aCD3+L2/Unstimulated	0.165288	0.0376402	aCD3+L2/aCD3	-0.0781761	0.435023
931	226	Q13243-3	RSRSRSRSRSRSKSRSVSRSPVPEKSQKRGS	S(1)VS(1)RS(1)PVPEK	SRSF5	S2240	S	13.8967	13.6883	13.9113	13.9349	13.8821	13.9143	14.1257	14.0195	14.2341	aCD3/Unstimulated	0.07835	0.356345	aCD3+L2/Unstimulated	0.294342	0.00377202	aCD3+L2/aCD3	0.215992	0.0705707
932	268	Q6JBY9	RATEEAKNGEKARRSSEEVDGQHPAQEEVPE	ARRS(1)S(1)EEVDGQHPAQEEVPESPQTSGPEAENR	RCSD1	S2241	S	13.8982	13.6616	13.8525	13.9261	13.975	14.0912	14.0807	13.9101	14.0005	aCD3/Unstimulated	0.193329	0.0490974	aCD3+L2/Unstimulated	0.193004	0.0292211	aCD3+L2/aCD3	-0.000325013	0.997186
933	167	Q14153-2	VQRYSNGFSTMQRSSSFSLPSRANVLSSPCD	S(0.039)S(0.021)S(0.918)FS(0.023)LPSR	FAM53B	S2242	S	13.8993	13.8625	13.9432	14.0476	14.0819	14.0464	14.1074	14.0877	14.2904	aCD3/Unstimulated	0.156965	0.0461169	aCD3+L2/Unstimulated	0.260135	0.00272421	aCD3+L2/aCD3	0.10317	0.265818
934	56	A0A075B729	TEMASARIGDEYAEDSSDEEDIRNTVGNVPL	IGDEYAEDS(1)S(1)DEEDIR	BOP1	S2243	S	13.9057	13.6752	13.8711	14.0451	14.0724	14.0444	14.1237	14.108	14.0216	aCD3/Unstimulated	0.236642	0.0163369	aCD3+L2/Unstimulated	0.267079	0.00332931	aCD3+L2/aCD3	0.030437	0.746849
935	718	Q8IXT5	PEEDFRHSPEEDFRQSPQEHFRRPPQEHFRR	HSPEEDFRQS(1)PQEHFR	RBM12B	S2245	S	13.9059	13.7639	13.7232	13.9308	13.869	13.814	13.8336	13.8119	13.8733	aCD3/Unstimulated	0.0735935	0.283929	aCD3+L2/Unstimulated	0.0419395	0.503139	aCD3+L2/aCD3	-0.0316539	0.710102
936	436	S4R418	GSPTSPRASLGTGTASPRTSLEVSPNPEPPE	ASLGTGT(0.001)AS(0.999)PR	BIN2	S2246	S	13.9093	13.8895	14.081	14.1484	14.0799	14.0919	14.1848	14.0311	14.3521	aCD3/Unstimulated	0.14682	0.137908	aCD3+L2/Unstimulated	0.229416	0.0202469	aCD3+L2/aCD3	0.0825969	0.484095
937	304	I3L170	GAEIVYKSPVVSGDTSPRHLSNVSSTGSIDM	TDHGAEIVY(0.006)KS(0.984)PVVS(0.561)GDT(0.744)S(0.705)PR	MAPT	S2247	S	13.9096	13.7766	13.8801	13.977	13.9897	13.9252	13.9936	13.9211	13.9129	aCD3/Unstimulated	0.108522	0.0934801	aCD3+L2/Unstimulated	0.0870936	0.128597	aCD3+L2/aCD3	-0.0214285	0.776658
938	592	Q9NYZ3	DRGSPPSRVPQALNFSPEESDSTFSKSTATE	LVDVS(0.955)PDRGS(0.83)PPS(0.215)RVPQALNFS(1)PEESDSTFSK	GTSE1	S2248	S	13.9112	13.709	13.8397	13.9225	13.8651	13.894	14.0043	14.0504	13.843	aCD3/Unstimulated	0.073891	0.355798	aCD3+L2/Unstimulated	0.145946	0.0610756	aCD3+L2/aCD3	0.0720551	0.468034
939	325	Q9Y6Y0	GIFCVIFLHGRNSPQSSPTSTPKLSKSLSFE	NS(0.987)PQS(0.841)S(0.163)PT(0.006)S(0.002)T(0.001)PK	IVNS1ABP	S2249	S	13.9119	13.7996	13.9247	13.8117	13.9124	13.785	14.0152	13.901	13.9649	aCD3/Unstimulated	-0.0424124	0.523878	aCD3+L2/Unstimulated	0.0815783	0.19071	aCD3+L2/aCD3	0.123991	0.169781
940	784	A0A087X014	KEKMKPQEVAKIERNSEQTNQLRNKLSFHPN	IERNS(1)EQTNQLR	ZNF804A	S2251	S	13.9183	13.8438	14.0104	14.0982	14.1208	14.1761	14.2586	14.0605	14.2609	aCD3/Unstimulated	0.207565	0.028599	aCD3+L2/Unstimulated	0.269174	0.00396312	aCD3+L2/aCD3	0.0616092	0.522162
941	729	J3KR72	APGTPKANGSQPNSGSPQPAP__________	ANGS(0.017)QPNS(0.078)GS(0.906)PQPAP	TAF6	S2252	S	13.9193	13.9546	14.0243	14.1398	14.1136	13.9429	14.1901	14.1732	14.4408	aCD3/Unstimulated	0.0993467	0.291458	aCD3+L2/Unstimulated	0.301997	0.00538508	aCD3+L2/aCD3	0.20265	0.114931
942	179	C9JAB2	RSISLRRSRSASLRRSRSGSIKGSRSPSRSR	S(1)RS(0.998)GS(0.996)IKGS(0.006)R	SRSF7	S2253	S	13.9203	14.0566	14.0906	13.7778	13.8362	13.852	13.4269	13.1488	13.3352	aCD3/Unstimulated	-0.200541	0.0427517	aCD3+L2/Unstimulated	-0.718893	4.61601e-05	aCD3+L2/aCD3	-0.518351	0.000571159
943	46	Q9Y5S9	KAKKRKGRGFGSEEGSRARMREDYDSVEQDG	GRGFGS(1)EEGS(1)RAR	RBM8A	S2254	S	13.923	14.0871	13.9069	14.0572	14.1384	14.0587	14.0523	14.0488	14.2074	aCD3/Unstimulated	0.112397	0.155526	aCD3+L2/Unstimulated	0.130474	0.0774674	aCD3+L2/aCD3	0.0180765	0.852257
944	144	Q15052	NTSQTNPQGAVSSTVSGLQRQSKTVEMTENG	S(0.284)S(0.342)S(0.342)LS(0.033)AANTSQTNPQGAVS(0.004)S(0.042)T(0.125)VS(0.745)GLQRQS(0.084)K	ARHGEF6	S2255	S	13.9231	13.7591	13.9611	13.974	13.8675	13.9603	14.0439	14.1228	14.1086	aCD3/Unstimulated	0.0527948	0.462309	aCD3+L2/Unstimulated	0.210667	0.00844384	aCD3+L2/aCD3	0.157872	0.112289
945	45	Q8TAP8	VPQLRAPVPEPGLDLSLSPRPDSPQPRHGSP	APVPEPGLDLS(1)LS(1)PRPDS(1)PQPR	PPP1R35	S2256	S	13.9268	13.7953	13.995	14.0877	14.0235	14.1823	14.1505	14.2778	14.1328	aCD3/Unstimulated	0.192129	0.037502	aCD3+L2/Unstimulated	0.281347	0.00347769	aCD3+L2/aCD3	0.089218	0.379752
946	41	K7ENU0	GHVNGLVDKSGKRTTSPSSDTDLLDRSASKT	T(0.002)T(0.007)S(0.981)PS(0.69)S(0.32)DT(0.001)DLLDR	PHF12	S2257	S	13.9308	13.7043	13.9394	14.0734	14.0478	14.1637	14.0591	14.1144	14.0576	aCD3/Unstimulated	0.236829	0.0196925	aCD3+L2/Unstimulated	0.218892	0.010796	aCD3+L2/aCD3	-0.0179375	0.858805
947	981	E7EX73	AVPTESTDNRRVVQRSSLSRERGEKAGDRGD	S(0.958)S(0.103)LS(0.939)RERGEK	EIF4G1	S2258	S	13.9312	13.9021	13.8706	13.8594	14.0153	13.9016	13.8007	13.6512	13.6809	aCD3/Unstimulated	0.0241669	0.723791	aCD3+L2/Unstimulated	-0.190357	0.0105835	aCD3+L2/aCD3	-0.214524	0.0313069
948	226	P18887	YAAATLQASSAASSASPVSRAIGSTSKPQES	INKT(0.422)S(0.505)PVT(0.072)AS(0.002)DPAGPSYAAATLQASSAAS(0.001)S(0.01)AS(0.955)PVS(0.034)R	XRCC1	S2259	S	13.9318	13.8486	13.9294	14.1894	14.0939	14.165	14.2579	14.1677	14.335	aCD3/Unstimulated	0.246141	0.011686	aCD3+L2/Unstimulated	0.350226	0.000764845	aCD3+L2/aCD3	0.104085	0.233869
949	379	Q9C0B5-2	HFDPLSSGSRSSSLKSAQGTGFELGQLQSIR	S(0.004)S(0.023)S(0.973)LKS(1)AQGTGFELGQLQSIR	ZDHHC5	S2260	S	13.9321	13.7807	13.8972	14.0346	14.022	14.0452	14.0864	14.0857	14.0601	aCD3/Unstimulated	0.163948	0.023813	aCD3+L2/Unstimulated	0.207383	0.00347769	aCD3+L2/aCD3	0.0434355	0.541399
950	465	P35611	SGRGDEASEEGQNGSSPKSKTKWTKEDGHRT	WLNSGRGDEASEEGQNGS(0.192)S(0.808)PK	ADD1	S2261	S	13.9325	13.8994	13.8787	14.0002	14.1065	13.9474	14.0308	14.1247	14.0598	aCD3/Unstimulated	0.114479	0.0892996	aCD3+L2/Unstimulated	0.168227	0.0127057	aCD3+L2/aCD3	0.0537476	0.489538
951	132	Q8IY57-3	ERGMSRSSSPRGEASSLNGESH_________	S(0.135)S(0.135)S(0.729)PRGEAS(0.209)S(0.792)LNGESH	YAF2	S2262	S	13.9337	13.8899	13.9902	14.1538	14.0675	14.1852	14.0355	14.0773	14.1421	aCD3/Unstimulated	0.197575	0.016214	aCD3+L2/Unstimulated	0.147028	0.0222809	aCD3+L2/aCD3	-0.0505469	0.509541
952	416	H7BXF5	NIPVAKVVPQQITHTSPRIQPDYPAERSSLI	VVPQQITHT(0.082)S(0.918)PR	SAP130	S2263	S	13.9346	13.8874	13.8638	14.078	14.0633	14.1012	14.0652	14.0314	14.164	aCD3/Unstimulated	0.185612	0.0160564	aCD3+L2/Unstimulated	0.191641	0.00489078	aCD3+L2/aCD3	0.0060299	0.937614
953	159	Q15742-2	GHGSPGEKAGSARSFSPKSPLELGEKLSPLP	S(0.233)FS(0.798)PKS(0.969)PLELGEK	NAB2	S2264	S	13.9347	13.9522	13.9756	14.067	13.9598	14.0906	14.13	14.1029	14.082	aCD3/Unstimulated	0.084949	0.153524	aCD3+L2/Unstimulated	0.150776	0.0137785	aCD3+L2/aCD3	0.0658269	0.369074
954	441	Q9P107	VGGGSESRSLDSPTSSPGAGTRQLVKASSTG	S(0.066)LDS(0.868)PT(0.086)S(0.244)S(0.726)PGAGT(0.009)R	GMIP	S2266	S	13.9387	14.0786	14.2004	14.2095	14.2475	14.3455	14.3611	14.0146	14.7714	aCD3/Unstimulated	0.194925	0.276016	aCD3+L2/Unstimulated	0.309802	0.0720677	aCD3+L2/aCD3	0.114878	0.596418
955	428	Q15154	LLGELHTLRDQHLNNSSSSPQRSVDQRSTSA	DQHLNNS(0.993)S(0.143)S(0.432)S(0.432)PQR	PCM1	S2267	S	13.9387	13.8863	14.0519	14.1105	14.1008	14.1444	14.1245	13.8817	14.0638	aCD3/Unstimulated	0.159573	0.0695764	aCD3+L2/Unstimulated	0.064358	0.381821	aCD3+L2/aCD3	-0.0952149	0.355529
956	1058	Q96T23-3	PSRKRLHRIETDEEESCDNAHGDANQPARDS	LHRIET(1)DEEES(1)CDNAHGDANQPAR	RSF1	S2268	S	13.9389	13.8579	14.0019	13.9956	14.0278	14.1263	14.0266	14.0295	14.2316	aCD3/Unstimulated	0.116966	0.158299	aCD3+L2/Unstimulated	0.163015	0.0413708	aCD3+L2/aCD3	0.0460482	0.640014
957	382	Q9NYV4-2	SSHSKKKRSSSRSRHSSISPVRLPLNSSLGA	S(0.107)RHS(0.955)S(0.938)IS(1)PVRLPLNSSLGAELSR	CDK12	S2269	S	13.9414	13.7823	13.9243	14.0316	14.0109	14.0731	14.1164	14.0462	14.0533	aCD3/Unstimulated	0.15585	0.0363109	aCD3+L2/Unstimulated	0.189268	0.00771184	aCD3+L2/aCD3	0.0334183	0.667938
958	612	A0A087WWP4	KRRLPEESGGRHLDRSPESDRPRKRHCAPSP	HLDRS(1)PES(1)DRPR	RBM15	S2270	S	13.9424	13.9482	14.0892	14.1931	14.1758	14.1742	13.8706	14.0077	14.1896	aCD3/Unstimulated	0.187747	0.0585048	aCD3+L2/Unstimulated	0.0293464	0.723977	aCD3+L2/aCD3	-0.1584	0.190121
959	216	D6RJC2	DQEAKVSRSGLYRSPSMPENLNRPRLKQVEK	S(0.216)PS(0.784)MPENLNRPR	CDC25C	S2271	S	13.948	13.9424	13.9699	14.0166	14.1168	14.1341	14.1556	13.9317	14.2919	aCD3/Unstimulated	0.135706	0.162046	aCD3+L2/Unstimulated	0.172931	0.0602965	aCD3+L2/aCD3	0.0372254	0.754023
960	81	C9JG15	VTLDEARKVEVDGSLSDSHVSPPAKRTLKQP	KVEVDGS(0.979)LS(0.895)DS(0.114)HVS(0.012)PPAKR	ATAD2B	S2272	S	13.9494	13.9403	14.0838	14.196	14.1859	14.1097	14.169	14.1032	14.278	aCD3/Unstimulated	0.172673	0.0381843	aCD3+L2/Unstimulated	0.192226	0.0127229	aCD3+L2/aCD3	0.0195536	0.832003
961	287	A0A087X0I9	EQIFREGPVEIGLPCSIKNEARPPCLPTPGK	EGPVEIGLPCS(1)IKNEAR	PRKCQ	S2274	S	13.9503	13.9195	13.9641	14.1384	14.1397	14.1708	14.1517	14.2773	14.1881	aCD3/Unstimulated	0.204987	0.0123283	aCD3+L2/Unstimulated	0.261055	0.00118812	aCD3+L2/aCD3	0.0560678	0.429462
962	284	Q6JBY9	EEVDGQHPAQEEVPESPQTSGPEAENRCGSP	RSSEEVDGQHPAQEEVPES(1)PQTSGPEAENR	RCSD1	S2275	S	13.9532	13.9149	13.9997	14.1395	14.1906	14.2776	14.1702	14.0837	14.3165	aCD3/Unstimulated	0.246629	0.0160046	aCD3+L2/Unstimulated	0.234219	0.0068433	aCD3+L2/aCD3	-0.0124097	0.898263
963	14	Q01082-3	__MELQRTSSISGPLSPAYTGQVPYNYNQLE	T(0.137)S(0.137)S(0.55)IS(0.176)GPLS(1)PAYTGQVPYNYNQLEGR	SPTBN1	S2276	S	13.9565	13.7146	13.9529	14.0962	14.1845	14.0833	14.0196	14.1688	14.1277	aCD3/Unstimulated	0.246645	0.0218914	aCD3+L2/Unstimulated	0.230659	0.0119695	aCD3+L2/aCD3	-0.0159866	0.882067
964	1456	Q02880-2	NLFSFPSYSQKSEDDSAKFDSNEEDSASVFS	S(0.023)EDDS(0.976)AKFDS(0.952)NEEDS(0.516)AS(0.516)VFS(0.015)PS(0.002)FGLK	TOP2B	S2277	S	13.9582	13.8524	13.9906	14.149	14.0773	14.0979	14.2115	14.3663	14.2007	aCD3/Unstimulated	0.174398	0.0350852	aCD3+L2/Unstimulated	0.325808	0.00119814	aCD3+L2/aCD3	0.15141	0.116508
965	563	Q9H0L4	IQGASKQGGSQPSSFSPGQSQVTPQDQEKAA	QGGSQPS(0.001)S(0.008)FS(0.99)PGQSQVTPQDQEK	CSTF2T	S2278	S	13.9594	13.896	13.98	14.1496	14.1981	14.1328	14.2656	14.2049	14.3307	aCD3/Unstimulated	0.215021	0.0123283	aCD3+L2/Unstimulated	0.321927	0.000675009	aCD3+L2/aCD3	0.106907	0.180205
966	380	O43439-2	TELRKTGTELVSRQHSPGSADSLSNDSQREF	QHS(0.999)PGS(0.001)ADSLSNDSQR	CBFA2T2	S2279	S	13.9596	13.9375	14.0036	14.2208	14.1859	14.1166	14.0214	14.083	14.1517	aCD3/Unstimulated	0.20755	0.0140074	aCD3+L2/Unstimulated	0.11851	0.0486124	aCD3+L2/aCD3	-0.0890396	0.271537
967	5	Q8N5F7	___________MAPVSGSRSPDREASGSGGR	APVS(0.706)GS(0.367)RS(0.9)PDREAS(0.016)GS(0.01)GGR	NKAP	S2280	S	13.9623	13.7865	14.1351	14.1354	14.1497	14.1146	14.3778	14.0713	14.705	aCD3/Unstimulated	0.171916	0.284344	aCD3+L2/Unstimulated	0.423374	0.0132251	aCD3+L2/aCD3	0.251458	0.236614
968	21	Q15056-2	TYDDRAYSSFGGGRGSRGSAGGHGSRSQKEL	AYSSFGGGRGS(1)R	EIF4H	S2281	S	13.9638	14.0538	14.0975	14.2941	14.2689	14.2984	14.3133	14.3149	14.3899	aCD3/Unstimulated	0.248804	0.0100697	aCD3+L2/Unstimulated	0.301019	0.000885806	aCD3+L2/aCD3	0.0522145	0.476693
969	537	Q02040	CKEVQSSCRVVPEDGSPEKRCPGGVLSCIPD	VVPEDGS(1)PEKR	AKAP17A	S2282	S	13.9648	13.8635	13.8652	14.0194	13.9898	13.9767	14.1651	14.1542	14.1449	aCD3/Unstimulated	0.0974507	0.0930765	aCD3+L2/Unstimulated	0.256871	0.00115967	aCD3+L2/aCD3	0.15942	0.0418776
970	516	B1ALK7	TMKKLLPKRKPERKPSDEEFASRKSTAALEE	KPS(0.883)DEEFAS(0.117)R	ARHGEF7	S2283	S	13.9657	13.7824	13.9929	13.9788	14.0133	14.0056	13.9489	13.9447	14.1014	aCD3/Unstimulated	0.0855616	0.274713	aCD3+L2/Unstimulated	0.0846751	0.238689	aCD3+L2/aCD3	-0.00088655	0.992591
971	247	Q9H3N1	LKKVEEEQEADEEDVSEEEAESKEGTNKDFP	VEEEQEADEEDVS(1)EEEAESKEGTNKDFPQNAIR	TMX1	S2284	S	13.9667	13.9289	13.9795	14.1792	14.0394	14.0926	14.2252	14.2614	14.2646	aCD3/Unstimulated	0.14538	0.0341216	aCD3+L2/Unstimulated	0.292067	0.00093798	aCD3+L2/aCD3	0.146687	0.0715021
972	525	E3W994	RLSVARSSRIPRPSVSQGCSREASRESSRDT	IPRPS(0.002)VS(0.998)QGCS(1)R	CLASP2	S2285	S	13.9668	14.0928	13.9894	13.8617	13.878	14.0297	14.0858	14.0469	14.2393	aCD3/Unstimulated	-0.0931734	0.249202	aCD3+L2/Unstimulated	0.107694	0.15229	aCD3+L2/aCD3	0.200867	0.0742043
973	202	Q15717	PNQNKNVALLSQLYHSPARRFGGPVHHQAQR	NVALLSQLYHS(1)PARR	ELAVL1	S2287	S	13.9709	13.9596	14.0743	14.2492	14.2105	14.2512	14.2762	14.2404	14.2998	aCD3/Unstimulated	0.235385	0.0100697	aCD3+L2/Unstimulated	0.270539	0.00113785	aCD3+L2/aCD3	0.0351537	0.612188
974	53	Q9P2R6	RRSCTLEGGAKNYAESDHSEDEDNDNNSATA	NYAES(1)DHS(1)EDEDNDNNSATAEESTKK	RERE	S2288	S	13.9711	13.8476	14.0369	14.082	14.1498	13.9634	14.0852	14.1638	14.1919	aCD3/Unstimulated	0.113178	0.157632	aCD3+L2/Unstimulated	0.195115	0.0167041	aCD3+L2/aCD3	0.0819371	0.406379
975	224	Q86YV0	KEKKKARLEPRDGPPSALGSRESLATLSELD	DGPPS(1)ALGS(1)RES(0.999)LAT(0.001)LSELDLGAER	RASAL3	S2290	S	13.9715	13.8892	13.8786	13.8586	13.8522	13.8851	14.0276	14.0234	13.908	aCD3/Unstimulated	-0.0478284	0.423868	aCD3+L2/Unstimulated	0.0731851	0.189788	aCD3+L2/aCD3	0.121013	0.140288
976	146	Q96B97-2	EQLSKSSLRETTGSESDGGDSSSTKSEGANG	S(0.001)S(0.001)LRET(0.001)T(0.001)GS(0.018)ES(0.923)DGGDS(0.053)S(0.003)S(0.001)TK	SH3KBP1	S2291	S	13.9723	13.7853	13.9132	14.0199	13.9138	14.0002	13.8827	13.965	14.0051	aCD3/Unstimulated	0.0876541	0.226903	aCD3+L2/Unstimulated	0.0606446	0.355856	aCD3+L2/aCD3	-0.0270096	0.761983
977	1132	Q66GS9	HGLATPPLSSTLRSPSHSPEHRNV_______	HGLATPPLS(0.014)S(0.051)T(0.184)LRS(0.765)PS(0.699)HS(0.286)PEHR	CEP135	S2292	S	13.9726	13.9511	13.8797	13.9396	13.9319	13.9465	13.9547	14.001	14.0723	aCD3/Unstimulated	0.00486075	0.933275	aCD3+L2/Unstimulated	0.0748747	0.164427	aCD3+L2/aCD3	0.0700139	0.343047
978	251	S4R418	RSLVISPPVRTATVSSPLTSPTSPSTLSLKS	TAT(0.002)VS(0.115)S(0.882)PLT(0.641)S(0.359)PTSPSTLSLK	BIN2	S2294	S	13.9748	13.9085	13.9326	13.9878	13.9254	14.0099	14.089	14.1554	14.1527	aCD3/Unstimulated	0.0357528	0.515002	aCD3+L2/Unstimulated	0.19377	0.00359497	aCD3+L2/aCD3	0.158017	0.0462666
979	260	J3KN32	VMDRHARKQKREREESEDELEEANGNNPIDI	EREES(1)EDELEEANGNNPIDIEVDQNKESK	RCOR1	S2295	S	13.975	13.7001	13.8183	13.8341	13.8855	13.8816	13.8691	13.8877	13.9726	aCD3/Unstimulated	0.0359281	0.650856	aCD3+L2/Unstimulated	0.0786697	0.281431	aCD3+L2/aCD3	0.0427416	0.662733
980	263	P07900	EEKESEDKPEIEDVGSDEEEEKKDGDKKKKK	ESEDKPEIEDVGS(1)DEEEEKK	HSP90AA1	S2296	S	13.9755	13.9149	13.8699	14.1124	14.0344	14.0591	14.1816	14.3269	14.5197	aCD3/Unstimulated	0.148505	0.117504	aCD3+L2/Unstimulated	0.422607	0.00118812	aCD3+L2/aCD3	0.274103	0.0358104
981	234	Q9NYF3	AESLSPCPPQRRFSLSPSLGPQASRFLPSAR	RFS(1)LS(0.985)PS(0.015)LGPQASR	FAM53C	S2297	S	13.9813	13.9658	14.0823	14.2727	14.0886	14.271	14.1483	14.1819	14.1933	aCD3/Unstimulated	0.200932	0.023305	aCD3+L2/Unstimulated	0.164707	0.0240955	aCD3+L2/aCD3	-0.036225	0.6775
982	998	Q9UKJ3-2	TGPPSQNSNIGTGRGSEGDCSPEDKNSVTAK	ATGPPSQNSNIGT(0.013)GRGS(0.987)EGDCS(0.999)PEDKNS(0.001)VTAK	GPATCH8	S2299	S	13.9815	13.6864	13.9054	13.962	13.8775	13.9553	14.0484	14.0573	13.9846	aCD3/Unstimulated	0.0738463	0.38055	aCD3+L2/Unstimulated	0.172295	0.0400241	aCD3+L2/aCD3	0.0984489	0.360793
983	436	Q8IV53-2	LLMYKDGDSVLQRGGSLRAPALPSRSDRLQQ	GGS(1)LRAPALPSR	DENND1C	S2300	S	13.9818	13.8482	13.935	13.9741	13.9438	13.9814	13.9733	14.0677	14.1652	aCD3/Unstimulated	0.0447536	0.515002	aCD3+L2/Unstimulated	0.147056	0.0341446	aCD3+L2/aCD3	0.102302	0.266405
984	579	A0A087WV66	GSEIHVEVKAQSLVISPPAPSPRKTPVASDQ	AQSLVIS(1)PPAPS(1)PR	MKI67	S2301	S	13.9827	13.8726	13.9351	14.0865	14.0349	13.9904	14.0634	14.1792	14.1414	aCD3/Unstimulated	0.107123	0.102025	aCD3+L2/Unstimulated	0.19786	0.00558644	aCD3+L2/aCD3	0.0907376	0.270425
985	38	P16949	ILSPRSKESVPEFPLSPPKKKDLSLEEIQKK	SKESVPEFPLS(1)PPK	STMN1	S2302	S	13.9836	13.7555	13.8773	13.9108	13.9416	13.9697	14.0021	14.0508	14.1234	aCD3/Unstimulated	0.0686031	0.350921	aCD3+L2/Unstimulated	0.186684	0.0159394	aCD3+L2/aCD3	0.118081	0.225854
986	488	Q9BVI0	MKYFHGMEKSLEPEESPGKRHVQTRGPSASD	SLEPEES(1)PGKR	PHF20	S2303	S	13.986	13.8946	13.9527	14.1376	14.1624	14.1901	14.164	14.1291	14.1723	aCD3/Unstimulated	0.218941	0.0100697	aCD3+L2/Unstimulated	0.210724	0.00218267	aCD3+L2/aCD3	-0.00821718	0.902786
987	194	Q3MHD2	LQRSQAQQPQKEAALSS______________	SQAQQPQKEAALS(0.722)S(0.278)	LSM12	S2304	S	13.9876	14.0208	14.0098	14.1763	14.121	14.2181	14.1547	14.0535	14.3759	aCD3/Unstimulated	0.165735	0.0787949	aCD3+L2/Unstimulated	0.188641	0.031445	aCD3+L2/aCD3	0.0229056	0.835749
988	415	O00257	HAVGLNLSHVRKRCLSETHGEREPCKKRLTA	CLS(0.998)ET(0.002)HGEREPCK	CBX4	S2305	S	13.9895	14.0803	14.0565	14.128	14.2026	14.1653	14.1609	14.0641	14.208	aCD3/Unstimulated	0.123231	0.0696641	aCD3+L2/Unstimulated	0.102259	0.0864097	aCD3+L2/aCD3	-0.0209718	0.786376
989	270	X6RKU3	VHTPPHVASALAGAVSPGALRRSLEAIKAMS	HPPEQT(0.045)NGVHT(0.955)PPHVASALAGAVS(1)PGALR	FBXO42	S2306	S	13.9902	13.6331	13.7796	13.9413	13.9214	13.8733	13.9198	13.9688	14.1509	aCD3/Unstimulated	0.111036	0.288533	aCD3+L2/Unstimulated	0.212218	0.0404701	aCD3+L2/aCD3	0.101182	0.438731
990	139	P50914	KNEVKKLQKAALLKASPKKAPGTKGTAAAAA	AALLKAS(1)PK	RPL14	S2307	S	13.9908	13.8482	13.92	13.911	13.8429	13.9095	14.0056	13.9249	13.905	aCD3/Unstimulated	-0.0318762	0.60935	aCD3+L2/Unstimulated	0.0255307	0.658228	aCD3+L2/aCD3	0.0574069	0.461238
991	687	F8W7U8	KIMSQSQVSKGVDFESSEDDDDDPFMNTSSL	GVDFES(1)S(1)EDDDDDPFMNTSSLRR	MRE11A	S2308	S	13.9909	13.9921	14.1167	14.2067	14.2593	14.201	14.2728	14.2896	14.3184	aCD3/Unstimulated	0.189096	0.0160046	aCD3+L2/Unstimulated	0.260358	0.00144502	aCD3+L2/aCD3	0.071262	0.345747
992	456	P27824-3	EEKQKSDAEEDGGTVSQEEEDRKPKAEEDEI	SDAEEDGGT(0.001)VS(0.999)QEEEDRKPK	CANX	S2310	S	13.9933	13.846	13.9366	14.1579	14.1218	14.1816	14.1601	14.0855	14.1809	aCD3/Unstimulated	0.228427	0.0122456	aCD3+L2/Unstimulated	0.216851	0.00365963	aCD3+L2/aCD3	-0.0115751	0.882545
993	62	Q6UUV7-3	FQKLQQLRLTQYHGGSLPNVSQLRSSASEFQ	LTQYHGGS(1)LPNVSQLR	CRTC3	S2311	S	13.9946	13.8848	14.0084	14.0017	14.0096	14.0466	14.1171	14.0221	14.1783	aCD3/Unstimulated	0.0566914	0.385632	aCD3+L2/Unstimulated	0.143218	0.03029	aCD3+L2/aCD3	0.0865263	0.311749
994	370	H0YEX2	EPFTFSSPASGRSIRSPSLSD__________	S(0.025)IRS(0.975)PS(1)LS(1)D	TAF2	S2312	S	13.9958	13.9084	13.9061	14.0052	14.0386	14.0366	14.2663	14.0814	14.1606	aCD3/Unstimulated	0.0900466	0.180374	aCD3+L2/Unstimulated	0.232645	0.00345272	aCD3+L2/aCD3	0.142598	0.113944
995	351	Q5T5Y3-2	ERGEGRPRSIVSRRPSEGPQPLVRRKMTGSR	RPS(1)EGPQPLVR	CAMSAP1	S2315	S	13.996	13.9628	14.0913	14.1149	14.1552	14.1488	14.121	14.1613	14.1149	aCD3/Unstimulated	0.122961	0.0529785	aCD3+L2/Unstimulated	0.115702	0.041172	aCD3+L2/aCD3	-0.00725951	0.921974
996	19	F8WD88	RRRSRKPEAPRRRSPSPTPTPGPSRRGPSLG	RRS(1)PS(0.989)PT(0.011)PTPGPSR	CENPA	S2316	S	13.9996	13.7877	13.8103	14.0616	13.9884	14.0445	13.8535	14.0126	13.9956	aCD3/Unstimulated	0.165595	0.0586026	aCD3+L2/Unstimulated	0.0880183	0.229696	aCD3+L2/aCD3	-0.0775763	0.436945
997	911	Q8WWQ0	KKEKKKVNEEKDGPISPKKKKPKERKQKRLA	KVNEEKDGPIS(1)PK	PHIP	S2317	S	14.0002	13.8432	13.9252	14.0424	13.9519	14.0819	14.0929	14.0661	14.1089	aCD3/Unstimulated	0.102576	0.131179	aCD3+L2/Unstimulated	0.166427	0.0154511	aCD3+L2/aCD3	0.063851	0.435023
998	213	A0A0A0MRU8	KAQMDPRGLSPRQSKSDSDDDDLPNVTLDSV	QS(0.077)KS(0.925)DS(0.998)DDDDLPNVTLDSVNETGSTALSIAR	KLF12	S2318	S	14.0019	13.93	14.0664	14.1348	14.061	14.144	14.3187	14.3971	14.1996	aCD3/Unstimulated	0.113855	0.131179	aCD3+L2/Unstimulated	0.305706	0.00166792	aCD3+L2/aCD3	0.191852	0.0586451
999	790	Q86YV0	LPKHTPLISKSQSLRSVRRSESWARPRPDEE	S(0.003)QS(0.997)LRS(1)VR	RASAL3	S2320	S	14.0024	13.8149	13.9178	13.9191	14.0062	13.9848	13.5677	13.5127	13.4587	aCD3/Unstimulated	0.0583248	0.394962	aCD3+L2/Unstimulated	-0.398652	0.000489742	aCD3+L2/aCD3	-0.456977	0.000258418
1000	36	Q9NSI8	SSSFGNFDRFRNNSLSKPDDSTEAHEGDPTN	NNS(0.083)LS(0.915)KPDDS(0.001)TEAHEGDPTNGSGEQSK	SAMSN1	S2321	S	14.0052	13.8019	14.0875	14.1979	14.2055	14.193	14.3549	14.2009	14.3962	aCD3/Unstimulated	0.233953	0.0298803	aCD3+L2/Unstimulated	0.352469	0.00218267	aCD3+L2/aCD3	0.118516	0.311682
1001	755	E7ESG2	TGRGTSFFPTAGGFRSPSPGLFRASLVSSAS	GTSFFPTAGGFRS(1)PS(1)PGLFR	CLSPN	S2322	S	14.0053	14.0384	14.0671	14.1493	14.1836	14.201	14.2291	14.0755	14.2528	aCD3/Unstimulated	0.141042	0.0517879	aCD3+L2/Unstimulated	0.148906	0.0248668	aCD3+L2/aCD3	0.00786379	0.926958
1002	14	Q5TG78	__MYPESTTGSPARLSLRQTGSPGMIYSTRY	MYPES(0.004)T(0.012)T(0.01)GS(0.011)PARLS(0.962)LR	KCNAB2	S2323	S	14.0063	13.9568	14.0274	14.2144	14.1416	14.2203	14.1705	14.1159	14.3957	aCD3/Unstimulated	0.195241	0.0389551	aCD3+L2/Unstimulated	0.230503	0.010094	aCD3+L2/aCD3	0.0352617	0.731906
1003	2035	E9PGC8	PEEEDKLTRSPFEIISPPASPPEMVGQRVPS	SPFEIIS(1)PPAS(1)PPEMVGQR	MAP1A	S2324	S	14.0115	13.9227	13.9512	14.155	13.9389	13.9259	14.1347	14.3353	13.9775	aCD3/Unstimulated	0.0447731	0.67097	aCD3+L2/Unstimulated	0.187361	0.0688868	aCD3+L2/aCD3	0.142588	0.307109
1004	557	Q8WX92	SQLGEKLEQLDHRKPSPAQAAETPALELPLP	KPS(1)PAQAAETPALELPLPSVPAPAPL	NELFB	S2326	S	14.0154	13.7703	14.0993	14.1034	14.0882	14.1349	14.2611	14.1894	14.2042	aCD3/Unstimulated	0.147157	0.113258	aCD3+L2/Unstimulated	0.256529	0.00861372	aCD3+L2/aCD3	0.109372	0.336013
1005	136	Q02446	ASSSSSSSSSNNGSASPTKTKSGNSSTPGQF	ENNVSQPASSSSSSSSSNNGS(0.012)AS(0.946)PT(0.03)KT(0.012)K	SP4	S2327	S	14.016	13.8264	13.9729	14.0275	13.9604	14.0843	14.0446	14.1657	14.1429	aCD3/Unstimulated	0.0856083	0.24937	aCD3+L2/Unstimulated	0.179292	0.0195025	aCD3+L2/aCD3	0.0936842	0.325975
1006	436	Q53EZ4	KVAASPKSPTAALNESLVECPKCNIQYPATE	VAAS(0.982)PKS(0.914)PT(0.109)AALNES(0.995)LVECPK	CEP55	S2328	S	14.0174	13.9961	14.1929	14.2298	14.1082	14.232	14.3735	14.3668	14.2441	aCD3/Unstimulated	0.121223	0.137908	aCD3+L2/Unstimulated	0.259384	0.00478379	aCD3+L2/aCD3	0.13816	0.190746
1007	1840	A0A087WY61	APASQASLRATSSTQSLARLGSPDYGNSALL	ATS(0.028)S(0.969)T(0.003)QS(1)LAR	NUMA1	S2329	S	14.0174	13.8503	14.079	14.161	14.2082	14.2872	14.2736	14.2491	14.3958	aCD3/Unstimulated	0.236538	0.0212261	aCD3+L2/Unstimulated	0.323941	0.00206866	aCD3+L2/aCD3	0.0874025	0.395906
1008	221	C9JFK9	SPFRSSVQGASSREGSPARSSTPLHSPSPIR	SSVQGAS(0.07)S(0.93)REGS(1)PAR	BAG3	S2330	S	14.0183	13.9514	14.0165	14.1408	14.1019	14.0274	13.9385	14.0569	14.1644	aCD3/Unstimulated	0.0946377	0.204093	aCD3+L2/Unstimulated	0.0578722	0.388322	aCD3+L2/aCD3	-0.0367655	0.682198
1009	209	Q8NAV1	SEEEEEEDEKLERVPSPDHRRRSYRDLDKPR	VSALEEDMDDVES(1)S(1)EEEEEEDEKLERVPS(1)PDHR	PRPF38A	S2331	S	14.0184	13.7246	14.0098	14.0975	14.102	14.0434	14.1761	14.2588	14.2111	aCD3/Unstimulated	0.163338	0.0844577	aCD3+L2/Unstimulated	0.297718	0.00425899	aCD3+L2/aCD3	0.13438	0.250599
1010	259	Q08357	GKLQKEGALSRVSDESLSKVQEAESPVFKEL	EGALS(0.204)RVS(0.796)DES(0.999)LS(0.001)KVQEAESPVFK	SLC20A2	S2332	S	14.0189	13.929	13.95	14.0429	14.0743	14.1416	14.1444	14.1106	14.1544	aCD3/Unstimulated	0.120342	0.0551155	aCD3+L2/Unstimulated	0.170531	0.00714264	aCD3+L2/aCD3	0.0501898	0.476241
1011	163	X6RJP6	PNWFPKKSKENPRNFSDNQLQEGKNVIGLQM	NFS(1)DNQLQEGK	TAGLN2	S2334	S	14.0199	13.8718	13.9611	13.9723	13.9158	14.0015	14.1084	14.121	14.1551	aCD3/Unstimulated	0.0122229	0.842208	aCD3+L2/Unstimulated	0.177195	0.00843152	aCD3+L2/aCD3	0.164972	0.0560129
1012	323	Q05519-2	SKTRDKKKEDKEKKRSKTPPKSYSTARRSRS	S(0.952)KT(0.894)PPKS(0.041)Y(0.006)S(0.054)T(0.054)AR	SRSF11	S2335	S	14.0205	14.0723	14.1549	14.0442	14.0815	14.0945	14.0665	14.1593	14.1302	aCD3/Unstimulated	-0.00919471	0.879618	aCD3+L2/Unstimulated	0.0360702	0.512045	aCD3+L2/aCD3	0.0452649	0.535167
1013	481	A0A087X0X3	ASSIERMGQTMERIGSGVERMGAGMGFGLER	IGS(1)GVER	HNRNPM	S2336	S	14.0301	13.9284	14.1099	14.3766	14.443	14.4922	14.5858	14.5375	14.6495	aCD3/Unstimulated	0.414438	0.00335817	aCD3+L2/Unstimulated	0.568106	5.36046e-05	aCD3+L2/aCD3	0.153668	0.110134
1014	688	Q99523-2	LDTASHTNKSGYHDDSDEDLLE_________	S(0.003)GYHDDS(0.997)DEDLLE	SORT1	S2337	S	14.0311	13.9557	14.0136	14.1862	13.9697	14.2051	14.1074	14.0669	14.3422	aCD3/Unstimulated	0.120168	0.223441	aCD3+L2/Unstimulated	0.17201	0.0688649	aCD3+L2/aCD3	0.0518419	0.666256
1015	249	Q5SQI0-7	PRRATPPAHPPPRSSSLGNSPERGPLRPFVP	S(0.076)S(0.088)S(0.836)LGNS(1)PERGPLRPFVPEQELLR	ATAT1	S2338	S	14.032	14.0073	14.195	14.15	14.2805	14.2088	14.2262	14.2305	14.3022	aCD3/Unstimulated	0.134986	0.0826449	aCD3+L2/Unstimulated	0.174838	0.0197036	aCD3+L2/aCD3	0.0398524	0.652909
1016	141	Q13177	VLKFYDSNTVKQKYLSFTPPEKDGFPSGTPA	YLS(0.997)FT(0.003)PPEKDGFPSGTPALNAK	PAK2	S2339	S	14.0323	13.9987	13.9944	14.0991	14.0383	14.0411	13.9398	14.1058	14.0161	aCD3/Unstimulated	0.0510426	0.404643	aCD3+L2/Unstimulated	0.0120562	0.833559	aCD3+L2/aCD3	-0.0389864	0.602668
1017	125	E9PNJ7	ITGDVEPTDAESEWHSENEEEEKLAGDMKSK	EFITGDVEPTDAESEWHS(1)ENEEEEKLAGDMK	NAP1L4	S2340	S	14.0334	13.9709	14.1162	14.1965	14.2064	14.2375	14.286	14.3169	14.2813	aCD3/Unstimulated	0.173299	0.0196925	aCD3+L2/Unstimulated	0.254567	0.00149731	aCD3+L2/aCD3	0.0812679	0.288639
1018	267	P38159-2	GYGRDRDYSDHPSGGSYRDSYESYGNSRSAP	DRDYS(0.001)DHPS(0.248)GGS(0.746)Y(0.001)RDS(0.002)YES(0.002)YGNS(0.001)R	RBMX	S2341	S	14.0343	13.8992	13.9125	14.2109	14.1595	14.3407	14.0255	14.0083	14.0619	aCD3/Unstimulated	0.288352	0.0100697	aCD3+L2/Unstimulated	0.0832328	0.202118	aCD3+L2/aCD3	-0.205119	0.0424514
1019	344	Q92556	RIAFDAESEPNNSSGSMEKRKSMYTRDYKKL	IAFDAESEPNNS(0.038)S(0.164)GS(0.798)MEKRK	ELMO1	S2342	S	14.0344	13.8444	13.9401	14.1222	14.0912	14.1068	14.0602	14.1469	14.1983	aCD3/Unstimulated	0.167089	0.0373152	aCD3+L2/Unstimulated	0.195489	0.00980749	aCD3+L2/aCD3	0.0283999	0.744518
1020	119	Q9UKM9-2	AASAIYRLFDYRGRLSPVPVPRAVPVKRPRV	GRLS(1)PVPVPR	RALY	S2343	S	14.0355	14.0495	13.9489	14.1583	14.1971	14.1215	14.2789	14.2486	14.2119	aCD3/Unstimulated	0.147706	0.0308899	aCD3+L2/Unstimulated	0.235181	0.0018515	aCD3+L2/aCD3	0.087475	0.248593
1021	71	Q8WUQ7	RSDSEEERWQRSGMRSRSPPRPKWHSRDGSS	S(1)RS(1)PPRPK	CACTIN	S2344	S	14.0373	14.0265	14.1019	13.9452	13.8922	13.9005	13.6543	13.1659	13.4181	aCD3/Unstimulated	-0.142666	0.221783	aCD3+L2/Unstimulated	-0.642505	0.000599736	aCD3+L2/aCD3	-0.499838	0.00539408
1022	252	Q9UI08-3	KLRRVQRPEDASGGSSPSGTSKSDANRASSG	VQRPEDASGGS(0.062)S(0.923)PS(0.013)GT(0.001)SK	EVL	S2346	S	14.0396	13.8858	14.0168	13.8233	13.9584	13.9666	13.8049	13.9699	14.0203	aCD3/Unstimulated	-0.0646462	0.435152	aCD3+L2/Unstimulated	-0.0490328	0.519876	aCD3+L2/aCD3	0.0156134	0.881961
1023	22	P41212	QCSIKQERISYTPPESPVPSYASSTPLHVPV	IS(0.066)Y(0.002)T(0.931)PPES(0.999)PVPS(0.001)YASSTPLHVPVPR	ETV6	S2347	S	14.0417	13.9822	14.1615	14.2834	14.2197	14.3155	14.3819	14.4162	14.42	aCD3/Unstimulated	0.211044	0.0158431	aCD3+L2/Unstimulated	0.344241	0.000784345	aCD3+L2/aCD3	0.133196	0.135421
1024	77	Q86UP2-2	NKKKEIQNGNLHESDSESVPRDFKLSDALAV	EIQNGNLHES(1)DS(0.984)ES(0.016)VPRDFK	KTN1	S2348	S	14.042	13.8121	13.8966	13.9657	14.0044	14.0097	14.0876	14.1271	14.0686	aCD3/Unstimulated	0.0763566	0.279123	aCD3+L2/Unstimulated	0.177536	0.0162865	aCD3+L2/aCD3	0.101179	0.274812
1025	47	Q96EB6-2	PLRKRPRRDGPGLERSPGEPGGAAPEREVPA	RDGPGLERS(1)PGEPGGAAPER	SIRT1	S2349	S	14.044	13.888	13.9818	14.1062	14.1089	14.1783	14.0952	13.9654	14.2702	aCD3/Unstimulated	0.159886	0.090472	aCD3+L2/Unstimulated	0.139016	0.0993439	aCD3+L2/aCD3	-0.0208695	0.852257
1026	981	A0A0A0MT60	SEEEEEKAEERPRRPSQEQSASASSGQPQAP	RPS(1)QEQSASASSGQPQAPLNR	FKBP15	S2350	S	14.0457	13.8052	14.0523	14.1941	14.211	14.2336	14.2586	14.2604	14.3243	aCD3/Unstimulated	0.245139	0.0167004	aCD3+L2/Unstimulated	0.313334	0.00203178	aCD3+L2/aCD3	0.0681954	0.482616
1027	2126	Q96T58	ERESGVVAVSPEKSESPQKEDGLSSQLKSDP	ES(0.027)GVVAVS(0.973)PEKS(0.287)ES(0.713)PQKEDGLSSQLK	SPEN	S2351	S	14.0492	13.6814	13.9677	13.99	14.0163	14.0088	14.0893	14.2478	14.044	aCD3/Unstimulated	0.105637	0.314023	aCD3+L2/Unstimulated	0.227609	0.0311921	aCD3+L2/aCD3	0.121972	0.362417
1028	497	G5E953	TTACDNTVPLASRRCSDPSLNEKWQEHRRSL	RCS(1)DPSLNEK	MTMR3	S2352	S	14.0513	14.0261	14.0933	14.0389	14.1093	14.0534	14.0229	13.9345	13.9467	aCD3/Unstimulated	0.0102796	0.854787	aCD3+L2/Unstimulated	-0.08888	0.0958317	aCD3+L2/aCD3	-0.0991596	0.187043
1029	403	C9J840	SGQQNSQAGQRNSTSSIEPRLLWERVEKLVP	DSPLQGSGQQNSQAGQRNS(0.998)T(0.003)S(0.071)S(0.928)IEPR	MAP4K4	S2353	S	14.0515	13.982	14.0507	14.1623	14.1534	14.2557	14.1195	14.171	14.2533	aCD3/Unstimulated	0.162364	0.0309365	aCD3+L2/Unstimulated	0.153205	0.0189997	aCD3+L2/aCD3	-0.00915891	0.908095
1030	74	O00418	YYSNLTKSERYSSSGSPANSFHFKEAWKHAI	Y(0.043)S(0.163)S(0.164)S(0.671)GS(0.959)PANS(1)FHFK	EEF2K	S2354	S	14.055	13.9701	14.0558	14.2111	14.2068	14.1533	14.094	14.1553	14.2432	aCD3/Unstimulated	0.163441	0.0296507	aCD3+L2/Unstimulated	0.137197	0.0294635	aCD3+L2/aCD3	-0.0262445	0.736437
1031	751	Q96T58	SPGASPSQAERLPSDSERRLYSRSSDRSGSC	RPQS(0.996)PGAS(0.768)PS(0.235)QAERLPS(0.295)DS(0.706)ER	SPEN	S2355	S	14.0556	13.9873	14.0388	14.3181	14.2187	14.1418	14.2341	14.3152	14.2414	aCD3/Unstimulated	0.198971	0.0184024	aCD3+L2/Unstimulated	0.236388	0.00307237	aCD3+L2/aCD3	0.0374172	0.639358
1032	173	F8W0Q9	SPHSRSGSSVSSRSYSPERSKSYSFHQSQHR	SGSS(0.001)VS(0.105)S(0.447)RS(0.447)YS(0.998)PER	PPHLN1	S2356	S	14.061	13.9124	13.9647	14.2742	14.265	14.2054	13.9222	13.9341	14.0627	aCD3/Unstimulated	0.268831	0.0105306	aCD3+L2/Unstimulated	-0.00635255	0.921445	aCD3+L2/aCD3	-0.275183	0.00823834
1033	1066	A0A0J9YW64	AYGSFQNGHGIKREDSRGSLIPEGATGFPDQ	EDS(1)RGS(1)LIPEGATGFPDQGNTGENTR	DOCK11	S2357	S	14.062	14.0847	14.2421	14.4276	14.3951	14.3916	14.4531	14.4916	14.3869	aCD3/Unstimulated	0.275158	0.0100697	aCD3+L2/Unstimulated	0.314271	0.00118812	aCD3+L2/aCD3	0.0391131	0.63603
1034	60	Q7L2J0	GGTERGPGRCAPSAGSPAAAVGRESPGAAAT	CAPS(0.002)AGS(0.998)PAAAVGRES(1)PGAAATSSSGPQAQQHR	MEPCE	S2358	S	14.0635	13.8591	14.1146	14.356	14.3494	14.3199	14.2178	14.2354	14.3362	aCD3/Unstimulated	0.329404	0.0100697	aCD3+L2/Unstimulated	0.250739	0.00586871	aCD3+L2/aCD3	-0.0786655	0.431862
1035	40	Q8TAP9	SSFRGTPGGGGPRPPSPRDGYGSPHHTPPYG	GTPGGGGPRPPS(1)PR	MPLKIP	S2359	S	14.0639	14.1491	14.1154	14.1333	14.2806	14.2032	14.1567	14.0008	14.1311	aCD3/Unstimulated	0.09623	0.175009	aCD3+L2/Unstimulated	-0.0132601	0.83766	aCD3+L2/aCD3	-0.10949	0.233407
1036	29	M0QXG9	EEEEEHSAEPRPRTRSNPEGAEDRAVGAQAS	T(0.071)RS(0.929)NPEGAEDRAVGAQASVGSR	BABAM1	S2360	S	14.0659	13.9671	14.0714	14.361	14.4209	14.4335	14.1086	13.9538	14.1254	aCD3/Unstimulated	0.370372	0.00501781	aCD3+L2/Unstimulated	0.0278086	0.660103	aCD3+L2/aCD3	-0.342563	0.00208512
1037	395	Q9UBL0	KTASFGGITVLTRGDSTSSTRSTGKLSKAGS	T(0.07)AS(0.93)FGGIT(0.001)VLT(0.002)RGDS(0.861)T(0.072)S(0.024)S(0.018)T(0.022)R	ARPP21	S2361	S	14.0668	14.0542	14.2584	14.4039	14.3517	14.3031	14.3385	14.2429	14.3217	aCD3/Unstimulated	0.226436	0.0184945	aCD3+L2/Unstimulated	0.174574	0.0225204	aCD3+L2/aCD3	-0.0518619	0.566514
1038	1773	A0A087WY61	YFTPIPARSQAPLESSLDSLGDVFLDSGRKT	SQAPLES(0.03)S(0.97)LDS(1)LGDVFLDS(1)GRK	NUMA1	S2363	S	14.0686	14.089	14.2905	14.2767	14.2044	14.2309	14.5144	14.4121	14.285	aCD3/Unstimulated	0.087966	0.311517	aCD3+L2/Unstimulated	0.254431	0.00818141	aCD3+L2/aCD3	0.166465	0.158759
1039	407	Q96ST2	RKAAVLSDSEDEEKASAKKSRVVSDADDSDS	AAVLS(1)DS(1)EDEEKAS(1)AKK	IWS1	S2366	S	14.0756	13.881	13.9858	14.1337	14.1446	14.118	14.1021	14.1616	14.1845	aCD3/Unstimulated	0.151274	0.0428644	aCD3+L2/Unstimulated	0.168608	0.015106	aCD3+L2/aCD3	0.017334	0.83522
1040	164	F8WE49	LIKENKSKFSPQKEASPAAKTKETRSVEEIA	S(0.015)KFS(0.985)PQKEAS(1)PAAK	RAD18	S2367	S	14.0776	14.0788	14.1771	14.4051	14.3323	14.4459	14.26	14.4011	14.394	aCD3/Unstimulated	0.283276	0.0100697	aCD3+L2/Unstimulated	0.240585	0.00335693	aCD3+L2/aCD3	-0.0426918	0.603797
1041	273	Q9HCI7-2	TPKIAKLNRKRSRSESDSEKVQPLPISTIIR	S(0.527)RS(0.527)ES(0.927)DS(0.018)EKVQPLPISTIIR	MSL2	S2369	S	14.0779	14.1528	14.0772	14.2473	14.1237	14.1849	14.2362	14.2496	14.3248	aCD3/Unstimulated	0.0826705	0.182586	aCD3+L2/Unstimulated	0.167575	0.010852	aCD3+L2/aCD3	0.0849043	0.289566
1042	419	P06733	LAKYNQLLRIEEELGSKAKFAGRNFRNPLAK	IEEELGS(1)KAK	ENO1	S2370	S	14.0788	14.0552	14.0966	14.3198	14.1964	14.2502	14.2756	14.2439	14.2507	aCD3/Unstimulated	0.178594	0.0160046	aCD3+L2/Unstimulated	0.179889	0.00515726	aCD3+L2/aCD3	0.00129445	0.985203
1043	325	Q13426-2	EHISAENMSLETLRNSSPEDLFDEI______	EHISAENMSLET(0.002)LRNS(0.999)S(1)PEDLFDEI	XRCC4	S2371	S	14.0788	14.0543	14.1155	14.3992	14.3634	14.4569	14.4985	14.4618	14.4633	aCD3/Unstimulated	0.323614	0.00335817	aCD3+L2/Unstimulated	0.391651	0.000108026	aCD3+L2/aCD3	0.0680372	0.327308
1044	366	P51991	FGGRSSGSPYGGGYGSGGGSGGYGSRRF___	SSGSPYGGGYGS(0.85)GGGS(0.146)GGYGS(0.004)R	HNRNPA3	S2373	S	14.0827	13.966	13.988	14.1736	14.0526	14.1359	14.1566	14.0551	14.3018	aCD3/Unstimulated	0.108485	0.183223	aCD3+L2/Unstimulated	0.15889	0.044215	aCD3+L2/aCD3	0.0504048	0.603797
1045	1762	Q9UQ35	SASSPRTKTTSRRGRSPSPKPRGLQRSRSRS	S(1)PS(1)PKPR	SRRM2	S2374	S	14.084	14.3375	14.2509	14.0894	14.2737	14.2723	13.7409	13.5821	13.6789	aCD3/Unstimulated	-0.0123294	0.894166	aCD3+L2/Unstimulated	-0.556819	0.000369752	aCD3+L2/aCD3	-0.54449	0.000571159
1046	226	P17252	KTKTIRSTLNPQWNESFTFKLKPSDKDRRLS	STLNPQWNES(0.999)FT(0.001)FK	PRKCA	S2376	S	14.0877	13.9536	14.1002	14.2123	14.1708	14.1765	14.174	14.1863	14.2688	aCD3/Unstimulated	0.139364	0.0496608	aCD3+L2/Unstimulated	0.162493	0.0151424	aCD3+L2/aCD3	0.0231287	0.769602
1047	303	Q9UK61-2	LINLIQCRKKSVGGDSDTEDMRSKTVLKRKL	KKS(1)VGGDS(0.987)DT(0.013)EDMR	FAM208A	S2377	S	14.088	14.0676	14.1037	14.2085	14.1734	14.109	14.3222	14.1828	14.3142	aCD3/Unstimulated	0.0771886	0.22021	aCD3+L2/Unstimulated	0.186612	0.00727715	aCD3+L2/aCD3	0.109424	0.190298
1048	29	C9JMB5	YGEKHASLGRKHTSRSLRLSHKTRRTRHASS	S(1)LRLS(1)HK	TIAM1	S2379	S	14.0909	14.0742	14.1895	14.1518	14.1404	14.0918	13.9628	13.8882	13.8364	aCD3/Unstimulated	0.00977143	0.875955	aCD3+L2/Unstimulated	-0.222404	0.00327927	aCD3+L2/aCD3	-0.232175	0.0125307
1049	12	D6RIT8	____MALKKSSPSLDSGDSDSEELPTFAFLK	S(0.001)S(0.001)PS(0.005)LDS(0.994)GDS(0.963)DS(0.037)EELPTFAFLK	EME1	S2381	S	14.0921	14.0058	14.3122	14.2358	14.2113	14.2511	14.335	14.3466	14.2835	aCD3/Unstimulated	0.096032	0.253586	aCD3+L2/Unstimulated	0.185008	0.0288965	aCD3+L2/aCD3	0.0889762	0.401226
1050	634	F5GZ90	NWLLAMAAKRKAENPSPRSPSSQTPNSRRQS	KAENPS(0.997)PRS(0.566)PS(0.096)S(0.316)QT(0.024)PNSR	DTL	S2383	S	14.0967	14.0556	14.1056	14.1788	14.1108	14.2025	14.0948	14.002	14.1753	aCD3/Unstimulated	0.078048	0.229638	aCD3+L2/Unstimulated	0.00472524	0.938506	aCD3+L2/aCD3	-0.0733227	0.370788
1051	477	O00418	SYSNRKYESDEDSLGSSGRVCVEKWNLLNSS	KY(0.005)ES(0.995)DEDS(0.998)LGS(0.796)S(0.206)GRVCVEK	EEF2K	S2384	S	14.0971	14.0398	14.022	14.1697	14.0935	14.1493	14.1323	14.0948	14.2954	aCD3/Unstimulated	0.0845312	0.229205	aCD3+L2/Unstimulated	0.121252	0.0715486	aCD3+L2/aCD3	0.0367206	0.666757
1052	674	Q9BPX3	TKKIKTLHCEGTEINSDDEQESKEVEETATA	TLHCEGTEINS(1)DDEQESKEVEETATAK	NCAPG	S2385	S	14.098	14.2789	14.1184	14.241	14.1494	14.174	14.193	14.2051	14.4	aCD3/Unstimulated	0.0230415	0.782359	aCD3+L2/Unstimulated	0.100914	0.188867	aCD3+L2/aCD3	0.0778727	0.447671
1053	83	Q4KMP7-2	HEERRRQQPPLGPSSSLLSLPGLKSRGSRAA	QQPPLGPS(0.009)S(0.067)S(0.926)LLS(0.999)LPGLK	TBC1D10B	S2386	S	14.0991	13.9912	14.0528	13.8693	13.8885	13.7895	13.9995	14.0043	13.9424	aCD3/Unstimulated	-0.198603	0.0143558	aCD3+L2/Unstimulated	-0.0656176	0.22908	aCD3+L2/aCD3	0.132985	0.102529
1054	2398	Q9UQ35	PRVPLSAYERVSGRTSPPLLDRARSRTPPSA	VSGRT(0.112)S(0.887)PPLLDR	SRRM2	S2387	S	14.102	14.1536	14.2622	14.369	14.3015	14.259	14.3734	14.3281	14.3419	aCD3/Unstimulated	0.137217	0.0537489	aCD3+L2/Unstimulated	0.175196	0.0112766	aCD3+L2/aCD3	0.0379791	0.628523
1055	401	D4PHA4	IIRSSTFPQTDVLSSSLEAEHRLLKEMGWQE	SSTFPQTDVLS(0.024)S(0.238)S(0.738)LEAEHR	GPBP1	S2388	S	14.1043	13.9907	14.1084	14.1352	14.1511	14.3526	14.1869	14.2546	14.3657	aCD3/Unstimulated	0.145124	0.103531	aCD3+L2/Unstimulated	0.201224	0.021263	aCD3+L2/aCD3	0.0561003	0.586286
1056	481	O43719	ESEEGCPKRGFEGSCSQKESEEGNPVRGSEE	RGFEGS(0.002)CS(0.998)QKESEEGNPVR	HTATSF1	S2389	S	14.1046	14.1074	14.212	14.1164	14.176	14.1908	14.17	14.1669	14.4021	aCD3/Unstimulated	0.0197442	0.809631	aCD3+L2/Unstimulated	0.105015	0.161983	aCD3+L2/aCD3	0.0852712	0.403108
1057	1546	E7EPN9	ENVLPPKREIAKRSFSSQRPVDRQNRRGNNG	SFS(0.808)S(0.191)QRPVDR	PRRC2C	S2390	S	14.1063	14.0849	14.1884	14.2539	14.2651	14.3449	14.3041	14.0344	14.317	aCD3/Unstimulated	0.161418	0.0869747	aCD3+L2/Unstimulated	0.0919352	0.256689	aCD3+L2/aCD3	-0.0694824	0.521418
1058	892	E7ERS3	PDRGSRDRKSGGRLGSPKPERQRGQNSKAPA	LGS(1)PKPER	ZC3H18	S2391	S	14.1065	13.9687	14.0901	14.2299	14.1459	14.1063	13.9572	13.6155	13.5235	aCD3/Unstimulated	0.105588	0.358882	aCD3+L2/Unstimulated	-0.356387	0.00638953	aCD3+L2/aCD3	-0.461975	0.00855071
1059	355	A0A5E8	DQLPPHPRSRRYSGDSDSSASSAQSGPLGTR	RY(0.028)S(0.981)GDS(0.832)DS(0.145)S(0.013)AS(0.001)SAQSGPLGTR	GAS2L1	S2392	S	14.1069	14.1023	14.1347	14.2945	14.3113	14.4286	14.205	14.3208	14.51	aCD3/Unstimulated	0.230124	0.0283131	aCD3+L2/Unstimulated	0.230635	0.0127523	aCD3+L2/aCD3	0.000510687	0.995843
1060	352	Q9UK58	ASKPSSPREVKAEEKSPISINVKTVKKEPED	EVKAEEKS(1)PIS(1)INVK	CCNL1	S2393	S	14.1103	14.0659	14.1564	14.2628	14.303	14.0899	14.2479	14.2597	14.3013	aCD3/Unstimulated	0.10771	0.143392	aCD3+L2/Unstimulated	0.158782	0.0278331	aCD3+L2/aCD3	0.0510722	0.554275
1061	74	D6RFG8	CNVQSTQDEFEELTMSQKNGGNVLQMMYEKP	WCNVQSTQDEFEELT(0.013)MS(0.987)QK	DCK	S2395	S	14.1107	13.9649	14.0674	14.149	14.2444	14.1698	14.2481	14.2863	14.2188	aCD3/Unstimulated	0.140098	0.0471629	aCD3+L2/Unstimulated	0.203416	0.00510527	aCD3+L2/aCD3	0.0633174	0.42167
1062	1222	Q8WYP5	LRSTPLASPSPSPGRSPQRLKETRISFVEED	STPLASPSPSPGRS(1)PQR	AHCTF1	S2396	S	14.111	13.9909	14.1052	14.1711	14.2235	14.3154	14.2195	14.1982	14.4494	aCD3/Unstimulated	0.167639	0.0748421	aCD3+L2/Unstimulated	0.220007	0.0158739	aCD3+L2/aCD3	0.0523681	0.621428
1063	152	P84103	RSLSRERNHKPSRSFSRSRSRSRSNERK___	NHKPS(1)RS(1)FS(1)R	SRSF3	S2397	S	14.1113	14.1221	14.1343	14.1516	14.1732	13.967	14.297	13.9235	14.1397	aCD3/Unstimulated	-0.0252982	0.810501	aCD3+L2/Unstimulated	-0.00249786	0.979916	aCD3+L2/aCD3	0.0228004	0.862075
1064	104	C9JI87	DQLARGLKLTFDSSFSPNTGKKNAKIKTGYK	LTFDSSFS(1)PNTGKK	VDAC1	S2400	S	14.112	14.0728	14.1103	14.3696	14.2683	14.3294	14.3493	14.3326	14.3534	aCD3/Unstimulated	0.224061	0.0100697	aCD3+L2/Unstimulated	0.246712	0.00119201	aCD3+L2/aCD3	0.0226508	0.734939
1065	209	A9Z1X7	KRSHSRSPRHRTKSRSPSPAPEKKEKTPELP	T(0.568)KS(0.568)RS(0.886)PS(0.977)PAPEK	SRRM1	S2401	S	14.1123	13.8072	14.1457	14.0257	14.0888	14.1237	13.9905	13.9189	13.9938	aCD3/Unstimulated	0.0576266	0.544551	aCD3+L2/Unstimulated	-0.054015	0.539675	aCD3+L2/aCD3	-0.111642	0.362417
1066	431	B7ZL14	VEGRLPARSEQARRQSGLYDSQNPPTVNNCA	RQS(1)GLYDSQNPPTVNNCAQDR	FNBP1	S2403	S	14.114	14.0146	14.0715	14.1252	14.1243	14.0121	14.2	14.2519	14.3766	aCD3/Unstimulated	0.0204886	0.772189	aCD3+L2/Unstimulated	0.209464	0.00748249	aCD3+L2/aCD3	0.188975	0.0565629
1067	279	G3XAN4	TENGVNGTLTSNVADSPRNKKEKSS______	KGTENGVNGTLTSNVADS(1)PR	TRAM1	S2404	S	14.1141	14.0336	14.0901	14.3127	14.1943	14.2107	14.1596	14.2155	14.224	aCD3/Unstimulated	0.159937	0.0271301	aCD3+L2/Unstimulated	0.120373	0.0410757	aCD3+L2/aCD3	-0.0395635	0.585106
1068	267	Q9Y6M7-14	DPHLLERNGILASPQSAPGNLDNSKSGEIKG	NGILASPQS(1)APGNLDNSK	SLC4A7	S2405	S	14.1151	14.0672	14.0567	14.2082	14.2154	14.1773	14.2547	14.2534	14.3341	aCD3/Unstimulated	0.120673	0.0468369	aCD3+L2/Unstimulated	0.201094	0.00271744	aCD3+L2/aCD3	0.0804211	0.259985
1069	131	O75446	KNLIQSVRNRRKRKGSDDDGGDSPVQDIDTP	RKGS(1)DDDGGDS(1)PVQDIDTPEVDLYQLQVNTLR	SAP30	S2406	S	14.1155	14.0775	14.0541	14.3569	14.2997	14.3504	14.5121	14.4352	14.4043	aCD3/Unstimulated	0.253296	0.00965894	aCD3+L2/Unstimulated	0.368175	0.000227193	aCD3+L2/aCD3	0.114879	0.135421
1070	492	Q8TEV9-2	TEKSTSVLSKSDSQASLTVPLSPQVVRSKAV	STSVLS(0.012)KS(0.05)DS(0.938)QAS(1)LT(0.239)VPLS(0.761)PQVVR	SMCR8	S2408	S	14.1165	14.0601	14.2251	14.3211	14.2072	14.3068	14.4318	14.3692	14.3505	aCD3/Unstimulated	0.144478	0.053414	aCD3+L2/Unstimulated	0.249943	0.00277758	aCD3+L2/aCD3	0.105465	0.238039
1071	381	Q9HCD5	YLRERKERLMRSSTDSLPGPISRQPLGATSG	LMRS(0.467)S(0.467)T(0.099)DS(0.967)LPGPIS(0.001)R	NCOA5	S2409	S	14.1182	14.0134	14.1178	14.1892	14.166	14.226	14.2192	14.2528	14.2237	aCD3/Unstimulated	0.110586	0.0701313	aCD3+L2/Unstimulated	0.148765	0.0129354	aCD3+L2/aCD3	0.0381794	0.576227
1072	289	Q6UN15-5	NSSVGKWQDRYGRAESPDLRRLPGAIDVIGQ	YGRAES(1)PDLR	FIP1L1	S2410	S	14.1182	14.0686	14.1561	14.2259	14.3439	14.2295	13.8947	13.7926	13.763	aCD3/Unstimulated	0.152076	0.0414666	aCD3+L2/Unstimulated	-0.297556	0.00126355	aCD3+L2/aCD3	-0.449632	0.000205975
1073	69	H0YCP6	VKRTLFINGISKYAESEKIKKHFEEAYPNCT	T(0.008)LFINGIS(0.003)KYAES(0.989)EK	TMEM63B	S2411	S	14.1183	13.9511	14.0987	14.3733	14.269	14.3949	14.3098	14.3706	14.2793	aCD3/Unstimulated	0.289697	0.0100697	aCD3+L2/Unstimulated	0.263848	0.00267687	aCD3+L2/aCD3	-0.0258488	0.767988
1074	2401	P11717	QENGHITTKSVKALSSLHGDDQDSEDEVLTI	ALS(0.15)S(0.85)LHGDDQDS(1)EDEVLTIPEVK	IGF2R	S2412	S	14.123	14.0597	14.1461	14.3115	14.2791	14.2453	14.3695	14.4714	14.4531	aCD3/Unstimulated	0.169029	0.021134	aCD3+L2/Unstimulated	0.321725	0.000599736	aCD3+L2/aCD3	0.152697	0.060132
1075	1023	P13612	QYKSILQEENRRDSWSYINSKSNDD______	S(0.13)ILQEENRRDS(0.872)WS(0.998)YINSK	ITGA4	S2413	S	14.1234	14.1461	14.1652	14.2747	14.3071	14.3626	14.3202	14.3204	14.5055	aCD3/Unstimulated	0.169891	0.0352211	aCD3+L2/Unstimulated	0.237132	0.00388875	aCD3+L2/aCD3	0.0672408	0.436945
1076	88	G3V5D0	TKDCREVAPVTNFSDSDDTMVAKRHPALNAI	EVAPVTNFS(0.998)DS(0.996)DDT(0.006)MVAK	GPATCH2L	S2414	S	14.1237	14.0849	14.1175	14.3326	14.1978	14.3128	14.3122	14.3354	14.3321	aCD3/Unstimulated	0.172367	0.0196537	aCD3+L2/Unstimulated	0.217886	0.00258094	aCD3+L2/aCD3	0.0455187	0.520008
1077	459	A0A087WX08	YMKVNVPEESRNGETSPRTKITWMKAEDSSK	VNVPEES(0.002)RNGET(0.262)S(0.736)PR	ADD3	S2416	S	14.1253	14.2465	14.182	14.5831	14.4066	14.5085	14.3498	14.2615	14.4452	aCD3/Unstimulated	0.314778	0.0100697	aCD3+L2/Unstimulated	0.167547	0.0297693	aCD3+L2/aCD3	-0.147231	0.156634
1078	375	Q9BRD0	RHKQSPGHQDSDSDLSPPRNRPRHRSSDSDL	HKQS(1)PGHQDS(1)DS(1)DLS(1)PPR	BUD13	S2417	S	14.1256	14.1479	14.1685	14.1536	14.1163	14.1938	14.2935	14.296	14.4143	aCD3/Unstimulated	0.00725305	0.903084	aCD3+L2/Unstimulated	0.187252	0.00568306	aCD3+L2/aCD3	0.179999	0.0344295
1079	405	P20700	LSPSPSSRVTVSRASSSRSVRTTRGKRKRVD	VT(0.002)VS(0.022)RAS(0.972)S(0.953)S(0.05)R	LMNB1	S2418	S	14.1312	13.8348	14.0756	14.1688	14.2292	14.1671	14.062	13.8791	13.8126	aCD3/Unstimulated	0.174485	0.0982536	aCD3+L2/Unstimulated	-0.0960118	0.292117	aCD3+L2/aCD3	-0.270497	0.0554296
1080	257	Q13523	PTLRRRSQEKIGKARSPTDDKVKIEDKSKSK	ARS(0.996)PT(0.004)DDKVK	PRPF4B	S2419	S	14.1337	14.0733	14.2711	14.1101	14.3052	14.1231	13.1264	13.0414	13.17	aCD3/Unstimulated	0.0201081	0.812362	aCD3+L2/Unstimulated	-1.04679	1.47471e-06	aCD3+L2/aCD3	-1.06689	1.43038e-06
1081	433	Q15652-2	KSSPSPEVVKPKITHSPDSVKSKATYVNSQA	IT(0.003)HS(0.997)PDSVK	JMJD1C	S2420	S	14.1339	13.9882	14.032	14.1868	14.2249	14.115	14.1043	14.0336	14.1124	aCD3/Unstimulated	0.124162	0.0758323	aCD3+L2/Unstimulated	0.032017	0.587128	aCD3+L2/aCD3	-0.092145	0.278373
1082	395	O95232	EKRGSDDKKSSVKSGSREKQSEDTNTESKES	S(0.046)GS(0.954)REKQSEDTNTESK	LUC7L3	S2421	S	14.1366	13.9108	14.3087	14.5065	14.5447	14.5622	13.3246	13.2201	13.2192	aCD3/Unstimulated	0.419047	0.0100697	aCD3+L2/Unstimulated	-0.864121	3.61407e-05	aCD3+L2/aCD3	-1.28317	1.43038e-06
1083	411	P31749-2	MECVDSERRPHFPQFSYSASGTA________	RPHFPQFS(0.942)Y(0.001)S(0.536)AS(0.304)GT(0.217)A	AKT1	S2422	S	14.1427	14.1114	14.1501	14.2526	14.3238	14.4256	14.3873	14.1407	14.5826	aCD3/Unstimulated	0.199294	0.0931431	aCD3+L2/Unstimulated	0.235504	0.0347659	aCD3+L2/aCD3	0.0362093	0.794646
1084	435	Q04656-4	SYELPARSQIGQKSPSEISVHVGIDDTSRNS	S(0.031)PS(0.971)EIS(0.998)VHVGIDDT(0.5)S(0.415)RNS(0.085)PK	ATP7A	S2423	S	14.144	14.0474	13.9257	14.1037	14.1081	14.0892	14.2693	14.2045	14.3008	aCD3/Unstimulated	0.0613251	0.377455	aCD3+L2/Unstimulated	0.219174	0.00591488	aCD3+L2/aCD3	0.157849	0.101306
1085	754	Q5TZA2-2	LRSALRRGLGLGRAPSPAPRPVPGSPARDAP	APS(1)PAPRPVPGS(1)PAR	CROCC	S2425	S	14.1446	14.1868	14.2572	14.2638	14.1535	14.2109	14.2524	14.1643	14.3513	aCD3/Unstimulated	0.0131808	0.852301	aCD3+L2/Unstimulated	0.0597916	0.352732	aCD3+L2/aCD3	0.0466108	0.586818
1086	1760	Q5T4S7-3	FQSEPRISESLVRHASTSSPADKAKVTISDG	HAS(0.978)T(0.17)S(0.426)S(0.426)PADKAK	UBR4	S2427	S	14.1447	14.1982	14.2463	14.1081	14.2372	14.265	13.3882	13.2262	13.3508	aCD3/Unstimulated	0.00699949	0.924523	aCD3+L2/Unstimulated	-0.874687	2.04503e-06	aCD3+L2/aCD3	-0.881687	2.04131e-06
1087	503	E3W994	ASAQKRSKIPRSQGCSREASPSRLSVARSSR	S(1)QGCS(0.989)REAS(0.638)PS(0.374)R	CLASP2	S2428	S	14.1473	14.1916	14.2508	14.1825	14.2198	14.1422	14.1555	13.9619	14.3242	aCD3/Unstimulated	-0.0150608	0.87391	aCD3+L2/Unstimulated	-0.0493778	0.56806	aCD3+L2/aCD3	-0.0343169	0.770008
1088	151	Q9BRD0	PDPSPRKDRHDTPDPSPRRARHDTPDPSPLR	KDRHDT(1)PDPS(1)PR	BUD13	S2430	S	14.1476	13.9855	14.1622	14.1064	14.1825	14.1461	13.9431	13.7899	14.1057	aCD3/Unstimulated	0.0465728	0.615087	aCD3+L2/Unstimulated	-0.152198	0.0881474	aCD3+L2/aCD3	-0.198771	0.118222
1089	403	P29590-2	SCITQGKDAAVSKKASPEAASTPRDPIDVDL	KAS(1)PEAASTPRDPIDVDLPEEAER	PML	S2431	S	14.1545	14.0805	14.0472	14.2189	14.295	14.242	14.2128	14.2658	14.3735	aCD3/Unstimulated	0.157916	0.0372901	aCD3+L2/Unstimulated	0.189952	0.00850184	aCD3+L2/aCD3	0.0320366	0.690286
1090	372	Q9H0D6-2	TPSGILTPHALGSRNSPGSQVASNPRQAAYE	NS(0.996)PGS(0.004)QVASNPR	XRN2	S2432	S	14.1556	14.1813	14.2898	14.2735	14.3836	14.3393	14.2571	14.1529	14.2804	aCD3/Unstimulated	0.123238	0.0872085	aCD3+L2/Unstimulated	0.0212523	0.731993	aCD3+L2/aCD3	-0.101986	0.254117
1091	564	Q8N122-3	PVRDSPCTPRLRSVSSYGNIRAVATARSLNK	SVS(0.089)S(0.911)YGNIR	RPTOR	S2433	S	14.1557	14.0998	14.0567	14.2926	14.3251	14.2828	14.2754	14.2663	14.3954	aCD3/Unstimulated	0.196111	0.0160046	aCD3+L2/Unstimulated	0.208329	0.00405347	aCD3+L2/aCD3	0.0122181	0.874205
1092	196	H0Y3X6	ELLQKSTETAQQLKRSAGVPFHAKGRGLLRK	RS(1)AGVPFHAK	NELFA	S2434	S	14.161	14.0368	14.2705	14.4019	14.3026	14.3111	14.2548	13.9862	14.2062	aCD3/Unstimulated	0.182472	0.0749551	aCD3+L2/Unstimulated	-0.0070222	0.938011	aCD3+L2/aCD3	-0.189495	0.14031
1093	1925	Q9UQ35	RSRSRASPVSRRRSRSRTPPVTRRRSRSRTP	S(1)RT(1)PPVTR	SRRM2	S2435	S	14.1614	13.9927	14.2018	14.1354	14.2728	14.151	14.1902	14.1813	14.3047	aCD3/Unstimulated	0.0677657	0.391795	aCD3+L2/Unstimulated	0.106772	0.151549	aCD3+L2/aCD3	0.0390062	0.689946
1094	711	Q9UMZ2-4	DDFADFHSSKFSSINSDKSLGEKAVAFRHTK	FS(0.006)S(0.005)INS(0.988)DKS(1)LGEK	SYNRG	S2436	S	14.1617	13.9761	14.0586	14.0645	13.9556	14.2086	13.9741	14.0621	14.1039	aCD3/Unstimulated	0.0108082	0.90236	aCD3+L2/Unstimulated	-0.0187223	0.815682	aCD3+L2/aCD3	-0.0295306	0.78427
1095	733	Q66K74-2	EFEHRKAVPMAPAPASPGSSNDSSARSQERA	AVPMAPAPAS(0.985)PGS(0.01)S(0.004)NDS(0.001)S(0.001)AR	MAP1S	S2438	S	14.1628	14.0843	14.0804	14.2451	14.1414	14.2851	14.2499	14.2025	14.3381	aCD3/Unstimulated	0.114718	0.104006	aCD3+L2/Unstimulated	0.154364	0.0243189	aCD3+L2/aCD3	0.0396466	0.628523
1096	3207	P49792	VKDGMDTVKKIESFGSPKGSVCRRITITECG	KIES(0.072)FGS(0.928)PK	RANBP2	S2439	S	14.1657	14.1367	14.0771	14.2018	14.2625	14.2301	14.1856	14.2679	14.4359	aCD3/Unstimulated	0.104936	0.174242	aCD3+L2/Unstimulated	0.169953	0.0268807	aCD3+L2/aCD3	0.065017	0.485178
1097	1069	F1T0I1	LERAQQELVPPQQQASPPQLPKAMFSELSNP	AQQELVPPQQQAS(1)PPQLPK	SEC16A	S2440	S	14.1661	14.1575	14.142	14.3267	14.3909	14.465	14.4102	14.2852	14.4385	aCD3/Unstimulated	0.238995	0.0123283	aCD3+L2/Unstimulated	0.222758	0.00425363	aCD3+L2/aCD3	-0.0162372	0.846088
1098	510	E9PMG1	DPEQIGSNVTRQRSHSGTSPDNTAPPPPPPR	QRS(0.002)HS(0.99)GT(0.547)S(0.547)PDNT(0.914)APPPPPPRPQPSHSR	REPS1	S2441	S	14.1722	14.0825	14.1937	14.3825	14.4371	14.4215	14.3327	14.1964	14.3044	aCD3/Unstimulated	0.264242	0.0100697	aCD3+L2/Unstimulated	0.128364	0.0399696	aCD3+L2/aCD3	-0.135878	0.114714
1099	99	F8WDB4	DDVPLSLSPSKRACASPSAQVEGSPVAGSDG	ACAS(0.719)PS(0.284)AQVEGS(0.961)PVAGS(0.02)DGS(0.016)QPAVK	LRWD1	S2442	S	14.1723	13.998	14.2072	14.3386	14.3239	14.4029	14.39	14.3476	14.4222	aCD3/Unstimulated	0.229312	0.0160046	aCD3+L2/Unstimulated	0.26075	0.00294824	aCD3+L2/aCD3	0.0314385	0.724297
1100	218	Q9NQS7-2	ATAPTSQGIPTSDEESTPKKSKARILESITV	TLSPTPASATAPT(0.036)S(0.036)QGIPT(0.727)S(0.468)DEES(0.758)T(0.717)PKKS(0.257)K	INCENP	S2443	S	14.1738	13.8735	14.1811	14.405	14.2723	14.393	14.3543	14.3288	14.363	aCD3/Unstimulated	0.280603	0.0196537	aCD3+L2/Unstimulated	0.272575	0.00847082	aCD3+L2/aCD3	-0.00802837	0.947026
1101	188	Q96T58	PRERTLQHGLYYASRSRSPNRFDAHDPRYEP	S(1)RS(1)PNRFDAHDPR	SPEN	S2444	S	14.1788	14.1021	14.2599	14.1192	14.2103	14.1265	13.907	13.8431	13.8371	aCD3/Unstimulated	-0.0282707	0.65715	aCD3+L2/Unstimulated	-0.317883	0.000985466	aCD3+L2/aCD3	-0.289612	0.00402867
1102	65	B4DF77	KERQLSKPLSERTNSSDSERSPDLGHSTQIP	T(0.073)NS(0.2)S(0.717)DS(0.046)ERS(0.932)PDLGHS(0.014)T(0.018)QIPR	PACS1	S2446	S	14.18	14.0761	14.0664	14.3064	14.1748	14.254	14.379	14.1668	14.386	aCD3/Unstimulated	0.137548	0.105926	aCD3+L2/Unstimulated	0.203097	0.0165957	aCD3+L2/aCD3	0.0655492	0.508961
1103	553	C9JE98	ENDKEDLLKEKTDDTSGEDNDEKEAVASKGR	T(0.001)DDT(0.999)S(1)GEDNDEKEAVASK	NCOR2	S2447	S	14.1814	14.0156	14.1864	14.1969	14.283	14.3181	14.3522	14.3049	14.5991	aCD3/Unstimulated	0.138206	0.158975	aCD3+L2/Unstimulated	0.290923	0.00675142	aCD3+L2/aCD3	0.152717	0.22605
1104	284	Q96JM3	KSARTTSPEPRKPSPSESPEPWKPFPAVSPE	KPS(0.851)PS(0.918)ES(0.231)PEPWKPFPAVS(1)PEPR	CHAMP1	S2448	S	14.1829	14.0065	14.0749	14.1513	14.139	14.13	14.3045	14.2726	14.2086	aCD3/Unstimulated	0.0519671	0.416902	aCD3+L2/Unstimulated	0.173772	0.0118742	aCD3+L2/aCD3	0.121805	0.16094
1105	548	E7EW05	AAPGKSQKRKYIEIDSDEEPRGELLSLRDIE	YIEIDS(1)DEEPRGELLSLR	SDAD1	S2449	S	14.1858	14.1267	14.1766	14.386	14.3661	14.3371	14.4279	14.5147	14.4461	aCD3/Unstimulated	0.200074	0.0120751	aCD3+L2/Unstimulated	0.299874	0.000612891	aCD3+L2/aCD3	0.0997994	0.170449
1106	84	A0A087WWP4	DTGGGSSSSRLHSYSSPSTKNSSGGGESRSS	LHSYS(0.122)S(0.877)PSTK	RBM15	S2450	S	14.1859	14.1181	14.235	14.1724	14.2314	14.3426	14.2226	14.2293	14.0853	aCD3/Unstimulated	0.0691782	0.346027	aCD3+L2/Unstimulated	-0.000543067	0.993894	aCD3+L2/aCD3	-0.0697213	0.446076
1107	1631	P18583-2	SRRRRSRSVGRRRSFSISPSRRSRTPSRRSR	S(1)FS(1)IS(0.8)PS(0.2)RR	SON	S2451	S	14.1863	14.131	14.1953	14.1811	14.1874	14.1519	14.2969	14.2623	14.415	aCD3/Unstimulated	0.00254673	0.965899	aCD3+L2/Unstimulated	0.153841	0.016136	aCD3+L2/aCD3	0.151295	0.0751772
1108	660	P05771-2	QEVIRNIDQSEFEGFSFVNSEFLKPEVKS__	NIDQSEFEGFS(1)FVNS(1)EFLKPEVK	PRKCB	S2452	S	14.1874	14.0729	14.1177	14.5386	14.5645	14.5022	14.6798	14.8047	14.5336	aCD3/Unstimulated	0.409123	0.00565457	aCD3+L2/Unstimulated	0.546723	0.000164706	aCD3+L2/aCD3	0.1376	0.196684
1109	459	Q9UQ35	APAPGSHREISSSPTSKNRSHGRAKRDKSHS	EIS(0.323)S(0.752)S(0.896)PT(0.238)S(0.713)KNRS(0.078)HGR	SRRM2	S2454	S	14.1897	13.8622	14.2023	14.3509	14.2865	14.3472	14.0667	14.0263	14.0363	aCD3/Unstimulated	0.243457	0.0328373	aCD3+L2/Unstimulated	-0.0416662	0.636171	aCD3+L2/aCD3	-0.285123	0.0387722
1110	370	Q96T23-3	PEEVPKSTLESEKPGSPEAAETSPPSNIIDH	S(0.004)T(0.004)LES(0.058)EKPGS(0.933)PEAAET(0.524)S(0.467)PPS(0.009)NIIDHCEK	RSF1	S2455	S	14.1905	14.1748	14.2884	14.4029	14.3803	14.4619	14.4879	14.4522	14.4819	aCD3/Unstimulated	0.197113	0.0139933	aCD3+L2/Unstimulated	0.256111	0.00142948	aCD3+L2/aCD3	0.0589976	0.416721
1111	427	Q8NHV4-2	AKLVTSGAESGNLNTSPSSNQTRNSEKFEKP	LVTSGAESGNLNTS(1)PSSNQTR	NEDD1	S2456	S	14.1918	14.3513	14.4238	14.6849	14.5572	14.7203	14.8156	14.4059	15.4117	aCD3/Unstimulated	0.331769	0.156861	aCD3+L2/Unstimulated	0.555402	0.0189745	aCD3+L2/aCD3	0.223633	0.434129
1112	121	Q9ULW0	EAAISRKTPAQPQRRSLRLSAQKDLEQKEKH	S(1)LRLS(1)AQKDLEQK	TPX2	S2457	S	14.1928	14.1272	14.0301	13.8626	13.8103	13.8642	13.9609	13.9888	13.9003	aCD3/Unstimulated	-0.270998	0.0100697	aCD3+L2/Unstimulated	-0.16668	0.0133891	aCD3+L2/aCD3	0.104318	0.211724
1113	188	O60504-2	EPRLRLCDDGPQLPTSPRLTAAARSARHPSS	LRLCDDGPQLPT(0.059)S(0.941)PR	SORBS3	S2459	S	14.1943	14.169	14.292	14.3906	14.305	14.2894	14.3613	14.424	14.5561	aCD3/Unstimulated	0.109895	0.145097	aCD3+L2/Unstimulated	0.228692	0.0059706	aCD3+L2/aCD3	0.118797	0.21789
1114	513	F5H5U2	EKKKKMNEKRKREEGSDIEDEDMEELLNDTR	KREEGS(1)DIEDEDMEELLNDTR	DDX55	S2460	S	14.1965	13.9414	14.1463	14.3596	14.2173	14.325	14.2545	14.2123	14.3427	aCD3/Unstimulated	0.205914	0.0374219	aCD3+L2/Unstimulated	0.175124	0.0392553	aCD3+L2/aCD3	-0.0307907	0.771704
1115	722	H0Y9P1	TPERARRHKKVGRRDSQSSNEFLTISDSKEN	RDS(1)QS(1)S(1)NEFLTISDSK	BMP2K	S2461	S	14.1986	14.0455	14.2616	14.2817	14.2759	14.4141	14.4492	14.2778	14.536	aCD3/Unstimulated	0.155299	0.111393	aCD3+L2/Unstimulated	0.252429	0.0116626	aCD3+L2/aCD3	0.0971306	0.409587
1116	1624	O43166-3	RPSYTLGMKSLHGEFSASDSSLTDIQETRRQ	SLHGEFS(0.999)AS(0.982)DS(0.101)S(0.889)LT(0.029)DIQETR	SIPA1L1	S2464	S	14.1986	14.1067	14.2054	14.431	14.3304	14.3312	14.362	14.3403	14.5105	aCD3/Unstimulated	0.19397	0.0247106	aCD3+L2/Unstimulated	0.234038	0.00458083	aCD3+L2/aCD3	0.0400678	0.640672
1117	1272	Q7Z3K3-5	SLEEQLKLSGEHSESSTPRPRSSPEETIEPE	LSGEHS(0.114)ES(0.912)S(0.902)T(0.072)PRPR	POGZ	S2467	S	14.202	14.1349	14.2764	14.2987	14.3711	14.3332	14.2677	14.3101	14.4338	aCD3/Unstimulated	0.129907	0.0800522	aCD3+L2/Unstimulated	0.132758	0.0494906	aCD3+L2/aCD3	0.00285142	0.97495
1118	404	Q9P209	TEEQRSRGVTDTREPSPGSHSALPGKKTALQ	GVTDT(0.022)REPS(0.955)PGS(0.022)HSALPGKK	CEP72	S2468	S	14.202	14.2808	14.3059	14.3997	14.4408	14.2585	14.263	14.4145	14.3377	aCD3/Unstimulated	0.103431	0.170984	aCD3+L2/Unstimulated	0.0754929	0.265563	aCD3+L2/aCD3	-0.0279385	0.760775
1119	475	A2RRP1-2	ETRAGEEDEGEEDSDSDYEISAKARYFGYIK	AGEEDEGEEDS(1)DS(1)DYEISAK	NBAS	S2469	S	14.2027	13.9346	14.08	14.2988	14.339	14.3031	14.2822	14.2459	14.535	aCD3/Unstimulated	0.24122	0.0373152	aCD3+L2/Unstimulated	0.281927	0.00985619	aCD3+L2/aCD3	0.0407073	0.746849
1120	250	P41229-4	PEPCTKMTMRLRRNHSNAQFIESYVCRMCSR	NHS(1)NAQFIESYVCR	KDM5C	S2471	S	14.2045	14.0872	14.1274	14.3443	14.2436	14.294	14.2415	14.2743	14.4911	aCD3/Unstimulated	0.154304	0.07964	aCD3+L2/Unstimulated	0.195967	0.0203133	aCD3+L2/aCD3	0.0416628	0.676531
1121	173	F5GYE8	REQYTGKLRVRSHSLSPTHREDGQNITPKIC	VRS(0.328)HS(0.678)LS(0.901)PT(0.093)HREDGQNITPK	CEP112	S2472	S	14.2056	14.0619	14.147	14.2264	14.1135	14.1499	14.1982	14.1728	14.1094	aCD3/Unstimulated	0.0250963	0.695279	aCD3+L2/Unstimulated	0.0219824	0.712582	aCD3+L2/aCD3	-0.00311387	0.97085
1122	955	Q9UKJ3-2	RHSGRRDFIRSKIYRSQSPHYFRSGRGEGPG	S(1)QS(1)PHYFR	GPATCH8	S2473	S	14.2056	14.1734	14.1776	14.2513	14.3014	14.3176	14.4291	14.2836	14.3926	aCD3/Unstimulated	0.104575	0.0983902	aCD3+L2/Unstimulated	0.182916	0.00658639	aCD3+L2/aCD3	0.0783405	0.314378
1123	511	O94913	KRRDRRSPKRRQRSMSPTSTPKAGKIRQSGA	QRS(0.996)MS(0.941)PT(0.061)S(0.001)TPK	PCF11	S2474	S	14.2091	14.137	14.1889	14.308	14.329	14.3413	14.3305	14.2902	14.3044	aCD3/Unstimulated	0.147765	0.0222462	aCD3+L2/Unstimulated	0.130061	0.0161639	aCD3+L2/aCD3	-0.0177042	0.782454
1124	212	Q6PJG6-3	RDKIASYSSLREARGSPNTASAEATLPRWRA	EARGS(0.746)PNT(0.219)AS(0.034)AEAT(0.001)LPR	BRAT1	S2475	S	14.216	14.209	14.1926	14.3206	14.3684	14.3409	14.4604	14.3756	14.3974	aCD3/Unstimulated	0.137463	0.02941	aCD3+L2/Unstimulated	0.205294	0.00221884	aCD3+L2/aCD3	0.0678308	0.320447
1125	1677	Q96BY7	FLYLYCSKEMPRKAHSNMLTVKALHVCPESG	KAHS(1)NMLTVK	ATG2B	S2476	S	14.2164	14.061	14.3157	14.3477	14.4016	14.4026	14.0718	14.0943	14.0561	aCD3/Unstimulated	0.186294	0.0334935	aCD3+L2/Unstimulated	-0.123622	0.0813267	aCD3+L2/aCD3	-0.309916	0.00670787
1126	676	O43896	ADLLLEQQRLYADSDSGDDSDKRSCEESWRL	LYADS(1)DS(0.998)GDDS(0.002)DKR	KIF1C	S2477	S	14.218	13.9925	14.087	14.2167	14.3134	14.3019	14.2817	14.325	14.4629	aCD3/Unstimulated	0.178156	0.0511125	aCD3+L2/Unstimulated	0.257383	0.00584541	aCD3+L2/aCD3	0.0792268	0.438034
1127	1009	Q8TEK3-2	PRNSLPASPAHQLSSSPRLGGAAQGPLPEAS	NS(1)LPAS(1)PAHQLS(0.007)S(0.269)S(0.723)PR	DOT1L	S2479	S	14.2212	14.1998	14.1939	14.3249	14.2345	14.2415	14.3683	14.4203	14.3951	aCD3/Unstimulated	0.0619866	0.250552	aCD3+L2/Unstimulated	0.189616	0.00345272	aCD3+L2/aCD3	0.12763	0.0885706
1128	120	Q8WX93-7	RSPSGHPHVRRPRSRSRDSGDENEPIQERFF	S(1)RS(1)RDS(1)GDENEPIQER	PALLD	S2481	S	14.2248	14.1413	14.2831	14.2534	14.2073	14.3346	14.2706	14.3222	14.3945	aCD3/Unstimulated	0.0487128	0.468952	aCD3+L2/Unstimulated	0.112683	0.083556	aCD3+L2/aCD3	0.0639698	0.447671
1129	357	Q13625-2	QSNAPPSFGTLRKNQSSEDILRDAQVANKNV	KNQS(0.86)S(0.14)EDILR	TP53BP2	S2483	S	14.2268	14.1543	14.3218	14.162	14.2293	14.1775	14.3949	14.1909	14.3842	aCD3/Unstimulated	-0.0447191	0.56215	aCD3+L2/Unstimulated	0.0889998	0.21813	aCD3+L2/aCD3	0.133719	0.200404
1130	206	Q9H0H5	VDGPPGPVKKTRSIGSAVDQGNESIVAKTTV	S(1)IGS(1)AVDQGNESIVAK	RACGAP1	S2484	S	14.2272	14.2325	14.2885	14.4236	14.3852	14.4337	14.3853	14.433	14.4763	aCD3/Unstimulated	0.164707	0.0188947	aCD3+L2/Unstimulated	0.182086	0.00449214	aCD3+L2/aCD3	0.0173797	0.798531
1131	575	Q9UKJ3-2	ACSGLNKQEPGGSHGSETEDTGRSLPSKKER	MDAPASGSACSGLNKQEPGGS(0.003)HGS(0.995)ET(0.003)EDTGR	GPATCH8	S2485	S	14.2321	14.0869	14.3223	14.4187	14.3712	14.4373	14.4115	14.4097	14.5409	aCD3/Unstimulated	0.195255	0.0336256	aCD3+L2/Unstimulated	0.240259	0.00629336	aCD3+L2/aCD3	0.0450042	0.63547
1132	17	P18858-3	QRSIMAALKEWNGVVSESDSPVKRPGRKAAR	EWNGVVS(0.959)ES(0.074)DS(0.967)PVKRPGR	LIG1	S2486	S	14.2329	14.0457	14.1445	14.3669	14.2473	14.3426	14.3343	14.4278	14.5362	aCD3/Unstimulated	0.177917	0.0474942	aCD3+L2/Unstimulated	0.291738	0.00295767	aCD3+L2/aCD3	0.113821	0.279221
1133	2184	O75376	SQRGAEPAEQRNDARSPGSISYLPSFFTKLE	NDARS(0.998)PGS(0.002)ISYLPSFFTK	NCOR1	S2488	S	14.2336	14.0716	14.2216	14.4063	14.3139	14.4041	14.3428	14.3766	14.3293	aCD3/Unstimulated	0.199151	0.0188629	aCD3+L2/Unstimulated	0.173954	0.0131704	aCD3+L2/aCD3	-0.0251971	0.759351
1134	1269	Q7Z3K3-5	LIASLEEQLKLSGEHSESSTPRPRSSPEETI	LSGEHS(1)ESSTPRPR	POGZ	S2489	S	14.2344	14.2296	14.3712	14.486	14.3534	14.4044	14.3494	14.264	14.5105	aCD3/Unstimulated	0.136179	0.12032	aCD3+L2/Unstimulated	0.0961878	0.214588	aCD3+L2/aCD3	-0.0399913	0.697469
1135	999	Q7Z7G8-3	VPLVMPVCRRKEDEVSIGSAPLAKQQSYQAS	RKEDEVS(1)IGS(1)APLAK	VPS13B	S2490	S	14.2353	14.1201	14.2048	14.2921	14.3356	14.3705	14.2732	14.3804	14.2949	aCD3/Unstimulated	0.146007	0.0385741	aCD3+L2/Unstimulated	0.129448	0.0346657	aCD3+L2/aCD3	-0.0165595	0.832003
1136	85	P62995	RSRSRSRSHRRSRSRSYSRDYRRRHSHSHSP	S(0.998)RS(0.989)Y(0.017)S(0.994)RDY(0.001)R	TRA2B	S2492	S	14.2385	14.2256	14.3235	14.2204	14.1689	14.1935	14.3748	14.3083	14.3933	aCD3/Unstimulated	-0.0682842	0.235183	aCD3+L2/Unstimulated	0.0962399	0.0791095	aCD3+L2/aCD3	0.164524	0.0441302
1137	950	H3BMQ0	FDDTPEKDSFRARSTSLNERPKRIQTSLTSA	S(0.005)T(0.11)S(0.885)LNERPK	TSC2	S2493	S	14.24	14.0781	14.2509	14.1529	14.1795	14.1543	14.0192	13.9143	14.0706	aCD3/Unstimulated	-0.0274551	0.698996	aCD3+L2/Unstimulated	-0.188315	0.0134413	aCD3+L2/aCD3	-0.16086	0.102529
1138	652	Q96JM3	IKTDLDAMDIKGQESSSDQEQVDVESIDFSK	GQES(1)S(1)S(1)DQEQVDVESIDFSKENK	CHAMP1	S2494	S	14.2407	14.0917	14.2781	14.3873	14.4409	14.4498	14.4661	14.5111	14.4337	aCD3/Unstimulated	0.222481	0.0144672	aCD3+L2/Unstimulated	0.266815	0.00207299	aCD3+L2/aCD3	0.0443342	0.586818
1139	1106	P11388	KEAQQKVPDEEENEESDNEKETEKSDSVTDS	EAQQKVPDEEENEES(1)DNEKETEK	TOP2A	S2495	S	14.2417	14.2145	14.1901	14.1992	14.1669	14.1543	14.3709	14.5131	14.4786	aCD3/Unstimulated	-0.0419545	0.471426	aCD3+L2/Unstimulated	0.238785	0.00193769	aCD3+L2/aCD3	0.280739	0.00268503
1140	465	A0A088AWN2	TTPGNSVPPPLPRSNSLPHSAVSNAGSKSSV	S(0.203)NS(0.795)LPHS(0.002)AVSNAGSK	WDR20	S2496	S	14.2429	14.0371	14.1075	14.3094	14.2241	14.2282	14.182	14.1778	14.2282	aCD3/Unstimulated	0.124772	0.090472	aCD3+L2/Unstimulated	0.0668242	0.291117	aCD3+L2/aCD3	-0.0579483	0.496262
1141	67	E7ET15	KHNYRNESARESLCDSPHQNLSRPLLENKLK	ESLCDS(1)PHQNLSRPLLENK	U2SURP	S2497	S	14.2432	14.2297	14.2059	14.347	14.2108	14.2919	14.2589	14.3459	14.3085	aCD3/Unstimulated	0.0569911	0.335889	aCD3+L2/Unstimulated	0.0781934	0.158046	aCD3+L2/aCD3	0.0212023	0.772654
1142	402	C9J840	GSGQQNSQAGQRNSTSSIEPRLLWERVEKLV	DSPLQGSGQQNSQAGQRNS(0.968)T(0.048)S(0.824)S(0.16)IEPR	MAP4K4	S2498	S	14.2443	14.1674	14.2436	14.2029	14.2736	14.4323	14.2602	14.326	14.4449	aCD3/Unstimulated	0.0844827	0.301142	aCD3+L2/Unstimulated	0.12529	0.105639	aCD3+L2/aCD3	0.0408069	0.682198
1143	84	P11171-7	NKERTSESRGLSRLFSSFLKRPKSQVSEEEG	LFS(1)S(1)FLK	EPB41	S2499	S	14.246	14.0346	14.1017	14.5623	14.6151	14.6414	14.8113	14.8928	14.6737	aCD3/Unstimulated	0.478835	0.00335817	aCD3+L2/Unstimulated	0.665154	5.47948e-05	aCD3+L2/aCD3	0.186319	0.102095
1144	424	J9JID7	SSRVTVSRATSSSSGSLSATGRLGRSKRKRL	AT(0.003)S(0.028)S(0.24)S(0.705)S(0.171)GS(0.849)LS(0.003)ATGR	LMNB2	S2501	S	14.2461	14.0061	14.1738	14.2628	14.2598	14.3735	14.4229	14.2273	14.4178	aCD3/Unstimulated	0.156735	0.0973678	aCD3+L2/Unstimulated	0.21398	0.0204422	aCD3+L2/aCD3	0.0572452	0.597644
1145	211	Q9BW85	AALLEEARKRRLLEDSDSEDEAAPSPLQPAL	LLEDS(1)DS(1)EDEAAPSPLQPALRPNPTAILDEAPKPK	CCDC94	S2502	S	14.2472	13.9653	13.9868	14.1939	14.3026	14.3155	14.2894	14.4486	14.4296	aCD3/Unstimulated	0.204235	0.0515342	aCD3+L2/Unstimulated	0.322693	0.00391614	aCD3+L2/aCD3	0.118458	0.327308
1146	446	Q13428	GKAPQVRAASAPAKESPRKGAAPAPPRKTGP	AASAPAKES(1)PR	TCOF1	S2504	S	14.248	14.1264	14.3544	14.3032	14.2467	14.2108	13.8455	13.6315	13.6258	aCD3/Unstimulated	0.0106305	0.904892	aCD3+L2/Unstimulated	-0.541999	0.000351452	aCD3+L2/aCD3	-0.55263	0.000408737
1147	109	B1AKB1	EYLSETYGNKFAAHISPAQGSPKPPPAASPG	FAAHIS(1)PAQGS(1)PKPPPAAS(1)PGVR	TFEB	S2505	S	14.2481	14.0926	14.2237	14.2504	14.2543	14.2653	14.2498	14.346	14.4768	aCD3/Unstimulated	0.0685252	0.368421	aCD3+L2/Unstimulated	0.169387	0.0286921	aCD3+L2/aCD3	0.100862	0.311749
1148	805	O60293-2	KQRLIKSDQLKTSSSSPANSDVEIDGIGRIA	TSS(0.001)S(0.027)S(0.972)PANS(1)DVEIDGIGR	ZFC3H1	S2508	S	14.2488	14.2113	14.2969	14.4628	14.4986	14.5328	14.6229	14.458	14.4894	aCD3/Unstimulated	0.245766	0.0111627	aCD3+L2/Unstimulated	0.271094	0.00175271	aCD3+L2/aCD3	0.0253279	0.754735
1149	333	Q86V59-2	PPQDARAEAESPGGASESDQDGGHESPPKKK	AEAESPGGAS(1)ES(1)DQDGGHES(1)PPKKK	PNMAL1	S2509	S	14.249	14.088	14.2459	14.2846	14.3676	14.4348	14.4452	14.3743	14.5838	aCD3/Unstimulated	0.168026	0.0636629	aCD3+L2/Unstimulated	0.273507	0.00467812	aCD3+L2/aCD3	0.105482	0.324047
1150	973	A0A0J9YX88	RTVTCVTVVEPEAPPSPDVLQAATHRVVELR	TVTCVTVVEPEAPPS(1)PDVLQAATHR	PHRF1	S2511	S	14.2519	14.1885	14.2953	14.3901	14.3846	14.4395	14.4075	14.404	14.4709	aCD3/Unstimulated	0.159517	0.023305	aCD3+L2/Unstimulated	0.182208	0.00534841	aCD3+L2/aCD3	0.022691	0.750136
1151	77	H1UBN3	PTKTTNVNKQLKPTASVKPVQMEKLAPKGPS	QLKPT(1)AS(1)VK	CCNB2V	S2512	S	14.2528	14.2645	14.4251	14.5313	14.5298	14.4913	14.2771	14.107	14.0419	aCD3/Unstimulated	0.203313	0.0346201	aCD3+L2/Unstimulated	-0.172131	0.0347659	aCD3+L2/aCD3	-0.375445	0.00353097
1152	237	O75554-2	ETEKPKIKFKEKNKNSDGGSDPETQKEKSIQ	NKNS(1)DGGS(0.997)DPET(0.003)QKEK	WBP4	S2513	S	14.2556	14.0576	14.2428	14.3407	14.3569	14.3094	13.7016	13.6877	13.5882	aCD3/Unstimulated	0.150366	0.0595992	aCD3+L2/Unstimulated	-0.526149	0.000108026	aCD3+L2/aCD3	-0.676516	2.054e-05
1153	118	Q5SSJ5-2	ASQLARAQKQTPMASSPRPKMDAILTEAIKA	QTPMAS(0.228)S(0.772)PRPK	HP1BP3	S2514	S	14.2564	14.1391	14.2466	14.3587	14.3834	14.4569	14.39	14.2569	14.3903	aCD3/Unstimulated	0.18566	0.0248861	aCD3+L2/Unstimulated	0.131692	0.0473772	aCD3+L2/aCD3	-0.0539681	0.51491
1154	15	K7ENH8	_UTSQWPRAGAPGALSPSYDGGLHGLQSKIE	AGAPGALS(0.997)PS(0.003)YDGGLHGLQSK	TCF3	S2515	S	14.2575	14.2084	14.3715	14.4369	14.3449	14.4093	14.4592	14.4786	14.4182	aCD3/Unstimulated	0.117916	0.0856629	aCD3+L2/Unstimulated	0.172866	0.0118754	aCD3+L2/aCD3	0.05495	0.485178
1155	195	Q13242	IRVYPERSTSYGYSRSRSGSRGRDSPYQSRG	S(0.003)T(0.006)S(0.118)Y(0.001)GYS(0.878)RS(0.994)R	SRSF9	S2516	S	14.2586	14.2265	14.3618	14.4949	14.3538	14.5118	14.4501	14.4018	14.5351	aCD3/Unstimulated	0.171172	0.0403349	aCD3+L2/Unstimulated	0.180013	0.0180013	aCD3+L2/aCD3	0.0088409	0.926958
1156	724	Q9H7N4	RLDKSDPRGPSPAPASSPKREVLYDSEGLSG	S(0.193)DPRGPS(0.806)PAPAS(0.866)S(0.134)PK	SCAF1	S2517	S	14.2591	14.2317	14.3899	14.4218	14.3198	14.3988	14.4201	14.386	14.5914	aCD3/Unstimulated	0.0865596	0.27431	aCD3+L2/Unstimulated	0.172237	0.0303244	aCD3+L2/aCD3	0.0856775	0.391898
1157	201	Q8NCF5	EKKKTEFLDLDNSPLSPPSPRTKSRTHTRAL	KKTEFLDLDNS(1)PLS(1)PPS(1)PR	NFATC2IP	S2518	S	14.2592	14.2004	14.2725	14.3678	14.3907	14.2968	14.3019	14.4213	14.3274	aCD3/Unstimulated	0.107692	0.0942617	aCD3+L2/Unstimulated	0.106151	0.0698149	aCD3+L2/aCD3	-0.00154179	0.983735
1158	266	Q9BRL6-2	KRKSKSRSRSKRPPKSPEEEGQMSS______	RPPKS(1)PEEEGQMS(0.648)S(0.352)	SRSF8	S2520	S	14.2611	14.195	14.301	14.3818	14.3925	14.5605	14.3868	14.3448	14.4002	aCD3/Unstimulated	0.192529	0.0235421	aCD3+L2/Unstimulated	0.124859	0.0617263	aCD3+L2/aCD3	-0.0676697	0.433472
1159	72	F8WF45	WDTSTWGLKSNTEPQSPPIASPKAITKPVRR	S(0.008)NT(0.027)EPQS(0.965)PPIAS(1)PK	TMF1	S2521	S	14.2615	14.2941	14.3042	14.3826	14.3582	14.3756	14.4971	14.3357	14.572	aCD3/Unstimulated	0.0855274	0.230229	aCD3+L2/Unstimulated	0.181641	0.0149794	aCD3+L2/aCD3	0.0961133	0.300212
1160	353	Q86U86-8	QGGRLSAITMALQYGSESEEDAALAAARYEE	LSAITMALQYGS(1)ES(1)EEDAALAAAR	PBRM1	S2523	S	14.2628	14.0568	14.0788	14.302	14.1824	14.3374	14.4305	14.5218	14.4518	aCD3/Unstimulated	0.141132	0.0910978	aCD3+L2/Unstimulated	0.335216	0.00160355	aCD3+L2/aCD3	0.194084	0.0768414
1161	125	Q9GZT9-2	GKVKAKPPADPAAAASPCRAAAGGQGSAVAA	AKPPADPAAAAS(1)PCR	EGLN1	S2525	S	14.2643	14.1315	14.1396	14.201	14.1117	14.2069	14.1882	14.2801	14.3456	aCD3/Unstimulated	-0.00523631	0.940387	aCD3+L2/Unstimulated	0.0928473	0.155434	aCD3+L2/aCD3	0.0980836	0.287858
1162	348	Q5JT35	LVGRGSSPRGSLSPRSPVSSLQIRYDQPG__	GS(0.065)LS(0.889)PRS(0.894)PVS(0.113)S(0.038)LQIR	MLLT10	S2526	S	14.2663	14.2751	14.1778	14.3868	14.3847	14.3302	14.4302	14.3345	14.4394	aCD3/Unstimulated	0.127498	0.0544236	aCD3+L2/Unstimulated	0.161654	0.0118754	aCD3+L2/aCD3	0.0341567	0.640014
1163	587	A0A0C3SFZ9	PLTRSNGDLSRSLSPSPLGSSAASTALERPS	S(0.188)LS(0.815)PS(0.997)PLGSSAASTALERPSFLSQTGHGVSR	FCHO1	S2528	S	14.2695	14.0942	14.247	14.3358	14.3971	14.4408	14.3058	14.3737	14.5023	aCD3/Unstimulated	0.187685	0.0382143	aCD3+L2/Unstimulated	0.190375	0.0195802	aCD3+L2/aCD3	0.00269013	0.978964
1164	672	E9PG73	NSSNNSREKKADRDQSPFSKIKQSSQDNELK	KADRDQS(1)PFSK	PPIG	S2530	S	14.2717	14.2041	14.4192	14.2917	14.237	14.2661	14.3758	14.366	14.4339	aCD3/Unstimulated	-0.0334172	0.627405	aCD3+L2/Unstimulated	0.0935758	0.149578	aCD3+L2/aCD3	0.126993	0.17254
1165	113	A0A0G2JL47	ASSGTGSASATHGGGSPPGTRGPGASVHDRN	APPQTHLPSGASSGTGSASATHGGGS(0.999)PPGT(0.001)RGPGASVHDR	BAT3	S2531	S	14.2721	14.301	14.4215	14.3084	14.499	14.5617	14.4102	14.3036	14.647	aCD3/Unstimulated	0.124835	0.256652	aCD3+L2/Unstimulated	0.122039	0.227433	aCD3+L2/aCD3	-0.00279636	0.983735
1166	704	Q4LE39-2	VSKSPERLRKDIEVLSEDTDYEEDEVTKKRK	DIEVLS(1)EDT(1)DYEEDEVTKK	ARID4B	S2532	S	14.2744	14.177	14.1378	14.3962	14.3401	14.4138	14.4671	14.4698	14.4221	aCD3/Unstimulated	0.186942	0.0166086	aCD3+L2/Unstimulated	0.256598	0.00158659	aCD3+L2/aCD3	0.0696566	0.359273
1167	602	A0A0A0MS99	TDSAGKQLQRQLSSSSSYSGDISRHHNSTAE	QLS(0.242)S(0.135)S(0.653)S(0.97)S(0.989)Y(0.003)S(0.008)GDISR	ABCC1	S2533	S	14.276	14.2267	14.2156	14.443	14.5041	14.4146	14.5344	14.4864	14.5694	aCD3/Unstimulated	0.214465	0.0111627	aCD3+L2/Unstimulated	0.290655	0.000838118	aCD3+L2/aCD3	0.0761898	0.300212
1168	135	Q96GY3	RAWMRNSPSVRERECSPSSPLPPLPEDEEGS	ERECS(0.941)PS(0.234)S(0.825)PLPPLPEDEEGSEVTNSK	LIN37	S2534	S	14.2769	14.2553	14.2675	14.4503	14.3967	14.4713	14.4422	14.5954	14.4845	aCD3/Unstimulated	0.172864	0.0228414	aCD3+L2/Unstimulated	0.240804	0.00210059	aCD3+L2/aCD3	0.0679392	0.378464
1169	186	A0A087WU64	PQITPPPVMILKKKRSIGASPNPFSVHTATA	S(1)IGAS(0.999)PNPFS(0.002)VHTATAVPSGK	POLA1	S2536	S	14.277	14.2257	14.3172	14.2923	14.2604	14.3029	14.4899	14.4851	14.5228	aCD3/Unstimulated	0.0118998	0.82517	aCD3+L2/Unstimulated	0.225953	0.00162319	aCD3+L2/aCD3	0.214053	0.00828135
1170	1186	Q15154	SGKTEYMAFPKPFESSSSIGAEKPRNKKLPE	TEYMAFPKPFES(0.998)S(0.949)S(0.336)S(0.716)IGAEKPR	PCM1	S2537	S	14.2782	14.2091	14.2639	14.484	14.3866	14.3265	14.5539	14.5528	14.499	aCD3/Unstimulated	0.148639	0.0375031	aCD3+L2/Unstimulated	0.284846	0.00119814	aCD3+L2/aCD3	0.136207	0.108721
1171	93	Q86W56-3	NIDRSPQNDDHSDTDSEENRDNQQFLTTVKL	S(0.023)PQNDDHS(0.978)DT(0.999)DS(1)EENRDNQQFLTTVK	PARG	S2538	S	14.2794	14.2223	14.2703	14.4241	14.4415	14.4386	14.5159	14.4592	14.5492	aCD3/Unstimulated	0.177399	0.0143558	aCD3+L2/Unstimulated	0.250772	0.00115514	aCD3+L2/aCD3	0.0733722	0.293588
1172	22	A0A0A0MSK5	TRLQQQHSEQPPLQPSPVMTRRGLRDSHSSE	LQQQHSEQPPLQPS(0.972)PVMT(0.028)R	TOR1AIP1	S2540	S	14.2802	15.6133	14.4133	15.0526	14.4731	14.5817	14.5227	14.4079	14.51	aCD3/Unstimulated	-0.0664735	0.846635	aCD3+L2/Unstimulated	-0.288752	0.353956	aCD3+L2/aCD3	-0.222279	0.591184
1173	203	P00558	FLMKKELNYFAKALESPERPFLAILGGAKVA	ALES(1)PERPFLAILGGAK	PGK1	S2541	S	14.2805	14.0975	14.1556	14.1108	14.1511	14.173	14.2138	14.2596	14.175	aCD3/Unstimulated	-0.0329124	0.614705	aCD3+L2/Unstimulated	0.038264	0.525791	aCD3+L2/aCD3	0.0711764	0.393869
1174	2035	O14578-4	REKSPGRMLSTRRERSPGRLFEDSSRGRLPA	ERS(1)PGRLFEDSSR	CIT	S2542	S	14.2812	14.242	14.3392	14.4283	14.4683	14.5217	14.3775	14.3485	14.5764	aCD3/Unstimulated	0.185325	0.0366551	aCD3+L2/Unstimulated	0.146697	0.0504785	aCD3+L2/aCD3	-0.0386277	0.679312
1175	561	Q15398-1	SVSSEGPSQRLGTPKSVNKAVSQSRNEMGIP	LGT(1)PKS(1)VNK	DLGAP5	S2543	S	14.2816	14.0872	14.2177	13.8999	14.0586	13.9731	14.1573	14.1081	14.1676	aCD3/Unstimulated	-0.218292	0.0196537	aCD3+L2/Unstimulated	-0.0511461	0.442429	aCD3+L2/aCD3	0.167145	0.0985133
1176	77	Q15061	CTCLAWAPARLQAKESPQRKKRKSEAVGMSN	LQAKES(1)PQRK	WDR43	S2544	S	14.2828	14.2636	14.3373	14.4131	14.3931	14.2478	13.9556	13.7652	13.784	aCD3/Unstimulated	0.0567504	0.458467	aCD3+L2/Unstimulated	-0.459662	0.000403988	aCD3+L2/aCD3	-0.516413	0.000240469
1177	137	M0QYL4	FQLYEEPDTKLARVDSEGDFSENDDAAGDFR	VDS(1)EGDFS(1)ENDDAAGDFR	AKAP8	S2545	S	14.2901	14.1941	14.2676	14.4564	14.4259	14.4972	14.4599	14.5094	14.5993	aCD3/Unstimulated	0.209265	0.0142356	aCD3+L2/Unstimulated	0.272255	0.00148653	aCD3+L2/aCD3	0.0629901	0.418756
1178	49	B4DQA8	CTSYSHSSTRDGRRDSSDTTPLLNGSSQDRM	DGRRDS(0.957)S(0.037)DT(0.006)TPLLNGSSQDR	GOSR1	S2547	S	14.2904	14.1966	14.2964	14.5802	14.4148	14.5167	14.5913	14.3873	14.6628	aCD3/Unstimulated	0.242774	0.0246451	aCD3+L2/Unstimulated	0.28602	0.00503799	aCD3+L2/aCD3	0.0432456	0.688574
1179	430	P35658-2	KTPERLSLEGERQPKSPGSTPTTPTSSQAPQ	S(0.742)PGS(0.206)T(0.083)PT(0.083)T(0.878)PT(0.005)S(0.002)S(0.001)QAPQK	NUP214	S2548	S	14.2907	14.119	14.2394	14.3752	14.274	14.2415	14.3711	14.4619	14.5505	aCD3/Unstimulated	0.0805052	0.298308	aCD3+L2/Unstimulated	0.244778	0.00573935	aCD3+L2/aCD3	0.164273	0.118613
1180	38	H0YJK1	QERNNCLADSRALSASHTDLAH_________	ALS(0.005)AS(0.99)HT(0.005)DLAH	KLC1	S2549	S	14.2944	14.0709	14.326	14.2332	14.2609	14.2943	14.2589	14.2862	14.2796	aCD3/Unstimulated	0.0323754	0.67097	aCD3+L2/Unstimulated	0.0445116	0.528056	aCD3+L2/aCD3	0.0121362	0.899614
1181	243	Q9HCN4-3	ILTRGTLDEEDEEADSDTDDIDHRVTEESHE	GTLDEEDEEADS(0.882)DT(0.118)DDIDHR	GPN1	S2550	S	14.2953	14.2726	14.2153	14.4021	14.3501	14.3848	14.4293	14.3292	14.6664	aCD3/Unstimulated	0.117962	0.196113	aCD3+L2/Unstimulated	0.213895	0.0211391	aCD3+L2/aCD3	0.0959335	0.398709
1182	531	Q9BZE4-2	SVARSGSCSRTPRDVSGLRDVKMVKKAKTMM	DVS(1)GLRDVK	GTPBP4	S2551	S	14.2958	14.2195	14.351	14.3524	14.2976	14.3086	14.1766	14.1055	14.1232	aCD3/Unstimulated	0.030779	0.595754	aCD3+L2/Unstimulated	-0.15367	0.0137785	aCD3+L2/aCD3	-0.184449	0.0306043
1183	486	Q9UQ35	KSHSHTPSRRMGRSRSPATAKRGRSRSRTPT	MGRS(1)RS(0.998)PAT(0.002)AK	SRRM2	S2552	S	14.2984	14.8389	14.4288	14.5061	14.521	14.4522	13.7493	13.6293	13.5384	aCD3/Unstimulated	-0.028929	0.835083	aCD3+L2/Unstimulated	-0.883039	0.000243708	aCD3+L2/aCD3	-0.85411	0.000409678
1184	23	Q9NSI8	NVSEKEKHQKPKRSSSFGNFDRFRNNSLSKP	S(0.001)S(0.036)S(0.963)FGNFDRFR	SAMSN1	S2554	S	14.2991	14.2862	14.3455	14.3381	14.352	14.4157	14.4165	14.3301	14.4014	aCD3/Unstimulated	0.0583146	0.298447	aCD3+L2/Unstimulated	0.0724073	0.165424	aCD3+L2/aCD3	0.0140927	0.84271
1185	37	Q92576-2	PNRNLRDKVEENSVRSPRKSPRLMAQEQVRS	DKVEENSVRS(1)PR	PHF3	S2555	S	14.2995	14.0741	14.3017	14.4609	14.4943	14.4111	14.3986	14.3168	14.3145	aCD3/Unstimulated	0.230334	0.0201285	aCD3+L2/Unstimulated	0.118239	0.108868	aCD3+L2/aCD3	-0.112094	0.273913
1186	105	A0A0C4DGG9	VEEEEEVALRSDSEGSDYTPGKKKKKKLGPK	QLGDSSGEGPEFVEEEEEVALRS(0.861)DS(0.862)EGS(0.862)DY(0.3)T(0.115)PGK	CHD4	S2556	S	14.3079	14.3	14.2729	14.4932	14.3591	14.5029	14.6446	14.6961	14.5564	aCD3/Unstimulated	0.158114	0.0382122	aCD3+L2/Unstimulated	0.338709	0.000875893	aCD3+L2/aCD3	0.180595	0.0544649
1187	1633	P18583-2	RRRSRSVGRRRSFSISPSRRSRTPSRRSRTP	S(0.976)FS(0.024)IS(0.981)PS(0.019)RR	SON	S2559	S	14.3081	14.2495	14.3087	14.311	14.3182	14.2703	14.4161	14.4098	14.5367	aCD3/Unstimulated	0.0110861	0.852301	aCD3+L2/Unstimulated	0.165443	0.0102202	aCD3+L2/aCD3	0.154357	0.0634662
1188	430	F5GZ90	DLPLPSNTPTFSIKTSPAKARSPINRRGSVS	T(0.161)S(0.843)PAKARS(0.996)PINR	DTL	S2561	S	14.3098	14.2506	14.2416	14.4603	14.3563	14.3211	14.3341	14.2821	14.3328	aCD3/Unstimulated	0.111891	0.0832979	aCD3+L2/Unstimulated	0.0489866	0.371544	aCD3+L2/aCD3	-0.0629047	0.408664
1189	537	Q16512	LIPNATGTGTFSPGASPGSEARTTGDISVEK	LIPNATGTGT(0.001)FS(0.999)PGAS(0.999)PGS(0.001)EAR	PKN1	S2563	S	14.3108	14.3173	14.3566	14.5048	14.5232	14.5719	14.6026	14.5197	14.4877	aCD3/Unstimulated	0.205058	0.0123283	aCD3+L2/Unstimulated	0.208455	0.00290344	aCD3+L2/aCD3	0.00339681	0.963244
1190	445	F8WE62	IANPPELQKHLEHAPSPSDVSNAPEVKAGVN	HLEHAPS(0.977)PS(0.023)DVSNAPEVK	KDM3A	S2565	S	14.3108	14.1886	14.2206	14.4589	14.3174	14.4428	14.4979	14.4523	14.6328	aCD3/Unstimulated	0.166378	0.048521	aCD3+L2/Unstimulated	0.287687	0.00242892	aCD3+L2/aCD3	0.121309	0.221711
1191	58	Q8TAD8	HRRPDHSGGSPSPPTSEPARSGHRGNRARGV	RPDHS(0.056)GGS(0.946)PS(0.995)PPT(0.08)S(0.923)EPAR	SNIP1	S2566	S	14.311	14.2347	14.2741	14.4531	14.5308	14.4901	14.4323	14.5211	14.5832	aCD3/Unstimulated	0.218083	0.0130654	aCD3+L2/Unstimulated	0.238905	0.00235608	aCD3+L2/aCD3	0.0208215	0.786436
1192	67	H3BLV9	HSESDLPEQEEEILGSDDDEQEDPNDYCKGG	GSAPHSESDLPEQEEEILGS(1)DDDEQEDPNDYCK	SRPK1	S2567	S	14.3155	14.3303	14.3339	14.3205	14.3585	14.3978	14.521	14.5501	14.5769	aCD3/Unstimulated	0.0323898	0.528754	aCD3+L2/Unstimulated	0.222804	0.00159855	aCD3+L2/aCD3	0.190415	0.0139119
1193	197	Q8TEA8	SKERNTPRKEDRSASSGAEGDVSSEREP___	SAS(0.026)S(0.974)GAEGDVSSEREP	DTD1	S2568	S	14.3178	13.9701	14.2899	14.2158	14.3568	14.3933	14.0111	13.955	14.1523	aCD3/Unstimulated	0.129374	0.247316	aCD3+L2/Unstimulated	-0.153136	0.141976	aCD3+L2/aCD3	-0.28251	0.0703392
1194	453	Q8IU81	KDPGGGGGPVRAGGASPAASSTAQPPTQHRL	AGGAS(1)PAASSTAQPPTQHR	IRF2BP1	S2569	S	14.3178	14.2822	14.2951	14.4533	14.477	14.4762	14.3855	14.2235	14.4507	aCD3/Unstimulated	0.170478	0.0355115	aCD3+L2/Unstimulated	0.0548498	0.386146	aCD3+L2/aCD3	-0.115628	0.208091
1195	439	Q66GS9	VERMRLEHGIKRRDRSPSRLDTFLKGIEEER	DRS(0.962)PS(0.038)RLDTFLK	CEP135	S2570	S	14.3194	14.3644	14.3165	14.3879	14.4018	14.3818	14.5299	14.3561	14.5748	aCD3/Unstimulated	0.0570744	0.40762	aCD3+L2/Unstimulated	0.15349	0.0286921	aCD3+L2/aCD3	0.0964156	0.290725
1196	233	Q13428	VKPAQVKASSVSTKESPARKAAPAPGKVGDV	ASSVSTKES(1)PAR	TCOF1	S2571	S	14.3219	14.0137	14.3386	14.5176	14.5096	14.4645	14.1367	13.8334	13.9695	aCD3/Unstimulated	0.272488	0.0364804	aCD3+L2/Unstimulated	-0.244888	0.0300178	aCD3+L2/aCD3	-0.517376	0.00343901
1197	90	A6NMQ3	KEVLRMKSVEQKYFDSGDYNMAKAKMKNKQL;PEAASAEEQKQKYFDSGDYNMAKAKMKNKQL	YFDS(1)GDYNMAK	ENSA	S2572	S	14.327	14.2544	14.3708	14.3563	14.4978	14.4037	14.434	14.5296	14.4845	aCD3/Unstimulated	0.101898	0.131942	aCD3+L2/Unstimulated	0.165279	0.0157714	aCD3+L2/aCD3	0.0633814	0.437229
1198	131	A8MXN1	AVAGPSTPLEADLKPSQTPQPKDK_______	PS(1)QT(1)PQPK	REEP6	S2573	S	14.33	14.2206	14.1802	14.3408	14.2991	14.3308	14.3551	14.1788	14.324	aCD3/Unstimulated	0.0800284	0.26038	aCD3+L2/Unstimulated	0.0424169	0.512376	aCD3+L2/aCD3	-0.0376114	0.666167
1199	194	A0A0A0MSK5	RMQNDSILKSELGNQSPSTSSRQVTGQPQNA	SELGNQS(0.899)PS(0.074)T(0.02)S(0.006)S(0.001)R	TOR1AIP1	S2574	S	14.3304	14.237	14.3542	14.5699	14.4912	14.4855	14.4348	14.4444	14.5792	aCD3/Unstimulated	0.208319	0.0174952	aCD3+L2/Unstimulated	0.17893	0.0127458	aCD3+L2/aCD3	-0.029388	0.726202
1200	502	Q6IN85-4	EEKEVLLKTNLSGRQSPSFKLSLSSGTKTNL	TNLS(0.001)GRQS(0.994)PS(0.005)FK	SMEK1	S2575	S	14.3312	14.2789	14.2836	14.2799	14.375	14.3788	14.2613	14.4199	14.347	aCD3/Unstimulated	0.0466196	0.46331	aCD3+L2/Unstimulated	0.0448246	0.442988	aCD3+L2/aCD3	-0.00179499	0.982263
1201	251	Q9BUA3	MTKNLDPDPEPPSPDSPTETFAAPAEVRHFT	NLDPDPEPPS(1)PDS(0.998)PT(0.002)ETFAAPAEVR	C11orf84	S2576	S	14.3364	14.2349	14.3894	14.5201	14.4802	14.5285	14.6021	14.5719	14.6295	aCD3/Unstimulated	0.189359	0.0166086	aCD3+L2/Unstimulated	0.280906	0.00118812	aCD3+L2/aCD3	0.0915469	0.25298
1202	150	S4R3H4	RPELELSRHSPRKSSSISEEKGDSDDEKPRK	S(0.029)S(0.163)S(0.807)IS(0.005)EEKGDS(0.995)DDEKPR	ACIN1	S2578	S	14.3367	14.2425	14.3452	14.5524	14.4602	14.425	14.4897	14.5699	14.6478	aCD3/Unstimulated	0.171059	0.0348081	aCD3+L2/Unstimulated	0.260959	0.00255158	aCD3+L2/aCD3	0.0898993	0.317297
1203	5	Q9UM82	___________MGKPSSMDTKFKDDLFRKYV	MGKPS(0.913)S(0.048)MDT(0.039)K	SPATA2	S2579	S	14.3399	14.3736	14.4723	14.5308	14.5824	14.697	14.6618	14.4108	14.7417	aCD3/Unstimulated	0.208134	0.056276	aCD3+L2/Unstimulated	0.209536	0.033998	aCD3+L2/aCD3	0.00140213	0.990845
1204	77	P50219	SSEPPAAPADRLRAESPSPPRLLAAHCALLP	LRAES(1)PS(1)PPR	MNX1	S2580	S	14.3439	14.3337	14.3823	14.2596	14.3285	14.3483	14.4285	14.2186	14.4342	aCD3/Unstimulated	-0.0411439	0.572862	aCD3+L2/Unstimulated	0.00715344	0.918791	aCD3+L2/aCD3	0.0482973	0.590639
1205	1144	P46100-2	KPRYRHRLLRHKLTVSDGESGEEKKTKPKEH	HKLT(0.002)VS(0.998)DGES(1)GEEKK	ATRX	S2582	S	14.3446	14.1479	14.0518	14.1374	14.1611	14.1087	14.2278	14.3728	14.272	aCD3/Unstimulated	-0.0456934	0.589627	aCD3+L2/Unstimulated	0.109454	0.17095	aCD3+L2/aCD3	0.155147	0.178505
1206	203	Q9NYB0	LRGQEHKYLLGDAPVSPSSQKLKRKAEEDPE	YLLGDAPVS(1)PS(0.142)S(0.858)QK	TERF2IP	S2584	S	14.3453	14.3495	14.3328	14.4728	14.3697	14.484	14.5483	14.478	14.6703	aCD3/Unstimulated	0.0996156	0.157582	aCD3+L2/Unstimulated	0.222998	0.00501835	aCD3+L2/aCD3	0.123382	0.179677
1207	2353	Q03164-2	RNDRDQHTDSTQSANSSPDEDTEVKTLKLSG	NDRDQHTDSTQSANS(1)S(1)PDEDTEVK	KMT2A	S2585	S	14.3519	14.3531	14.3505	14.5165	14.5423	14.5916	14.7082	14.5475	14.6276	aCD3/Unstimulated	0.198328	0.0153373	aCD3+L2/Unstimulated	0.275951	0.00126355	aCD3+L2/aCD3	0.0776225	0.323638
1208	847	Q6PKG0	VGWVMDSREHRPRTASISSSPSEGTPTVGSY	T(0.172)AS(0.783)IS(0.045)S(0.001)SPSEGTPTVGSYGCTPQSLPK	LARP1	S2587	S	14.3533	14.3264	14.2136	14.5155	14.4184	14.4473	14.5079	14.4887	14.4666	aCD3/Unstimulated	0.162648	0.0285358	aCD3+L2/Unstimulated	0.189921	0.00635391	aCD3+L2/aCD3	0.0272727	0.722247
1209	99	P13861-2	EDLEVPVPSRFNRRVSVCAETYNPDEEEEDT	RVS(1)VCAETYNPDEEEEDTDPR	PRKAR2A	S2588	S	14.356	14.1434	14.2995	14.4158	14.5071	14.6045	14.5108	14.4509	14.7141	aCD3/Unstimulated	0.242824	0.0342435	aCD3+L2/Unstimulated	0.292297	0.00711365	aCD3+L2/aCD3	0.0494739	0.676833
1210	495	Q01581	GVGLVHSNIATEHIPSPAKKVPRLPATAAEP	RPTPNDDTLDEGVGLVHSNIATEHIPS(1)PAK	HMGCS1	S2589	S	14.3582	14.2671	14.5423	14.5462	14.4844	14.6427	14.6635	14.6245	14.6379	aCD3/Unstimulated	0.168567	0.0658899	aCD3+L2/Unstimulated	0.252769	0.00699042	aCD3+L2/aCD3	0.0842023	0.423234
1211	99	H0Y398	HVSLITPTKRSCGTDSQSENEASPVKRPRLL	SCGT(0.004)DS(0.996)QS(1)ENEAS(1)PVKRPR	ZFAND3	S2590	S	14.3599	14.4547	14.5265	14.6682	14.4774	14.6686	14.6518	14.5796	14.7069	aCD3/Unstimulated	0.157708	0.0704942	aCD3+L2/Unstimulated	0.199072	0.0174293	aCD3+L2/aCD3	0.0413645	0.67309
1212	178	A0A0A0MRT6	TGTLSRTNPPTQKPPSPPMSGRGTLGRNTPY	TNPPT(0.003)QKPPS(0.989)PPMS(0.007)GR	ABI1	S2591	S	14.3623	14.2942	14.397	14.2982	14.3313	14.3921	14.3393	14.3748	14.4879	aCD3/Unstimulated	-0.0106401	0.871695	aCD3+L2/Unstimulated	0.0494926	0.404505	aCD3+L2/aCD3	0.0601327	0.456647
1213	114	Q9UNZ2	SERSGQQIVGPPRKKSPNELVDDLFKGAKEH	KKS(1)PNELVDDLFK	NSFL1C	S2592	S	14.3644	14.4218	14.3465	14.3098	14.3224	14.3953	14.3837	14.3958	14.2807	aCD3/Unstimulated	-0.0350551	0.556153	aCD3+L2/Unstimulated	-0.0241658	0.662637	aCD3+L2/aCD3	0.0108893	0.885874
1214	254	P11142	NHFIAEFKRKHKKDISENKRAVRRLRTACER	DIS(1)ENKR	HSPA8	S2593	S	14.365	14.5084	14.5877	14.2187	14.3872	14.3659	13.152	13.0583	12.9556	aCD3/Unstimulated	-0.163103	0.0848492	aCD3+L2/Unstimulated	-1.43169	2.53238e-07	aCD3+L2/aCD3	-1.26859	7.60893e-07
1215	315	P17948-4	KMQNKDKGLYTCRVRSGPSFKSVNTSVHIYD	GLY(0.001)T(0.004)CRVRS(0.962)GPS(0.033)FK	FLT1	S2594	S	14.3661	14.4979	14.7751	14.9072	14.9433	15.0247	15.0135	14.5546	15.6818	aCD3/Unstimulated	0.411988	0.130078	aCD3+L2/Unstimulated	0.536877	0.0385299	aCD3+L2/aCD3	0.124888	0.696968
1216	357	A0A087WV66	PAKMKTPVQYSQQQNSPQKHKNKDLYTTGRR	TPVQYSQQQNS(1)PQKHK	MKI67	S2595	S	14.3709	14.2361	14.2442	14.2646	14.229	14.2701	14.3877	14.3892	14.5039	aCD3/Unstimulated	-0.029171	0.650856	aCD3+L2/Unstimulated	0.143184	0.0286553	aCD3+L2/aCD3	0.172355	0.0582953
1217	358	M0QY11	THTGEKPFKCTQCGKSFSQKYDLVVHQRTHT	PFKCT(1)QCGKS(0.995)FS(0.005)QK	ZNF544	S2596	S	14.374	14.2786	14.5148	14.3356	14.3	14.1739	14.2892	14.4719	14.3841	aCD3/Unstimulated	-0.119284	0.17956	aCD3+L2/Unstimulated	-0.00738109	0.928869	aCD3+L2/aCD3	0.111903	0.322261
1218	441	Q8NDX1-2	RGPGPRPSPASSQEGSPQLQHHSSGILPKWT	GPGPRPS(1)PAS(1)S(1)QEGS(1)PQLQHHSSGILPK	PSD4	S2597	S	14.376	14.2566	14.4025	14.4035	14.3837	14.3995	14.4714	14.5336	14.5887	aCD3/Unstimulated	0.050513	0.421217	aCD3+L2/Unstimulated	0.186199	0.00787658	aCD3+L2/aCD3	0.135686	0.115956
1219	117	Q86UE8-2	RSVPPVARSSPQHSLSNPLPRRVEQPLYGLD	S(0.446)S(0.554)PQHS(1)LS(1)NPLPR	TLK2	S2601	S	14.3827	14.3068	14.3166	14.413	14.4324	14.4627	14.5676	14.5345	14.6205	aCD3/Unstimulated	0.100688	0.0867624	aCD3+L2/Unstimulated	0.238839	0.00152445	aCD3+L2/aCD3	0.138151	0.0728634
1220	1339	Q9NRL2-2	RKRRGRKSANNTPENSPNFPNFRVIATKSSE	GRKS(1)ANNT(1)PENS(1)PNFPNFR	BAZ1A	S2602	S	14.3839	14.4305	14.511	14.5722	14.5694	14.5499	14.6746	14.5028	14.6942	aCD3/Unstimulated	0.121988	0.102677	aCD3+L2/Unstimulated	0.182045	0.0149794	aCD3+L2/aCD3	0.0600566	0.491222
1221	121	Q9H6T3-2	DKDDSTHESLSQESESEEDGIHVDSQKALVL	ILDELDKDDSTHES(0.007)LS(0.993)QES(1)ES(1)EEDGIHVDSQK	RPAP3	S2603	S	14.3843	14.237	14.578	14.4043	14.3688	14.4106	14.581	14.6233	14.4864	aCD3/Unstimulated	-0.00523382	0.954214	aCD3+L2/Unstimulated	0.163814	0.0662192	aCD3+L2/aCD3	0.169048	0.171512
1222	106	Q16666-3	GPALSRKRKKEVDATSPAPSTSSTVKTEGAE	EVDAT(0.067)S(0.932)PAPS(0.001)TSSTVK	IFI16	S2604	S	14.3844	14.5076	14.4626	14.5363	14.578	14.644	14.5894	14.4996	14.7281	aCD3/Unstimulated	0.134549	0.0974062	aCD3+L2/Unstimulated	0.154125	0.0419965	aCD3+L2/aCD3	0.0195757	0.840184
1223	47	P30419	DCENEEDNSYNRGGLSPANDTGAKKKKKKQK	GGLS(1)PANDTGAK	NMT1	S2605	S	14.3849	14.3367	14.3372	14.4222	14.3094	14.3974	14.4309	14.3821	14.4453	aCD3/Unstimulated	0.0233723	0.677879	aCD3+L2/Unstimulated	0.066512	0.206877	aCD3+L2/aCD3	0.0431397	0.533962
1224	315	A0A087WW66	EEKTSSAFVGKTPEASPEPKDQTLKMIKILS	TSSAFVGKT(0.999)PEAS(1)PEPK	PSMD1	S2606	S	14.3871	14.3954	14.2581	14.281	14.3509	14.3327	14.495	14.4207	14.5548	aCD3/Unstimulated	-0.0252841	0.700044	aCD3+L2/Unstimulated	0.143313	0.0312425	aCD3+L2/aCD3	0.168597	0.0693337
1225	1192	A0A0A0MSA7	LPSATARPNTFMRGGSSKDLLDNQSQEEQRR	GGS(0.775)S(0.225)KDLLDNQSQEEQRR	EIF4G3	S2607	S	14.3887	14.4219	14.4353	14.5034	14.4899	14.4452	14.5602	14.6179	14.6985	aCD3/Unstimulated	0.0642154	0.27338	aCD3+L2/Unstimulated	0.210232	0.00315288	aCD3+L2/aCD3	0.146016	0.0740499
1226	776	Q92613	YQENDGYCPDLELSDSEAESDGNKEKVRVRK	APYQENDGY(0.001)CPDLELS(0.999)DS(1)EAES(1)DGNKEK	JADE3	S2608	S	14.3888	14.38	14.573	14.7093	14.6463	14.7345	14.7745	14.8714	14.7367	aCD3/Unstimulated	0.249416	0.0144283	aCD3+L2/Unstimulated	0.346893	0.00119201	aCD3+L2/aCD3	0.0974768	0.318327
1227	1461	Q02880-2	PSYSQKSEDDSAKFDSNEEDSASVFSPSFGL	S(0.029)EDDS(0.971)AKFDS(1)NEEDS(0.975)AS(0.025)VFSPSFGLK	TOP2B	S2610	S	14.3919	14.3391	14.4643	14.6481	14.5087	14.5893	14.685	14.793	14.6407	aCD3/Unstimulated	0.183599	0.0298803	aCD3+L2/Unstimulated	0.307789	0.00150133	aCD3+L2/aCD3	0.124189	0.188226
1228	804	H0Y9P1	NTVLPGRPRQNSLHGSFHSADVLKMDDFGAV	QNS(0.976)LHGS(0.949)FHS(0.075)ADVLK	BMP2K	S2611	S	14.3931	14.385	14.3783	14.5293	14.5455	14.6469	14.5784	14.5651	14.8044	aCD3/Unstimulated	0.188473	0.0382949	aCD3+L2/Unstimulated	0.263843	0.0045071	aCD3+L2/aCD3	0.0753705	0.443172
1229	420	J9JID7	SPSPSSRVTVSRATSSSSGSLSATGRLGRSK	AT(0.001)S(0.021)S(0.967)S(0.01)S(0.001)GSLSATGR	LMNB2	S2613	S	14.3939	14.3349	14.6593	14.7787	14.6918	14.8143	14.5898	14.4408	14.715	aCD3/Unstimulated	0.298932	0.0244824	aCD3+L2/Unstimulated	0.11919	0.231522	aCD3+L2/aCD3	-0.179742	0.209173
1230	519	Q13586	TEPQHGLGSQRDLTHSDSESSLHMSDRQRVA	DLT(0.005)HS(0.891)DS(0.104)ESSLHMSDR	STIM1	S2614	S	14.3967	14.3715	14.4957	14.6188	14.6672	14.732	14.6273	14.4387	14.6354	aCD3/Unstimulated	0.251319	0.0150314	aCD3+L2/Unstimulated	0.145791	0.0514885	aCD3+L2/aCD3	-0.105528	0.293415
1231	923	A0A0A0MSU2	KTSQKFPRVPLPRRESPSEERLEPKREVKEP	RES(0.998)PS(0.002)EERLEPK	ELMSAN1	S2615	S	14.3985	14.3112	14.4821	14.6179	14.56	14.6332	14.5579	14.5977	14.7068	aCD3/Unstimulated	0.206458	0.0205214	aCD3+L2/Unstimulated	0.223553	0.00556861	aCD3+L2/aCD3	0.0170954	0.848187
1232	35	J3KSY7	EEKPDTKSTVTGERQSGDGQESTEPVENKVG	STVTGERQS(1)GDGQESTEPVENK	CASC3	S2616	S	14.3986	14.3786	14.367	14.4967	14.464	14.3071	14.4721	14.6551	14.4497	aCD3/Unstimulated	0.0411946	0.604109	aCD3+L2/Unstimulated	0.144251	0.0635969	aCD3+L2/aCD3	0.103056	0.322261
1233	112	H0YLQ7	KLDLEARERQAQAQESEEEEESRSTRTLEQE	QAQAQES(1)EEEEESRSTR	DNAJC17	S2617	S	14.4013	14.2317	14.3648	14.491	14.4886	14.4934	14.3562	14.3438	14.3671	aCD3/Unstimulated	0.158475	0.030461	aCD3+L2/Unstimulated	0.0231189	0.680199	aCD3+L2/aCD3	-0.135356	0.106961
1234	44	Q8NDX6	SQIASKQAENGERAGSPDVLRCSSQGHRKDS	AGS(1)PDVLR	ZNF740	S2618	S	14.4015	14.3153	14.439	14.5258	14.5516	14.6431	14.6461	14.5134	14.7227	aCD3/Unstimulated	0.188245	0.0342435	aCD3+L2/Unstimulated	0.242133	0.00536405	aCD3+L2/aCD3	0.0538884	0.555386
1235	1108	Q9UPT8	RAAKPGPAEAPSPTASPSGDASPPATAPYDP	AAKPGPAEAPS(0.656)PT(0.397)AS(0.919)PS(0.029)GDAS(0.994)PPAT(0.006)APYDPR	ZC3H4	S2619	S	14.4028	14.3533	14.4956	14.5656	14.6102	14.5911	14.5993	14.6332	14.6252	aCD3/Unstimulated	0.171718	0.0200589	aCD3+L2/Unstimulated	0.202008	0.00364228	aCD3+L2/aCD3	0.0302898	0.667938
1236	279	A0A0A0MR62	PPPPGGPPDALGRRDSELGPGVKAKKPIQTK	RDS(1)ELGPGVK	FMNL1	S2620	S	14.4029	14.3247	14.3505	14.3092	14.3182	14.3621	14.4774	14.5261	14.526	aCD3/Unstimulated	-0.0294971	0.57474	aCD3+L2/Unstimulated	0.1505	0.00977805	aCD3+L2/aCD3	0.179997	0.0215496
1237	405	Q96JM3	WKSGPPELRKTAPTLSPEHWKAVPPVSPELR	TAPT(0.001)LS(0.999)PEHWK	CHAMP1	S2621	S	14.4035	14.2721	14.388	14.5126	14.4596	14.4475	14.4108	14.4221	14.3832	aCD3/Unstimulated	0.118702	0.0662316	aCD3+L2/Unstimulated	0.0508393	0.3459	aCD3+L2/aCD3	-0.0678626	0.365794
1238	227	Q96S99	AAQQRQEEAEEQGAGSPGQPAHLARPICGAS	QEEAEEQGAGS(1)PGQPAHLAR	PLEKHF1	S2622	S	14.4036	14.4259	14.6088	14.6342	14.6695	14.6959	14.7428	14.6426	14.9907	aCD3/Unstimulated	0.187073	0.0867666	aCD3+L2/Unstimulated	0.312602	0.00663922	aCD3+L2/aCD3	0.125529	0.338913
1239	702	O14497-2	PHLPGIRGPSPSPVGSPASVAQSRSGPLSPA	GPS(0.69)PS(0.31)PVGS(0.997)PAS(0.003)VAQSR	ARID1A	S2623	S	14.4064	14.4546	14.4342	14.4691	14.5193	14.562	14.5875	14.6273	14.6778	aCD3/Unstimulated	0.0850696	0.141576	aCD3+L2/Unstimulated	0.199169	0.00333529	aCD3+L2/aCD3	0.1141	0.135421
1240	87	E9PJF6	IEQLEERRQRLERQISQDVKLEPDILLRAKQ	QIS(1)QDVKLEPDILLR	AMPD2	S2624	S	14.4065	14.3557	14.417	14.5573	14.5326	14.645	14.6933	14.6002	14.5481	aCD3/Unstimulated	0.185237	0.0212945	aCD3+L2/Unstimulated	0.220827	0.00375621	aCD3+L2/aCD3	0.0355905	0.649137
1241	946	E7ET15	PSPSRSSSGRRVKSPSPKSERSERSERSHKE	VKS(1)PS(1)PK	U2SURP	S2625	S	14.4072	14.4359	14.4277	14.6267	14.5787	14.463	13.995	13.8153	13.6964	aCD3/Unstimulated	0.132498	0.142145	aCD3+L2/Unstimulated	-0.588038	0.000191289	aCD3+L2/aCD3	-0.720535	4.59508e-05
1242	190	P35251-2	QRSNKKMVASKRKELSQNTDESGLNDEAIAK	RKELS(0.709)QNT(0.289)DES(0.003)GLNDEAIAK	RFC1	S2627	S	14.4079	14.2509	14.3168	14.3367	14.3446	14.4495	14.5047	14.3506	14.6386	aCD3/Unstimulated	0.0517571	0.55297	aCD3+L2/Unstimulated	0.17283	0.0469402	aCD3+L2/aCD3	0.121073	0.296225
1243	827	Q7Z6E9-2	AAGAQPRPSANRENFSPERFLPLNIRNSPFT	PSANRENFS(1)PER	RBBP6	S2628	S	14.4105	14.0518	14.1851	14.2405	14.2583	14.1332	14.3133	14.3994	14.3335	aCD3/Unstimulated	-0.00514927	0.956708	aCD3+L2/Unstimulated	0.132958	0.142224	aCD3+L2/aCD3	0.138108	0.277965
1244	386	P22059	NLGHKRTGSNISGASSDISLDEQYKHQLEET	T(0.486)GS(0.533)NIS(0.983)GAS(0.998)S(0.988)DIS(0.012)LDEQYKHQLEETKK	OSBP	S2629	S	14.4118	14.3298	14.5045	14.4999	14.5022	14.4974	14.4996	14.6363	14.5019	aCD3/Unstimulated	0.0844446	0.223874	aCD3+L2/Unstimulated	0.130527	0.0527323	aCD3+L2/aCD3	0.0460819	0.582765
1245	240	Q9Y2W1	DATYGTGSASRASAVSELSPRERSPALKSPL	AS(0.031)AVS(0.725)ELS(0.292)PRERS(0.952)PALK	THRAP3	S2630	S	14.4126	14.2344	14.4917	14.4201	14.3511	14.4815	14.4108	14.4589	14.6066	aCD3/Unstimulated	0.0379985	0.668697	aCD3+L2/Unstimulated	0.112521	0.176289	aCD3+L2/aCD3	0.0745227	0.498391
1246	356	Q8TBB5-2	IKQVLTAPGSAGQPRSEDEDSLEEAGSPAPG	QVLTAPGSAGQPRS(1)EDEDS(1)LEEAGSPAPGPCPR	KLHDC4	S2631	S	14.4163	14.3018	14.5115	14.6234	14.5828	14.6606	14.5833	14.6194	14.7722	aCD3/Unstimulated	0.212366	0.0276969	aCD3+L2/Unstimulated	0.248378	0.00602076	aCD3+L2/aCD3	0.0360119	0.715925
1247	95	Q8WYQ5-3	FSKGRLLIDPNCSGHSPRTARHAPAVRKFSP	LLIDPNCS(0.002)GHS(0.998)PR	DGCR8	S2633	S	14.4203	14.4735	14.4239	14.5687	14.5691	14.5755	14.5668	14.5605	14.6418	aCD3/Unstimulated	0.131862	0.0346201	aCD3+L2/Unstimulated	0.150469	0.00942702	aCD3+L2/aCD3	0.0186069	0.776773
1248	2434	P25054-2	GRPAKRHDIARSHSESPSRLPINRSGTWKRE	S(0.004)HS(0.995)ES(0.984)PS(0.016)RLPINR	APC	S2634	S	14.4205	14.4586	14.5625	14.6545	14.6684	14.7356	14.6531	14.3361	14.7961	aCD3/Unstimulated	0.205687	0.0949291	aCD3+L2/Unstimulated	0.114577	0.281254	aCD3+L2/aCD3	-0.0911097	0.521885
1249	429	P16383	QARVLSGNCNHQEGTSSDDELPSAEMIDFQK	VLS(0.001)GNCNHQEGT(0.067)S(0.952)S(0.978)DDELPS(0.002)AEMIDFQK	GCFC2	S2636	S	14.4214	14.2186	14.3834	14.4948	14.4587	14.5085	14.6406	14.6438	14.5104	aCD3/Unstimulated	0.1462	0.0701313	aCD3+L2/Unstimulated	0.257103	0.00375621	aCD3+L2/aCD3	0.110903	0.25957
1250	489	Q8TEV9-2	VLGTEKSTSVLSKSDSQASLTVPLSPQVVRS	STSVLS(0.003)KS(0.011)DS(0.986)QAS(0.999)LT(0.007)VPLS(0.993)PQVVR	SMCR8	S2638	S	14.4214	14.3432	14.5348	14.611	14.5074	14.6092	14.6976	14.6691	14.6162	aCD3/Unstimulated	0.142736	0.0624509	aCD3+L2/Unstimulated	0.227842	0.00493968	aCD3+L2/aCD3	0.0851065	0.341026
1251	625	Q7Z4V5-2	KGESAEDKEHEEGRDSEEGPRCGSSEDLHDV	GESAEDKEHEEGRDS(1)EEGPR	HDGFRP2	S2639	S	14.4228	14.3758	14.3977	14.3878	14.3899	14.3742	14.4326	14.4751	14.4564	aCD3/Unstimulated	-0.0147878	0.767793	aCD3+L2/Unstimulated	0.0559426	0.222305	aCD3+L2/aCD3	0.0707304	0.27956
1252	1689	O14646	GPRSPLDQRSPYGSRSPFEHSVEHKSTPEHT	SPYGS(0.061)RS(0.939)PFEHSVEHK	CHD1	S2640	S	14.4236	14.2928	14.321	14.4075	14.4126	14.504	14.3871	14.3182	14.5317	aCD3/Unstimulated	0.0955398	0.213373	aCD3+L2/Unstimulated	0.066522	0.337783	aCD3+L2/aCD3	-0.0290178	0.759351
1253	133	I3L170	EPPKSGDRSGYSSPGSPGTPGSRSRTPSLPT	SGYSSPGS(1)PGTPGSR	MAPT	S2641	S	14.4257	14.3328	14.3303	14.5194	14.4995	14.5698	14.5074	14.4732	14.6881	aCD3/Unstimulated	0.166608	0.045215	aCD3+L2/Unstimulated	0.193249	0.0135857	aCD3+L2/aCD3	0.0266411	0.771225
1254	94	D6RA71	NARRLPQDHADSCVVSSDDEELSRDRDVYVT	RLPQDHADS(0.039)CVVS(0.976)S(0.983)DDEELS(0.002)RDR	HIST1H2BB	S2642	S	14.4259	14.4119	14.4775	14.5733	14.5524	14.5931	14.4695	14.5099	14.6939	aCD3/Unstimulated	0.134501	0.08114	aCD3+L2/Unstimulated	0.11931	0.0820106	aCD3+L2/aCD3	-0.0151918	0.866853
1255	385	Q9BVS4-2	SGDPEQIKEDSLSEESADARSFEMTEFNQAL	SSGDPEQIKEDS(1)LS(1)EES(1)ADAR	RIOK2	S2644	S	14.4269	14.3077	14.5015	14.6041	14.5845	14.6974	14.7524	14.59	14.7943	aCD3/Unstimulated	0.216625	0.028547	aCD3+L2/Unstimulated	0.300174	0.00291636	aCD3+L2/aCD3	0.0835489	0.417156
1256	198	Q9H501	EKQRTLDSGTSEIVKSPRIECSKTRREMQSV	TLDS(0.001)GTS(0.001)EIVKS(0.998)PR	ESF1	S2645	S	14.4303	14.2926	14.3998	14.5684	14.4474	14.5344	14.5187	14.6481	14.6644	aCD3/Unstimulated	0.14252	0.0668484	aCD3+L2/Unstimulated	0.236151	0.00459138	aCD3+L2/aCD3	0.0936316	0.311749
1257	29	F5H672	SALLLRSPRLPARELSAPARLYHKKVSQICE	ELS(1)APAR	ISCU	S2646	S	14.4307	14.3222	14.3813	14.3342	14.4028	14.4419	14.5477	14.3934	14.4757	aCD3/Unstimulated	0.0149214	0.824985	aCD3+L2/Unstimulated	0.094235	0.130872	aCD3+L2/aCD3	0.0793136	0.348874
1258	437	Q08945	KLNIKNRGLKEGMNPSYDEYADSDEDQHDAY	GLKEGMNPS(1)YDEYADS(1)DEDQHDAYLER	SSRP1	S2647	S	14.4315	14.469	14.5763	14.7083	14.7039	14.7191	14.7017	14.6432	14.7524	aCD3/Unstimulated	0.21813	0.0130654	aCD3+L2/Unstimulated	0.206806	0.00449214	aCD3+L2/aCD3	-0.011324	0.884113
1259	187	F8VS07	LERPAQLANARETPHSPGVEDAPIAKVGVLA	ET(0.007)PHS(0.993)PGVEDAPIAK	TRMT1	S2648	S	14.4316	14.3588	14.3875	14.6045	14.5997	14.5044	14.5214	14.582	14.5923	aCD3/Unstimulated	0.176885	0.0183893	aCD3+L2/Unstimulated	0.172575	0.00742817	aCD3+L2/aCD3	-0.00430977	0.954006
1260	768	P52735-3	LKYPYKSRERSASRASSRSPVFTPRVIGTAV	AS(0.695)S(0.651)RS(0.651)PVFT(0.002)PR	VAV2	S2649	S	14.4323	14.3518	14.4003	14.4161	14.3185	14.4655	14.4472	14.4248	14.5308	aCD3/Unstimulated	0.00519251	0.936057	aCD3+L2/Unstimulated	0.0727758	0.220049	aCD3+L2/aCD3	0.0675833	0.406379
1261	1837	A0A087WY61	TRSAPASQASLRATSSTQSLARLGSPDYGNS	ATS(0.005)S(0.985)T(0.01)QSLAR	NUMA1	S2651	S	14.4342	14.2539	14.5118	14.6516	14.6742	14.7312	14.7047	14.6549	14.8394	aCD3/Unstimulated	0.285716	0.0143558	aCD3+L2/Unstimulated	0.333054	0.00231141	aCD3+L2/aCD3	0.0473382	0.652283
1262	275	C9J6P4	FLASASASAERSCTPSPDQISHRASLEDAPV	S(0.139)CT(0.871)PS(0.99)PDQISHR	ZC3HAV1	S2652	S	14.4348	14.427	14.478	14.5106	14.4457	14.48	14.568	14.4805	14.63	aCD3/Unstimulated	0.0321903	0.587046	aCD3+L2/Unstimulated	0.112917	0.054444	aCD3+L2/aCD3	0.0807264	0.306302
1263	281	P35251-2	YPHKVKTAQVSDERKSYSPRKQSKYESSKES	T(0.002)AQVS(0.042)DERKS(0.957)Y(0.01)S(0.989)PR	RFC1	S2653	S	14.4382	14.3811	14.3685	14.4751	14.5187	14.4614	14.3981	14.4389	14.4297	aCD3/Unstimulated	0.0891227	0.106674	aCD3+L2/Unstimulated	0.0263007	0.584381	aCD3+L2/aCD3	-0.062822	0.348874
1264	378	G5E9C0	QKTPSTPRRVTQGAASPGHGIQEKLQVVDKV	VTQGAAS(1)PGHGIQEK	SP110	S2655	S	14.4394	14.289	14.3697	14.5181	14.4611	14.5439	14.448	14.4101	14.5833	aCD3/Unstimulated	0.141647	0.0689302	aCD3+L2/Unstimulated	0.114393	0.0927971	aCD3+L2/aCD3	-0.027254	0.759351
1265	192	P49790-2	DDDNISTTSGFSSRASDKDITVSKNTSLPPL	AS(1)DKDITVSK	NUP153	S2656	S	14.4409	14.3933	14.3645	14.37	14.3969	14.3874	14.5963	14.5009	14.5385	aCD3/Unstimulated	-0.0147801	0.78948	aCD3+L2/Unstimulated	0.14569	0.0126365	aCD3+L2/aCD3	0.16047	0.0407603
1266	52	O95251-4	RRSARVTRSSARLSQSSQDSSPVRNLQSFGT	S(0.045)S(0.051)ARLS(0.908)QS(0.99)S(0.007)QDS(0.532)S(0.468)PVRNLQSFGTEEPAYSTR	KAT7	S2657	S	14.443	14.2383	14.3271	14.6489	14.4219	14.5831	14.6215	14.6634	14.7114	aCD3/Unstimulated	0.215201	0.031059	aCD3+L2/Unstimulated	0.329311	0.0021363	aCD3+L2/aCD3	0.11411	0.296273
1267	1539	O14646	NPDVERLKENTNHDDSSRDSYSSDRHLTQYH	LKENT(0.001)NHDDS(0.998)S(0.988)RDS(0.923)Y(0.024)S(0.053)S(0.013)DR	CHD1	S2658	S	14.4441	14.345	14.4811	14.5434	14.4969	14.498	14.5047	14.503	14.6657	aCD3/Unstimulated	0.0893452	0.204796	aCD3+L2/Unstimulated	0.134385	0.04938	aCD3+L2/aCD3	0.0450395	0.594352
1268	1932	E7EVA0	KPKPIADAKAPEKRASPSKPASAPASRSGSK	AS(0.993)PS(0.007)KPASAPASR	MAP4	S2659	S	14.4442	14.2714	14.3815	14.4094	14.2226	14.3396	14.2953	14.2459	14.2174	aCD3/Unstimulated	-0.0418544	0.567672	aCD3+L2/Unstimulated	-0.112816	0.108868	aCD3+L2/aCD3	-0.0709621	0.442489
1269	1618	Q9HBD4	EGEESEEEEEGEEEGSESESRSVKVKIKLGR	QKIEKEDDS(1)EGEES(1)EEEEEGEEEGS(0.934)ES(0.063)ES(0.002)R	SMARCA4	S2660	S	14.4502	14.4167	14.686	14.8508	14.7446	14.8684	14.8209	14.9858	14.7434	aCD3/Unstimulated	0.303652	0.0177361	aCD3+L2/Unstimulated	0.332412	0.00424817	aCD3+L2/aCD3	0.0287599	0.818912
1270	83	A0A0A6YYC7	VSRRRKAEYPRRRRSSPSARPPDVPGQQPQA	RS(0.189)S(0.777)PS(0.034)ARPPDVPGQQPQAAK	ZFP91	S2661	S	14.4521	14.3708	14.4034	14.5806	14.5797	14.5901	14.594	14.6059	14.7282	aCD3/Unstimulated	0.174703	0.021134	aCD3+L2/Unstimulated	0.233957	0.00220784	aCD3+L2/aCD3	0.0592545	0.430556
1271	93	J3QSX6	RQSLGESPRTLSPTPSAEGYQDVRDRMIHRS	T(0.012)LS(0.766)PT(0.227)PS(0.996)AEGYQDVRDR	ABLIM1	S2662	S	14.4525	14.3216	14.3046	14.6604	14.6099	14.6113	14.6327	14.5658	14.7554	aCD3/Unstimulated	0.267626	0.0120508	aCD3+L2/Unstimulated	0.291737	0.00196176	aCD3+L2/aCD3	0.0241106	0.788315
1272	383	C9J840	PVRTTSRSPVLSRRDSPLQGSGQQNSQAGQR	RDS(1)PLQGSGQQNS(0.032)QAGQRNS(0.91)T(0.045)S(0.01)S(0.002)IEPR	MAP4K4	S2663	S	14.4552	14.3096	14.4479	14.5849	14.5333	14.4951	14.5644	14.5052	14.6389	aCD3/Unstimulated	0.133569	0.0712936	aCD3+L2/Unstimulated	0.165294	0.019451	aCD3+L2/aCD3	0.031725	0.706816
1273	16	Q86U86-8	MGSKRRRATSPSSSVSGDFDDGHHSVSTPGP	AT(0.006)S(0.024)PS(0.111)S(0.938)S(0.931)VS(0.989)GDFDDGHHSVSTPGPSR	PBRM1	S2664	S	14.4554	14.3629	14.4309	14.6755	14.5877	14.5898	14.6579	14.6761	14.7565	aCD3/Unstimulated	0.201264	0.0143558	aCD3+L2/Unstimulated	0.280433	0.00118812	aCD3+L2/aCD3	0.0791699	0.312857
1274	863	H7BXF5	QHVISTEEGDMMETNSTDDEKSTAKSLLVKA	KQQHVISTEEGDMMET(0.008)NS(0.995)T(0.991)DDEKS(0.005)T(0.002)AK	SAP130	S2665	S	14.4586	14.4684	14.4959	14.728	14.7362	14.7305	14.8547	14.7516	14.7687	aCD3/Unstimulated	0.257253	0.00767547	aCD3+L2/Unstimulated	0.317364	0.000428674	aCD3+L2/aCD3	0.0601114	0.379707
1275	110	B0QY67	WGEDLRVRRRRGTGGSESSRASGLVGRKATE	GT(0.203)GGS(0.795)ES(0.502)S(0.502)RAS(0.997)GLVGRK	SUN2	S2666	S	14.459	14.4094	14.447	14.6761	14.558	14.604	14.6793	14.6091	14.7337	aCD3/Unstimulated	0.17421	0.0227179	aCD3+L2/Unstimulated	0.235544	0.00235608	aCD3+L2/aCD3	0.0613342	0.423274
1276	274	Q96ST2	QASDSENEELPKPRISDSESEDPPRNQASDS	IS(0.984)DS(0.759)ES(0.42)EDPPRNQAS(0.858)DS(0.979)ENEELPKPR	IWS1	S2669	S	14.4605	14.4111	14.3655	14.4466	14.4971	14.4762	14.6079	14.5635	14.6423	aCD3/Unstimulated	0.0609907	0.27338	aCD3+L2/Unstimulated	0.192175	0.00375621	aCD3+L2/aCD3	0.131184	0.0897467
1277	266	Q9Y385	SPRQRRAQQQSQRRLSTSPDVIQGHQPRDNH	RLS(0.987)T(0.012)S(0.001)PDVIQGHQPR	UBE2J1	S2672	S	14.4611	14.4324	14.5092	14.6484	14.619	14.6457	14.6185	14.5674	14.6434	aCD3/Unstimulated	0.170157	0.0160564	aCD3+L2/Unstimulated	0.142205	0.0127583	aCD3+L2/aCD3	-0.0279528	0.667938
1278	740	H3BND4	FKRSLRGSDALSETSSVSHIEDLEKVERLSS	GS(0.023)DALS(0.886)ET(0.165)S(0.933)S(0.995)VS(0.999)HIEDLEKVER	PDXDC1	S2673	S	14.463	14.2726	14.4031	14.4803	14.5395	14.4901	14.5333	14.5168	14.5576	aCD3/Unstimulated	0.123758	0.0784545	aCD3+L2/Unstimulated	0.156331	0.0202188	aCD3+L2/aCD3	0.0325733	0.682198
1279	230	Q7Z417	ESGYTTPKKRKARRNSAKGCENLNIVQDKIM	RNS(1)AKGCENLNIVQDK	NUFIP2	S2674	S	14.4637	14.4442	14.5091	14.8127	14.8093	14.7256	14.7346	14.665	14.756	aCD3/Unstimulated	0.310207	0.00501781	aCD3+L2/Unstimulated	0.246209	0.00160355	aCD3+L2/aCD3	-0.0639981	0.380809
1280	453	Q02790	TEMKEEQKSNTAGSQSQVETEA_________	SNTAGS(0.01)QS(0.99)QVETEA	FKBP4	S2675	S	14.464	14.4271	14.5881	14.7006	14.6857	14.7645	14.7706	14.6824	14.8606	aCD3/Unstimulated	0.223853	0.0178882	aCD3+L2/Unstimulated	0.27813	0.00243023	aCD3+L2/aCD3	0.0542771	0.536897
1281	394	Q86X95	RSHGREERSRRSRSRSPGSYKQRETRKRAQR	S(1)RS(0.997)RS(0.99)PGS(0.012)YK	CIR1	S2676	S	14.4669	14.23	14.5204	14.293	14.4265	14.4029	14.3353	14.2362	14.3428	aCD3/Unstimulated	-0.0316351	0.723791	aCD3+L2/Unstimulated	-0.100996	0.223414	aCD3+L2/aCD3	-0.0693605	0.527636
1282	473	P46100-2	TPLRRPTETNPVTSNSDEECNETVKEKQKLS	RPTETNPVTSNS(1)DEECNETVKEK	ATRX	S2678	S	14.4675	14.2293	14.387	14.3977	14.439	14.4623	14.5823	14.5	14.7237	aCD3/Unstimulated	0.0717617	0.400745	aCD3+L2/Unstimulated	0.240745	0.0100249	aCD3+L2/aCD3	0.168983	0.148415
1283	127	Q14669-3	RGVKRSASPDYNRTNSPSSAKKPKALQHTES	S(0.034)AS(0.966)PDYNRT(0.01)NS(0.955)PS(0.028)S(0.007)AK	TRIP12	S2679	S	14.4681	14.1495	14.5069	14.5533	14.4731	14.5371	14.6699	14.6018	14.7733	aCD3/Unstimulated	0.146346	0.168612	aCD3+L2/Unstimulated	0.306818	0.00783067	aCD3+L2/aCD3	0.160472	0.245201
1284	28	H0YBW3	IENQHQGAQDTSDLMSPSKRSSQKYIIEGLT	STQIENQHQGAQDT(0.002)S(0.001)DLMS(0.937)PS(0.06)KR	INTS10	S2680	S	14.4683	14.3878	14.4904	14.6533	14.6692	14.6902	14.695	14.568	14.8757	aCD3/Unstimulated	0.222094	0.0290557	aCD3+L2/Unstimulated	0.264079	0.00602076	aCD3+L2/aCD3	0.0419853	0.684489
1285	315	Q96ST2	SDSESEGPQKGPASDSETEDASRHKQKPESD	GPAS(0.998)DS(0.989)ET(0.013)EDASR	IWS1	S2681	S	14.4702	14.382	14.5329	14.7164	14.6703	14.7423	14.7428	14.6557	14.87	aCD3/Unstimulated	0.247961	0.0146786	aCD3+L2/Unstimulated	0.294461	0.00218267	aCD3+L2/aCD3	0.0464996	0.610034
1286	64	E7EXA6	PRTFEEALARGDAASSPAPAASVGSSQGGAR	GDAAS(0.236)S(0.764)PAPAASVGSSQGGAR	CHTF18	S2683	S	14.4706	14.3564	14.4013	14.3589	14.5592	14.5154	14.5448	14.5379	14.5414	aCD3/Unstimulated	0.0684033	0.325887	aCD3+L2/Unstimulated	0.131944	0.052965	aCD3+L2/aCD3	0.0635406	0.461238
1287	738	Q9ULW0	GLEIKSSDQPLTVPVSPKFSTRFHC______	SSDQPLT(0.001)VPVS(0.999)PK	TPX2	S2684	S	14.4759	14.3088	14.5462	14.6312	14.609	14.6347	14.7071	14.581	14.6781	aCD3/Unstimulated	0.181365	0.0381072	aCD3+L2/Unstimulated	0.211827	0.0101673	aCD3+L2/aCD3	0.0304617	0.74938
1288	80	Q8NHG8	AAAAAAAPAAPAAPRSRSLGGAVGSVASGAR	S(0.758)RS(0.242)LGGAVGSVASGAR	ZNRF2	S2685	S	14.4768	14.5142	14.5386	14.7483	14.6862	14.7391	14.7358	14.7109	14.8529	aCD3/Unstimulated	0.214641	0.0130654	aCD3+L2/Unstimulated	0.256632	0.00166503	aCD3+L2/aCD3	0.0419912	0.568508
1289	475	Q03111	PQKPPPPNSKVSGRRSPESCSKPEKILKKGT	RS(1)PESCSKPEK	MLLT1	S2686	S	14.4779	14.2695	14.5278	14.3623	14.4897	14.4592	13.8113	13.5812	13.5996	aCD3/Unstimulated	0.0120081	0.902833	aCD3+L2/Unstimulated	-0.761035	6.19124e-05	aCD3+L2/aCD3	-0.773043	5.66635e-05
1290	8	A0A0A0MRT2	________MRDAGDPSPPNKMLRRSDSPENK	MRDAGDPS(1)PPNK	WAC	S2687	S	14.4792	14.6922	14.6155	14.6651	14.7257	14.6702	14.7866	14.5316	14.6803	aCD3/Unstimulated	0.0913861	0.291647	aCD3+L2/Unstimulated	0.0705219	0.371544	aCD3+L2/aCD3	-0.0208642	0.848486
1291	1395	Q02880-2	DDDDNNDLEELKVKASPITNDGEDEFVPSDG	AS(0.996)PIT(0.004)NDGEDEFVPS(0.999)DGLDKDEYT(0.001)FSPGK	TOP2B	S2688	S	14.4803	14.3856	14.4684	14.4907	14.6091	14.5326	14.706	14.7512	14.7279	aCD3/Unstimulated	0.0993875	0.108735	aCD3+L2/Unstimulated	0.283619	0.00109068	aCD3+L2/aCD3	0.184231	0.0313069
1292	188	Q99549	AKAGKLKDKSKPDLESSLESLVFDLRTKKRI	SKPDLES(1)S(1)LES(1)LVFDLR	MPHOSPH8	S2690	S	14.4807	14.4072	14.5364	14.6792	14.6592	14.6817	14.8427	14.7834	14.5765	aCD3/Unstimulated	0.198558	0.0355651	aCD3+L2/Unstimulated	0.259416	0.00543289	aCD3+L2/aCD3	0.0608586	0.535167
1293	284	Q92674-2	WKTALLAVKQRNRGPSPEPLKLMLGPANVRP	NRGPS(1)PEPLK	CENPI	S2693	S	14.4824	14.3793	14.4598	14.5571	14.5377	14.5125	14.555	14.4403	14.6517	aCD3/Unstimulated	0.0952416	0.181667	aCD3+L2/Unstimulated	0.108519	0.102491	aCD3+L2/aCD3	0.013277	0.880355
1294	37	Q96E09	EGGGSGGGGGLRRSNSAPLIHGLSDTSPVFQ	S(0.181)NS(0.819)APLIHGLSDTSPVFQAEAPSAR	FAM122A	S2694	S	14.4825	14.4959	14.5024	14.6868	14.7032	14.7189	14.8094	14.7679	14.7853	aCD3/Unstimulated	0.209364	0.0100697	aCD3+L2/Unstimulated	0.293921	0.000403988	aCD3+L2/aCD3	0.0845571	0.198438
1295	276	E9PB87	DDKPPPPPPPVGNRPSIHREAVPPPPPQNNK	ALDDKPPPPPPPVGNRPS(1)IHR	WIPF1	S2695	S	14.4866	14.5335	14.5674	14.6407	14.5318	14.6385	14.5769	14.6693	14.7338	aCD3/Unstimulated	0.0745307	0.261577	aCD3+L2/Unstimulated	0.130822	0.0449518	aCD3+L2/aCD3	0.0562914	0.489143
1296	333	Q6JBY9	KGERVQNEEVGPEHDSQETKKLEEGAAVKET	VQNEEVGPEHDS(0.958)QET(0.042)K	RCSD1	S2696	S	14.4871	14.5164	14.4715	14.6162	14.6156	14.6592	14.6866	14.5149	14.6687	aCD3/Unstimulated	0.138682	0.0515342	aCD3+L2/Unstimulated	0.131711	0.0379295	aCD3+L2/aCD3	-0.00697033	0.932974
1297	3175	P49454	EPTTKSVPVNNLPERSPTDSPREGLRVKRGR	SVPVNNLPERS(0.99)PT(0.039)DS(0.971)PREGLR	CENPF	S2697	S	14.4873	14.323	14.5236	14.5686	14.5747	14.6283	14.6539	14.6012	14.763	aCD3/Unstimulated	0.145871	0.0753842	aCD3+L2/Unstimulated	0.228037	0.00708593	aCD3+L2/aCD3	0.0821658	0.391898
1298	736	Q7Z6E9-2	RSRSRSPPYRRYHSRSRSPQAFRGQSPNKRN	Y(0.003)HS(1)RS(1)RS(0.998)PQAFR	RBBP6	S2699	S	14.4883	14.3971	14.4817	14.56	14.567	14.5666	14.4729	14.5876	14.5419	aCD3/Unstimulated	0.108851	0.0803049	aCD3+L2/Unstimulated	0.0784526	0.146909	aCD3+L2/aCD3	-0.030398	0.666757
1299	547	Q9H1B7	PSGRGAAASLRKRKASPEPPDSAEGALKLGE	KAS(1)PEPPDSAEGALKLGEEQQR	IRF2BPL	S2702	S	14.4884	14.4099	14.5043	14.6794	14.4948	14.6117	14.6159	14.6802	14.7982	aCD3/Unstimulated	0.127775	0.110508	aCD3+L2/Unstimulated	0.230555	0.00699042	aCD3+L2/aCD3	0.102779	0.304962
1300	2018	Q9UQ35	RRRSRSRTSPVTRRRSRSRTPPAIRRRSRSR	S(1)RS(1)RT(1)PPAIR	SRRM2	S2703	S	14.4889	14.4871	14.5742	14.5992	14.5898	14.702	14.6817	14.6034	14.6957	aCD3/Unstimulated	0.113586	0.0867666	aCD3+L2/Unstimulated	0.143531	0.0239445	aCD3+L2/aCD3	0.0299453	0.695028
1301	807	P46100-2	SDFKKKVIKMEQQYESSSDGTEKLPEREEIC	MEQQY(0.162)ES(0.923)S(0.923)S(0.94)DGT(0.052)EKLPEREEICHFPK	ATRX	S2704	S	14.4915	14.379	14.5073	14.6331	14.6164	14.7102	14.5512	14.6962	14.6757	aCD3/Unstimulated	0.19397	0.0230783	aCD3+L2/Unstimulated	0.18179	0.0129118	aCD3+L2/aCD3	-0.01218	0.88701
1302	44	C9JBA9	KTPAKKHVRLQERRGSNVALMLDVRSLGAVE	RGS(1)NVALMLDVR	PTPN7	S2707	S	14.4916	14.7063	14.3877	14.5834	14.584	14.5439	14.5497	14.489	14.5539	aCD3/Unstimulated	0.0419109	0.62213	aCD3+L2/Unstimulated	0.00229195	0.979162	aCD3+L2/aCD3	-0.0396189	0.708917
1303	171	Q8N9T8	EQKQLKESFRAFVEDSEDEDGAGEGGSSLLQ	AFVEDS(1)EDEDGAGEGGSSLLQK	KRI1	S2708	S	14.4927	14.3211	14.4533	14.5771	14.5642	14.5885	14.6004	14.7068	14.5975	aCD3/Unstimulated	0.154238	0.0419755	aCD3+L2/Unstimulated	0.212517	0.00556861	aCD3+L2/aCD3	0.058279	0.480377
1304	651	O60293-2	LANKRAFKPEETSSNSDPPSPPVLNNSHPVP	AFKPEET(0.004)S(0.013)S(0.045)NS(0.938)DPPS(1)PPVLNNSHPVPR	ZFC3H1	S2709	S	14.4929	14.3342	14.4318	14.694	14.5862	14.7641	14.7231	14.7573	14.8161	aCD3/Unstimulated	0.26181	0.0123283	aCD3+L2/Unstimulated	0.34588	0.00112419	aCD3+L2/aCD3	0.0840708	0.362417
1305	52	P14866	AAGGGGGGGRYYGGGSEGGRAPKRLKTDNAG	YYGGGS(1)EGGRAPK	HNRNPL	S2711	S	14.4958	14.4752	14.4514	14.7026	14.6359	14.7085	14.7145	14.5947	14.7265	aCD3/Unstimulated	0.208204	0.0137687	aCD3+L2/Unstimulated	0.204417	0.00408469	aCD3+L2/aCD3	-0.00378686	0.961371
1306	492	A0A0A0MS49	NLDMEAALQPLGQAKSLEDLRAPKDLREQPG	S(1)LEDLRAPK	DENND1A	S2712	S	14.4976	14.5143	14.2946	14.3279	14.3006	14.2783	14.4679	14.6233	14.5751	aCD3/Unstimulated	-0.133238	0.107029	aCD3+L2/Unstimulated	0.119918	0.107871	aCD3+L2/aCD3	0.253156	0.0272885
1307	718	Q14684-2	PLHGVLKTPTSSPASSPLVAKKPLTTTPRRR	T(0.007)PT(0.031)S(0.152)S(0.799)PAS(0.196)S(0.815)PLVAK	RRP1B	S2713	S	14.4977	14.4806	14.5853	14.5746	14.5925	14.726	14.7071	14.7683	14.7711	aCD3/Unstimulated	0.109828	0.110314	aCD3+L2/Unstimulated	0.227636	0.00373119	aCD3+L2/aCD3	0.117808	0.180622
1308	467	P30414	KQTKKRRILIPSDIESSKSSTRRMKSSCDRE	ILIPS(1)DIES(0.995)S(0.094)KS(0.892)S(0.573)T(0.446)RR	NKTR	S2714	S	14.4991	14.4579	14.3962	14.6021	14.5822	14.6291	14.6734	14.6365	14.8084	aCD3/Unstimulated	0.153394	0.0410602	aCD3+L2/Unstimulated	0.255031	0.00233149	aCD3+L2/aCD3	0.101637	0.244387
1309	1956	P35580	SGRRQLHLEGASLELSDDDTESKTSDVNETQ	QLHLEGAS(1)LELS(1)DDDTESKTSDVNETQPPQSE	MYH10	S2715	S	14.501	14.426	14.548	14.7857	14.7228	14.7952	14.8393	14.7922	14.9012	aCD3/Unstimulated	0.276258	0.00965894	aCD3+L2/Unstimulated	0.352541	0.000507866	aCD3+L2/aCD3	0.0762826	0.333015
1310	763	Q13136-2	ALRLDRLHKGALHTVSHEDIRDIRNSTGSQD	GALHT(0.001)VS(0.999)HEDIRDIR	PPFIA1	S2716	S	14.5082	14.5653	14.5942	14.5055	14.4793	14.6193	14.5368	14.4041	14.7199	aCD3/Unstimulated	-0.0211697	0.815814	aCD3+L2/Unstimulated	-0.00229514	0.979167	aCD3+L2/aCD3	0.0188745	0.868519
1311	127	Q5QP22	IGLPHSIKLSRRRSRSKSPFRKDKSPVREPI	S(1)KS(1)PFRK	RBM39	S2717	S	14.5091	14.5079	14.8631	14.055	14.2686	14.1429	13.3198	13.1844	13.0811	aCD3/Unstimulated	-0.471179	0.010823	aCD3+L2/Unstimulated	-1.43154	2.04503e-06	aCD3+L2/aCD3	-0.960364	5.66635e-05
1312	216	Q13469-3	SPRTSLAEDSCLGRHSPVPRPASRSSSPGAK	TSLAEDSCLGRHS(1)PVPRPAS(1)R	NFATC2	S2719	S	14.5095	14.3553	14.5408	14.5127	14.4957	14.509	14.5501	14.6131	14.602	aCD3/Unstimulated	0.0372506	0.562419	aCD3+L2/Unstimulated	0.119827	0.0591648	aCD3+L2/aCD3	0.082576	0.325975
1313	834	Q12872	RREERSVPTAYRVSRSPGASRKRTRSRSPHE	SVPTAYRVS(0.995)RS(0.952)PGAS(0.053)R	SFSWAP	S2721	S	14.5099	14.5072	14.5592	14.6596	14.6494	14.6388	14.7374	14.6746	14.7839	aCD3/Unstimulated	0.123856	0.0450225	aCD3+L2/Unstimulated	0.20653	0.00257062	aCD3+L2/aCD3	0.0826735	0.253496
1314	315	Q9NPI6-2	NSTMMQAVKTTPRQRSPLLNQPVPELSHASL	QRS(1)PLLNQPVPELSHASLIANQSPFR	DCP1A	S2722	S	14.511	14.4117	14.5058	14.6012	14.6077	14.6478	14.5976	14.6173	14.7338	aCD3/Unstimulated	0.142735	0.0439628	aCD3+L2/Unstimulated	0.173387	0.0105746	aCD3+L2/aCD3	0.0306516	0.690065
1315	354	Q14669-3	AKLASLRKSTKKRSESPPAELPSLRRSTRQK	S(0.014)ES(0.986)PPAELPSLRR	TRIP12	S2723	S	14.5146	14.4354	14.4606	14.6196	14.5994	14.6381	14.7174	14.6648	14.805	aCD3/Unstimulated	0.148842	0.0340702	aCD3+L2/Unstimulated	0.258851	0.0015178	aCD3+L2/aCD3	0.110009	0.168934
1316	973	Q96EV2	DTKPGVKRTVTHRTNSGGGDGPHISSKVRVI	T(0.003)NS(0.997)GGGDGPHISSK	RBM33	S2724	S	14.5227	14.2838	14.5863	14.6739	14.6602	14.6495	14.4561	14.425	14.4182	aCD3/Unstimulated	0.196926	0.0390074	aCD3+L2/Unstimulated	-0.0311676	0.683216	aCD3+L2/aCD3	-0.228094	0.0537402
1317	809	Q9BTC0	PRQEAIPDLEDSPPVSDSEEQQESARAVPEK	QEAIPDLEDS(1)PPVS(0.996)DS(0.004)EEQQESAR	DIDO1	S2725	S	14.5233	14.3899	14.5004	14.6615	14.5427	14.7048	14.6797	14.8582	14.8124	aCD3/Unstimulated	0.165122	0.0540266	aCD3+L2/Unstimulated	0.312207	0.00195663	aCD3+L2/aCD3	0.147085	0.159939
1318	280	O14745	QKENSREALAEAALESPRPALVRSASSDTSE	EALAEAALES(1)PRPALVR	SLC9A3R1	S2727	S	14.5272	14.4264	14.452	14.6325	14.5845	14.7905	14.6734	14.6898	14.716	aCD3/Unstimulated	0.200673	0.0226208	aCD3+L2/Unstimulated	0.224518	0.00548857	aCD3+L2/aCD3	0.0238449	0.785199
1319	27	Q7L4I2	APEKTSPDRDKKKEQSEVSVSPRASKHHYSR	KEQS(1)EVS(1)VS(1)PR	RSRC2	S2728	S	14.528	14.4723	14.4824	14.5712	14.5062	14.5007	14.5298	14.5971	14.7133	aCD3/Unstimulated	0.0317675	0.623804	aCD3+L2/Unstimulated	0.119137	0.0603105	aCD3+L2/aCD3	0.0873697	0.306978
1320	87	P62995	RSRSRSHRRSRSRSYSRDYRRRHSHSHSPMS	S(0.998)RS(0.989)Y(0.017)S(0.994)RDY(0.001)R	TRA2B	S2729	S	14.5307	14.4841	14.6248	14.5613	14.5612	14.5434	14.6251	14.6047	14.6538	aCD3/Unstimulated	0.00875566	0.880034	aCD3+L2/Unstimulated	0.0813333	0.133197	aCD3+L2/aCD3	0.0725776	0.327308
1321	460	Q2TB10	AAQKNKVKQDSESPKSTSPSAAGGQQKTRKP	VKQDS(0.074)ES(0.926)PKS(0.758)T(0.077)S(0.164)PSAAGGQQK	ZNF800	S2731	S	14.5349	14.2943	14.3931	14.6287	14.6569	14.5718	14.6416	14.6888	14.4633	aCD3/Unstimulated	0.211712	0.0375262	aCD3+L2/Unstimulated	0.190443	0.0314373	aCD3+L2/aCD3	-0.0212697	0.848486
1322	469	Q9BRZ2	GGRPNKKKKFKGRLKSISREPSPALGPNLDG	LKS(1)IS(1)REPS(1)PALGPNLDGSGLLPR	TRIM56	S2733	S	14.5375	14.4364	14.5802	14.5047	14.5099	14.5441	14.6741	14.6064	14.5732	aCD3/Unstimulated	0.00155214	0.978493	aCD3+L2/Unstimulated	0.0998697	0.0900222	aCD3+L2/aCD3	0.0983176	0.227872
1323	820	P37275-3	DTSSEGVSNVEDQNDSDSTPPKKKMRKTENG	QDTSSEGVS(0.003)NVEDQNDS(0.847)DS(0.575)T(0.575)PPKKK	ZEB1	S2735	S	14.5378	14.4116	14.4466	14.444	14.5178	14.5426	14.5771	14.7534	14.7128	aCD3/Unstimulated	0.0361513	0.606841	aCD3+L2/Unstimulated	0.215778	0.00677778	aCD3+L2/aCD3	0.179626	0.0710819
1324	36	P18858-3	SPVKRPGRKAARVLGSEGEEEDEALSPAKGQ	VLGS(1)EGEEEDEALS(1)PAK	LIG1	S2736	S	14.5397	14.7243	14.578	14.7171	14.4912	14.5621	14.7149	14.7539	14.7297	aCD3/Unstimulated	-0.0238665	0.767793	aCD3+L2/Unstimulated	0.118875	0.116512	aCD3+L2/aCD3	0.142742	0.184524
1325	57	O00264-2	LYKIVRGDQPAASGDSDDDEPPPLPRLKRRD	IVRGDQPAASGDS(1)DDDEPPPLPR	PGRMC1	S2738	S	14.5407	14.0448	14.2424	14.5172	14.4812	14.5104	14.5137	14.6398	14.6014	aCD3/Unstimulated	0.226971	0.0785328	aCD3+L2/Unstimulated	0.30899	0.0144013	aCD3+L2/aCD3	0.0820186	0.571566
1326	1378	Q9UQ35	LETDPSLDMKEQSTRSSGHSSSELSPDAVEK	S(0.725)S(0.275)GHS(0.984)S(0.015)SELS(1)PDAVEK	SRRM2	S2739	S	14.5424	14.5878	14.5927	14.7798	14.7352	14.8504	14.7578	14.9532	14.8832	aCD3/Unstimulated	0.214181	0.0174835	aCD3+L2/Unstimulated	0.29044	0.00170668	aCD3+L2/aCD3	0.0762587	0.384066
1327	258	Q9UBL0	GEESQKRFILKRDNSSIDKEDNQQNRMHPFR	DNS(0.029)S(0.971)IDKEDNQQNR	ARPP21	S2740	S	14.5424	14.3304	14.4178	14.6684	14.7148	14.6972	14.5158	14.5808	14.5428	aCD3/Unstimulated	0.263277	0.0108404	aCD3+L2/Unstimulated	0.116279	0.0748332	aCD3+L2/aCD3	-0.146997	0.113535
1328	335	Q8IY81	AKKLKEQAKALDISLSSGEEDEGDEEDSTAG	ALDIS(0.02)LS(0.986)S(0.995)GEEDEGDEEDSTAGTTK	FTSJ3	S2741	S	14.5426	14.4675	14.6577	14.7306	14.6836	14.7261	14.8548	15	14.8523	aCD3/Unstimulated	0.1575	0.0522883	aCD3+L2/Unstimulated	0.346398	0.00113785	aCD3+L2/aCD3	0.188898	0.0648592
1329	356	Q5T200-2	SIQRHSPSPRRKRTPSPSYQRTLTPPLRRSA	T(0.997)PS(0.865)PS(0.135)Y(0.003)QR	ZC3H13	S2743	S	14.5444	14.4876	14.4433	14.3283	14.3844	14.4905	14.5814	14.6158	14.6222	aCD3/Unstimulated	-0.090674	0.163727	aCD3+L2/Unstimulated	0.114705	0.0626964	aCD3+L2/aCD3	0.205379	0.026704
1330	90	A0A0D9SFB3	RSDSRGKSSFFSDRGSGSRGRFDDRGRSDYD	SSFFSDRGS(0.997)GS(0.003)R	DDX3X	S2744	S	14.5445	14.4334	14.4925	14.503	14.5416	14.5309	14.5868	14.4977	14.6383	aCD3/Unstimulated	0.0350297	0.564849	aCD3+L2/Unstimulated	0.0841561	0.145347	aCD3+L2/aCD3	0.0491264	0.516349
1331	671	P46100-2	MDNQGHKNLKTSQEGSSDDAERKQERETFSS	TSQEGS(1)S(1)DDAERKQER	ATRX	S2745	S	14.5449	14.4513	14.7064	14.6163	14.6583	14.5895	14.5007	14.4468	14.4775	aCD3/Unstimulated	0.053833	0.467564	aCD3+L2/Unstimulated	-0.0925477	0.183188	aCD3+L2/aCD3	-0.146381	0.149734
1332	28	Q9HCG8	GHDRRENLNSYQRNSSPEDRYEEQERSPRDR	NS(0.01)S(0.99)PEDRYEEQERS(1)PR	CWC22	S2747	S	14.5475	14.4717	14.7182	14.6688	14.7125	14.7285	14.6835	14.7613	14.8548	aCD3/Unstimulated	0.124133	0.139977	aCD3+L2/Unstimulated	0.187376	0.0242971	aCD3+L2/aCD3	0.0632429	0.524281
1333	103	F8WE49	ARNHLLQFALESPAKSPASSSSKNLAVKVYT	NHLLQFALES(1)PAKS(0.999)PAS(0.001)SSSK	RAD18	S2748	S	14.5482	14.3251	14.4721	14.6254	14.4866	14.6615	14.5844	14.6253	14.7055	aCD3/Unstimulated	0.142713	0.100997	aCD3+L2/Unstimulated	0.189934	0.0241633	aCD3+L2/aCD3	0.0472208	0.639358
1334	949	O60293-2	EQDRFGPNKMMRLDSSPVSSPRKHSAELIAM	LDS(0.127)S(0.873)PVS(0.794)S(0.206)PR	ZFC3H1	S2750	S	14.5516	14.5217	14.5278	14.7208	14.6079	14.7682	14.8191	14.7297	14.8555	aCD3/Unstimulated	0.165269	0.033208	aCD3+L2/Unstimulated	0.267768	0.00188159	aCD3+L2/aCD3	0.102499	0.237192
1335	280	A0A0J9YYD9	CGGRVCPRPEAQRDPSQSPRATAGED_____	VCPRPEAQRDPS(1)QS(1)PR	Unknown	S2751	S	14.552	14.4826	14.5541	14.7606	14.6376	14.7556	14.5793	14.6797	14.8561	aCD3/Unstimulated	0.188366	0.0453477	aCD3+L2/Unstimulated	0.175484	0.0350251	aCD3+L2/aCD3	-0.0128819	0.901745
1336	465	A0A087WV57	SPASTKTGQAGSLSGSPKPFSPQLSAPITTK	T(0.039)GQAGS(0.411)LS(0.65)GS(0.9)PKPFSPQLSAPITTK	ZMYND8	S2752	S	14.5538	14.412	14.4772	14.8073	14.6539	14.6912	14.7673	14.7565	14.7349	aCD3/Unstimulated	0.23651	0.012737	aCD3+L2/Unstimulated	0.271887	0.0018515	aCD3+L2/aCD3	0.0353773	0.663015
1337	1184	O14497-2	PHSQIPPLPGMSRSNSVGIQDAFNDGSDSTF	S(0.007)NS(0.993)VGIQDAFNDGSDSTFQKR	ARID1A	S2753	S	14.5542	14.5045	14.5877	14.7701	14.7375	14.861	14.8216	14.852	14.7842	aCD3/Unstimulated	0.24072	0.0102039	aCD3+L2/Unstimulated	0.270465	0.00126194	aCD3+L2/aCD3	0.0297451	0.682198
1338	182	Q9Y3P8	ELYASVCAQTRRARASFPDQAYANSQPAAS_	ARAS(1)FPDQAYANSQPAAS	SIT1	S2754	S	14.5548	14.5215	14.4293	14.6743	14.5948	14.5796	14.5741	14.6662	14.6434	aCD3/Unstimulated	0.114396	0.0866726	aCD3+L2/Unstimulated	0.126083	0.0416245	aCD3+L2/aCD3	0.0116867	0.882067
1339	166	U3KQU7	ILNLSKRLQGQLQGGSREITKAAQSLNEL__	LQGQLQGGS(0.991)REIT(0.009)K	COG5	S2755	S	14.5553	14.4787	14.4601	14.575	14.5666	14.6181	14.7267	14.579	14.7203	aCD3/Unstimulated	0.0885253	0.176273	aCD3+L2/Unstimulated	0.177302	0.0106771	aCD3+L2/aCD3	0.0887772	0.292311
1340	207	H0YKH0	RERESSANNSVSPSESLRASEKHRGSADYSM	ESSANNS(0.001)VS(0.986)PS(0.013)ES(0.999)LRASEK	LITAF	S2756	S	14.557	14.4105	14.6531	14.6708	14.6181	14.7356	14.7027	14.7208	14.9268	aCD3/Unstimulated	0.134623	0.153349	aCD3+L2/Unstimulated	0.243236	0.0126524	aCD3+L2/aCD3	0.108612	0.351585
1341	373	A0A0A0MRT2	VSPRSLQRSSSQRSPSPGPNHTSNSSNASNA	SSS(0.002)QRS(0.998)PS(0.998)PGPNHT(0.001)SNSSNASNATVVPQNSSAR	WAC	S2757	S	14.5581	14.4931	14.6144	14.7982	14.6991	14.8408	14.6938	14.7414	14.7899	aCD3/Unstimulated	0.224102	0.0139428	aCD3+L2/Unstimulated	0.186487	0.00937394	aCD3+L2/aCD3	-0.0376143	0.639358
1342	1379	Q9NTI5-2	IESTQSTPQKGRGRPSKTPSPSQPKKNV___	GRPS(1)KT(0.998)PS(0.991)PS(0.012)QPK	PDS5B	S2758	S	14.5583	14.4184	14.4516	14.5241	14.5743	14.6186	14.5504	14.4912	14.5265	aCD3/Unstimulated	0.0962451	0.132724	aCD3+L2/Unstimulated	0.0465953	0.405977	aCD3+L2/aCD3	-0.0496498	0.510817
1343	415	P31749-2	DSERRPHFPQFSYSASGTA____________	RPHFPQFS(0.472)YS(0.528)AS(1)GT(1)A	AKT1	S2759	S	14.5599	14.4996	14.5678	14.6568	14.7069	14.7793	14.7894	14.5677	14.9659	aCD3/Unstimulated	0.171874	0.107261	aCD3+L2/Unstimulated	0.231863	0.0251718	aCD3+L2/aCD3	0.0599887	0.628982
1344	850	E9PGC8	PEVPEEQGSKDRGLDSGAETEEEKDTWEEKK	GLDS(1)GAET(1)EEEKDTWEEK	MAP1A	S2760	S	14.5637	14.4142	14.521	14.4665	14.5148	14.6068	14.6942	14.6051	14.658	aCD3/Unstimulated	0.0297544	0.658739	aCD3+L2/Unstimulated	0.152802	0.0266912	aCD3+L2/aCD3	0.123048	0.1771
1345	24	P22314	KRRVSGPDPKPGSNCSPAQSVLSEVPSVPTN	RVS(0.907)GPDPKPGS(0.362)NCS(0.71)PAQS(0.021)VLSEVPSVPTNGMAK	UBA1	S2761	S	14.5639	14.4048	14.4799	14.774	14.554	14.7266	14.7117	14.7368	14.7269	aCD3/Unstimulated	0.202025	0.0285358	aCD3+L2/Unstimulated	0.24226	0.00571178	aCD3+L2/aCD3	0.0402355	0.666757
1346	333	Q9NYV4-2	SYSGRSPSPYGRRRSSSPFLSKRSLSRSPLP	RRS(1)S(0.998)S(0.996)PFLS(0.006)K	CDK12	S2762	S	14.5732	14.4722	14.597	14.5999	14.5076	14.62	14.734	14.7144	14.7732	aCD3/Unstimulated	0.0283593	0.647276	aCD3+L2/Unstimulated	0.193061	0.00621112	aCD3+L2/aCD3	0.164702	0.0586451
1347	521	F2Z2X4	RLHGQLQRHQQQLLASPGSSTVDNKMLDDLY	HQQQLLAS(0.999)PGS(0.001)STVDNK	XPO4	S2763	S	14.574	14.3973	14.5023	14.7021	14.5381	14.7077	14.6164	14.7295	14.8726	aCD3/Unstimulated	0.158099	0.100672	aCD3+L2/Unstimulated	0.248284	0.0113592	aCD3+L2/aCD3	0.0901852	0.43093
1348	100	Q9BW71	PCSDPERKRFRFNSESESGSEASSPDYFGPP	FRFNS(1)ES(1)ES(0.992)GS(0.008)EASSPDYFGPPAK	HIRIP3	S2764	S	14.5743	14.5699	14.6309	14.7048	14.7199	14.6346	14.8181	14.769	14.7441	aCD3/Unstimulated	0.0947597	0.105926	aCD3+L2/Unstimulated	0.185403	0.00458083	aCD3+L2/aCD3	0.090643	0.218164
1349	77	Q5T200-2	GPSPRGKGYSSNYRRSPERPTGDLRERMKNK	S(0.997)PERPT(0.003)GDLR	ZC3H13	S2765	S	14.5782	14.3619	14.6292	14.5135	14.5001	14.5176	14.4619	14.3514	14.487	aCD3/Unstimulated	-0.012693	0.878981	aCD3+L2/Unstimulated	-0.0896857	0.238126	aCD3+L2/aCD3	-0.0769928	0.452149
1350	263	Q15059-2	TTTPTTSAITASRSESPPPLSDPKQAKVVAR	S(0.062)ES(0.938)PPPLSDPK	BRD3	S2766	S	14.5792	14.5041	14.4808	14.6274	14.6503	14.6289	14.6273	14.7204	14.8082	aCD3/Unstimulated	0.114155	0.0980956	aCD3+L2/Unstimulated	0.19724	0.00691733	aCD3+L2/aCD3	0.0830849	0.324047
1351	185	A8MV53	RLQDISELLATGAGLSESEAEPDGDHNITEL	LQDISELLATGAGLS(1)ES(1)EAEPDGDHNITELPQAVAGR	PPAN	S2767	S	14.5818	14.5396	14.6201	14.8569	14.8318	14.7643	14.9372	14.9276	14.7052	aCD3/Unstimulated	0.237216	0.0184024	aCD3+L2/Unstimulated	0.27621	0.00337487	aCD3+L2/aCD3	0.0389949	0.682198
1352	313	P38159-2	DDYSSSRDGYGGSRDSYSSSRSDLYSSGRDR	DGYGGS(0.003)RDS(0.995)YS(0.001)SSR	RBMX	S2769	S	14.582	14.7287	14.6902	14.8663	14.8484	14.8302	14.7469	14.6629	14.7572	aCD3/Unstimulated	0.181338	0.021134	aCD3+L2/Unstimulated	0.055378	0.328902	aCD3+L2/aCD3	-0.12596	0.136982
1353	487	O94913	GRSSTRKRSRSRSPKSRSPIIHSPKRRDRRS	S(0.816)RS(0.184)PIIHS(1)PK	PCF11	S2770	S	14.5825	14.4052	14.4567	14.4953	14.3842	14.5184	14.58	14.5759	14.6231	aCD3/Unstimulated	-0.0155475	0.82517	aCD3+L2/Unstimulated	0.111494	0.0917818	aCD3+L2/aCD3	0.127042	0.172024
1354	50	Q13610-2	LIAEAKEKLQEEGGGSDEEETGSPSEDGMQS	LQEEGGGS(1)DEEETGSPSEDGMQSAR	PWP1	S2771	S	14.5829	14.3933	14.6077	14.7299	14.6742	14.6694	14.7414	14.7469	14.8626	aCD3/Unstimulated	0.163206	0.0530906	aCD3+L2/Unstimulated	0.255682	0.00433768	aCD3+L2/aCD3	0.092476	0.342274
1355	58	C9J0I9	EEGGVDAKDTSATSQSVNGSPQAEQPSLEST	DTSAT(0.005)S(0.028)QS(0.967)VNGS(1)PQAEQPSLESTSK	ZC3HC1	S2772	S	14.5849	14.4221	14.5728	14.7212	14.7437	14.8018	14.8444	14.8252	14.8847	aCD3/Unstimulated	0.228967	0.0130654	aCD3+L2/Unstimulated	0.324824	0.000948981	aCD3+L2/aCD3	0.0958568	0.266347
1356	335	Q86VZ1	TRRESLFSARTTSVRSEAGAHPEGMEGATRP	T(0.185)T(0.185)S(0.637)VRS(0.993)EAGAHPEGMEGATRPGLQR	P2RY8	S2773	S	14.5856	14.5173	14.6678	14.7833	14.8065	14.7675	14.7981	14.7196	14.9253	aCD3/Unstimulated	0.195512	0.0271675	aCD3+L2/Unstimulated	0.224068	0.00641943	aCD3+L2/aCD3	0.0285564	0.754023
1357	114	E7EVX2	RSPIKESLFRSSSKESLVRTSSRESLNRLDL	S(0.358)S(0.358)S(0.286)KES(0.997)LVR	GOLGA4	S2774	S	14.5859	14.5079	14.5658	14.6933	14.5499	14.651	14.6668	14.607	14.641	aCD3/Unstimulated	0.0782283	0.204269	aCD3+L2/Unstimulated	0.0850945	0.136376	aCD3+L2/aCD3	0.00686624	0.929761
1358	301	M0QXD6	PKRERKPSGGSSRGNSRPGTPSAEGGSTSST	GNS(1)RPGT(0.793)PS(0.206)AEGGSTSSTLR	GTF2F1	S2775	S	14.589	14.7269	14.719	14.966	14.8168	14.9495	14.9232	14.7352	15.0632	aCD3/Unstimulated	0.232467	0.0377792	aCD3+L2/Unstimulated	0.22887	0.0218852	aCD3+L2/aCD3	-0.00359679	0.977255
1359	571	H7BXH2	EACCKERIQQFDDGGSDEEDIWEEKHIAFTP	IQQFDDGGS(1)DEEDIWEEKHIAFTPESQR	PPP6R3	S2776	S	14.5891	14.5137	14.647	14.6715	14.6737	14.6728	14.8842	14.8349	14.7672	aCD3/Unstimulated	0.089424	0.153776	aCD3+L2/Unstimulated	0.245516	0.00195113	aCD3+L2/aCD3	0.156092	0.0667818
1360	724	A9Z1X7	VRRGASSSPQRRQSPSPSTRPIRRVSRTPEP	QS(1)PS(0.997)PS(0.002)T(0.001)RPIR	SRRM1	S2777	S	14.5897	14.5185	14.5613	14.5309	14.5641	14.5928	14.715	14.5988	14.7489	aCD3/Unstimulated	0.00607139	0.922729	aCD3+L2/Unstimulated	0.131056	0.033405	aCD3+L2/aCD3	0.124985	0.136982
1361	1554	Q5UIP0	RRASQGLLSSIENSESDSSEAKEEGSRKKRS	ASQGLLSSIENS(0.999)ES(0.995)DS(0.004)S(0.001)EAKEEGSR	RIF1	S2778	S	14.5906	14.4391	14.606	14.638	14.7101	14.7936	14.8653	14.7653	14.942	aCD3/Unstimulated	0.168721	0.0544913	aCD3+L2/Unstimulated	0.312308	0.00215778	aCD3+L2/aCD3	0.143586	0.177668
1362	1257	Q5TCQ9-4	PLKNNPKRRPRDQSLSPSKGENKSCQVSTRA	DQS(0.996)LS(0.972)PS(0.032)KGENK	MAGI3	S2780	S	14.5909	14.3623	14.5296	14.6074	14.5921	14.5334	14.6426	14.5252	14.6303	aCD3/Unstimulated	0.0833588	0.274724	aCD3+L2/Unstimulated	0.105059	0.141325	aCD3+L2/aCD3	0.0216999	0.82219
1363	30	H0Y579	QEKPAEKPAETPVATSPTATDSTSGDSSRSN	QEKPAEKPAETPVAT(0.009)S(0.99)PT(0.001)ATDSTSGDSSR	RAD23B	S2782	S	14.5912	14.3057	14.6287	14.4896	14.4757	14.3714	14.5049	14.7042	14.7296	aCD3/Unstimulated	-0.0629384	0.548649	aCD3+L2/Unstimulated	0.137702	0.164884	aCD3+L2/aCD3	0.200641	0.161461
1364	92	P05455	AELMEISEDKTKIRRSPSKPLPEVTDEYKND	S(0.966)PS(0.034)KPLPEVTDEYKNDVK	SSB	S2783	S	14.5954	14.3772	14.465	14.5069	14.5492	14.597	14.5958	14.6607	14.6054	aCD3/Unstimulated	0.0718756	0.310003	aCD3+L2/Unstimulated	0.141456	0.043244	aCD3+L2/aCD3	0.0695801	0.433964
1365	470	P30414	KKRRILIPSDIESSKSSTRRMKSSCDRERSS	ILIPS(1)DIES(0.99)S(0.026)KS(0.982)S(0.874)T(0.128)RR	NKTR	S2784	S	14.5986	14.5222	14.5163	14.6997	14.6761	14.7202	14.7622	14.7452	14.8882	aCD3/Unstimulated	0.152959	0.0350663	aCD3+L2/Unstimulated	0.25284	0.00188551	aCD3+L2/aCD3	0.0998816	0.222061
1366	119	P55884	QGEAPGEQARDERSDSRAQAVSEDAGGNEGR	S(0.004)DS(0.996)RAQAVSEDAGGNEGR	EIF3B	S2786	S	14.5989	14.3695	14.5847	14.6495	14.7296	14.5106	14.6058	14.5684	14.575	aCD3/Unstimulated	0.11219	0.201137	aCD3+L2/Unstimulated	0.0653672	0.407161	aCD3+L2/aCD3	-0.0468228	0.659301
1367	303	Q06546	NSSAKAAKVQRAPRISGEDRSSPGNRTGNNG	APRIS(1)GEDR	GABPA	S2787	S	14.6017	14.6441	14.6394	14.7813	14.7916	14.8063	14.7279	14.6588	14.883	aCD3/Unstimulated	0.164656	0.0382168	aCD3+L2/Unstimulated	0.128192	0.0565925	aCD3+L2/aCD3	-0.0364646	0.666757
1368	86	D6R9K7	KNKSKTSTKLHVGNISPTCTNKELRAKFEEY	LHVGNIS(1)PTCTNK	RBM4	S2788	S	14.6026	14.5541	14.5391	14.5863	14.6394	14.6153	14.7496	14.6912	14.7921	aCD3/Unstimulated	0.0484226	0.379366	aCD3+L2/Unstimulated	0.179022	0.00515726	aCD3+L2/aCD3	0.1306	0.0899057
1369	466	O60825	NNFPKNQTPVRMRRNSFTPLSSSNTIRRPRN	RNS(1)FTPLSSSNTIR	PFKFB2	S2789	S	14.6028	14.6372	14.6133	14.7718	14.7763	14.7342	14.7548	14.7399	14.9831	aCD3/Unstimulated	0.142978	0.08027	aCD3+L2/Unstimulated	0.20815	0.0110013	aCD3+L2/aCD3	0.0651724	0.485178
1370	1602	Q9HBD4	SVFTSVRQKIEKEDDSEGEESEEEEEGEEEG	QKIEKEDDS(1)EGEES(1)EEEEEGEEEGSESESR	SMARCA4	S2790	S	14.6039	14.5597	14.8217	14.966	14.8889	14.987	14.9417	15.1129	14.9034	aCD3/Unstimulated	0.285489	0.0174952	aCD3+L2/Unstimulated	0.324225	0.0034968	aCD3+L2/aCD3	0.0387364	0.736437
1371	1210	Q5T200-2	NRSNRSHTSGRLRSPSNDSAHRSGDDQSGRK	LRS(1)PS(1)NDS(0.999)AHRS(0.001)GDDQSGR	ZC3H13	S2792	S	14.6041	14.3963	14.6961	14.6088	14.799	14.7788	14.4686	14.5529	14.5722	aCD3/Unstimulated	0.163388	0.102273	aCD3+L2/Unstimulated	-0.0342873	0.69398	aCD3+L2/aCD3	-0.197676	0.12715
1372	534	H0YDE2	YVPYRPHPPQLRKVTSPLQSPTKAKPKVQED	KVT(0.071)S(0.929)PLQS(0.994)PT(0.006)K	PLEKHA7	S2793	S	14.6056	14.5613	14.5223	14.6707	14.5353	14.5947	14.7468	14.7813	14.7312	aCD3/Unstimulated	0.0371853	0.527213	aCD3+L2/Unstimulated	0.19004	0.00548604	aCD3+L2/aCD3	0.152854	0.0662854
1373	83	Q9Y3P8	RGRSRSHPGQGRSGESVEEVPLYGNLHYLQT	S(0.039)HPGQGRS(0.962)GES(0.999)VEEVPLYGNLHYLQTGR	SIT1	S2795	S	14.6064	14.5093	14.5907	14.7727	14.8141	14.789	14.8443	14.7334	14.8284	aCD3/Unstimulated	0.223154	0.0111627	aCD3+L2/Unstimulated	0.233233	0.0021276	aCD3+L2/aCD3	0.0100786	0.891745
1374	1730	Q15154	QSCAKEAKRILEDHGSPAGEIDDEDKDKDET	ILEDHGS(1)PAGEIDDEDKDKDETETVK	PCM1	S2796	S	14.6079	14.5531	14.5048	14.7435	14.6062	14.6463	14.7853	14.7942	14.7368	aCD3/Unstimulated	0.110075	0.0933503	aCD3+L2/Unstimulated	0.216854	0.0035181	aCD3+L2/aCD3	0.106779	0.196684
1375	73	Q3T7B4	QSVSPDHNKEPKEKGSPGQNDQELKCSV___	EKGS(1)PGQNDQELK	TRIT1	S2797	S	14.608	14.4848	14.5482	14.6575	14.5397	14.6117	14.6382	14.7068	14.7631	aCD3/Unstimulated	0.0560026	0.389779	aCD3+L2/Unstimulated	0.155735	0.0212542	aCD3+L2/aCD3	0.099732	0.250887
1376	80	M0QYB4	NVAVESEKNLGPSRRSPGTPRPPGASKGGRT	S(0.98)PGT(0.019)PRPPGAS(0.001)K	CCDC9	S2798	S	14.6082	14.5929	14.6779	14.8292	14.7514	14.7931	14.7005	14.7154	14.6067	aCD3/Unstimulated	0.164897	0.024138	aCD3+L2/Unstimulated	0.0479012	0.377306	aCD3+L2/aCD3	-0.116996	0.148362
1377	206	A0A0R4J2E8	DRGPSLNPVLDYDHGSRSQESGYYDRMDYED	RDS(0.702)FDDRGPS(0.298)LNPVLDYDHGS(1)R	MATR3	S2799	S	14.6113	14.6089	14.6271	14.7758	14.7386	14.8544	14.8504	14.7872	15.0328	aCD3/Unstimulated	0.173818	0.0441219	aCD3+L2/Unstimulated	0.274368	0.00318244	aCD3+L2/aCD3	0.100551	0.31181
1378	677	Q9Y6X9-2	ESPIKLSPATPSRKRSVAVSDEEEVEEEAER	KRS(1)VAVS(1)DEEEVEEEAER	MORC2	S2800	S	14.614	14.5399	14.5627	14.6582	14.67	14.6817	14.8407	14.7339	14.8248	aCD3/Unstimulated	0.0977523	0.0998452	aCD3+L2/Unstimulated	0.227612	0.00193769	aCD3+L2/aCD3	0.129859	0.0947704
1379	275	E9PG73	EEIPPIPENRFLMRKSPPKADEKERKNRERE	S(1)PPKADEKER	PPIG	S2802	S	14.615	14.4851	14.7714	14.5716	14.7934	14.5944	13.6806	13.6564	13.4054	aCD3/Unstimulated	0.0292867	0.798529	aCD3+L2/Unstimulated	-1.04306	2.08866e-05	aCD3+L2/aCD3	-1.07234	1.85511e-05
1380	507	E3W994	KRSKIPRSQGCSREASPSRLSVARSSRIPRP	S(0.92)QGCS(0.869)REAS(0.866)PS(0.345)R	CLASP2	S2803	S	14.6166	14.761	14.7124	14.7213	14.7364	14.7491	14.6861	14.4814	14.8065	aCD3/Unstimulated	0.0389387	0.663387	aCD3+L2/Unstimulated	-0.0387044	0.638455	aCD3+L2/aCD3	-0.0776431	0.485107
1381	1208	Q5T200-2	GSNRSNRSHTSGRLRSPSNDSAHRSGDDQSG	LRS(1)PS(0.999)NDS(0.001)AHR	ZC3H13	S2804	S	14.6166	14.4047	14.7189	14.6274	14.8109	14.7953	14.4843	14.5617	14.5772	aCD3/Unstimulated	0.164461	0.103184	aCD3+L2/Unstimulated	-0.0389971	0.656782	aCD3+L2/aCD3	-0.203458	0.118613
1382	838	Q9UQ35	PKQKSKTPSRQSHSSSSPHPKVKSGTPPRQG	S(0.019)KT(0.135)PS(0.513)RQS(0.374)HS(0.675)S(0.637)S(0.833)S(0.813)PHPK	SRRM2	S2805	S	14.6174	14.3322	14.5449	14.5239	14.688	14.6059	14.35	14.1689	14.1482	aCD3/Unstimulated	0.107744	0.273664	aCD3+L2/Unstimulated	-0.27583	0.00988824	aCD3+L2/aCD3	-0.383574	0.00967098
1383	316	Q08170	RSRSQERRVEEEKRGSVSRGRSQEKSLRQSR	VEEEKRGS(0.999)VS(0.001)R	SRSF4	S2807	S	14.6182	14.4169	14.5794	14.5981	14.5863	14.5557	13.8603	13.713	13.7171	aCD3/Unstimulated	0.0418421	0.57279	aCD3+L2/Unstimulated	-0.77473	8.54583e-06	aCD3+L2/aCD3	-0.816572	4.91289e-06
1384	733	A0A0A0MSM0	NTCEPVVTQPKPKIESPKLERTPNGPNIDKK	IES(1)PKLER	HSPH1	S2808	S	14.6203	14.5731	14.6279	14.5256	14.5663	14.5106	14.5904	14.5887	14.6128	aCD3/Unstimulated	-0.0729332	0.163968	aCD3+L2/Unstimulated	-0.00980153	0.837096	aCD3+L2/aCD3	0.0631317	0.336013
1385	558	Q14966-3	YRIRNPFRGSPKCFRSVSPERMSRRSVRSSD	CFRS(1)VS(1)PER	ZNF638	S2809	S	14.6233	14.757	14.6876	14.8319	14.9032	14.9327	14.966	14.8519	15.0546	aCD3/Unstimulated	0.199974	0.0259369	aCD3+L2/Unstimulated	0.268197	0.00295767	aCD3+L2/aCD3	0.0682224	0.453981
1386	9	Q8N5F7	_______MAPVSGSRSPDREASGSGGRRRSS	APVS(0.357)GS(0.672)RS(0.965)PDREAS(0.003)GS(0.002)GGR	NKAP	S2811	S	14.625	14.5286	14.6793	14.7078	14.7563	14.7361	14.8609	14.7949	15.1439	aCD3/Unstimulated	0.122471	0.215371	aCD3+L2/Unstimulated	0.322257	0.00477062	aCD3+L2/aCD3	0.199787	0.134965
1387	571	Q7Z7F0	KTTEKGFGLVAYAADSSDEEEEHGGHKNASS	GFGLVAYAADS(1)S(1)DEEEEHGGHK	KIAA0907	S2812	S	14.626	14.6316	14.6137	14.4759	14.6304	14.6694	14.7532	14.7346	14.6868	aCD3/Unstimulated	-0.0318978	0.626801	aCD3+L2/Unstimulated	0.101051	0.10702	aCD3+L2/aCD3	0.132949	0.14031
1388	151	F8W0Q9	RERSPYKRDNTFFRESPVGRKDSPHSRSGSS	DNTFFRES(1)PVGR	PPHLN1	S2814	S	14.6265	14.6943	14.6363	14.6193	14.7713	14.7383	14.8926	14.7647	14.893	aCD3/Unstimulated	0.057238	0.397988	aCD3+L2/Unstimulated	0.197714	0.00847082	aCD3+L2/aCD3	0.140476	0.131686
1389	301	C9J0I9	SQDATFSPGSEQAEKSPGPIVSRTRSWDSSS	SQDATFSPGSEQAEKS(1)PGPIVSR	ZC3HC1	S2815	S	14.6271	14.5222	14.5955	14.8264	14.7961	14.8161	14.8367	14.7727	14.9133	aCD3/Unstimulated	0.231262	0.0111627	aCD3+L2/Unstimulated	0.259333	0.00163004	aCD3+L2/aCD3	0.0280708	0.711207
1390	371	A0A0A0MRT2	EPVSPRSLQRSSSQRSPSPGPNHTSNSSNAS	SSS(0.002)QRS(0.998)PS(0.998)PGPNHT(0.001)SNSSNASNATVVPQNSSAR	WAC	S2816	S	14.6284	14.5569	14.7065	14.7591	14.737	14.8356	14.695	14.7476	14.8724	aCD3/Unstimulated	0.14661	0.0645397	aCD3+L2/Unstimulated	0.141033	0.047583	aCD3+L2/aCD3	-0.00557688	0.952865
1391	997	Q9UMZ2-4	ATFDLSVQGSHKRSLSLGDKEISRSSPSPAL	S(0.022)LS(0.977)LGDKEIS(0.001)R	SYNRG	S2817	S	14.6331	14.5097	14.5708	14.7018	14.71	14.6066	14.7113	14.6515	14.7826	aCD3/Unstimulated	0.101631	0.136375	aCD3+L2/Unstimulated	0.144018	0.0297548	aCD3+L2/aCD3	0.042387	0.595551
1392	504	P29590-2	IKMESEEGKEARLARSSPEQPRPSTSKAVSP	LARS(1)S(0.999)PEQPRPS(0.001)TSK	PML	S2818	S	14.6338	14.5068	14.5975	14.7273	14.6042	14.6347	14.6643	14.6876	14.5606	aCD3/Unstimulated	0.0760429	0.263452	aCD3+L2/Unstimulated	0.0581041	0.348152	aCD3+L2/aCD3	-0.0179388	0.834966
1393	106	O75475	KFSSQQAATKQSNASSDVEVEEKETSVSKED	QS(0.056)NAS(0.975)S(0.969)DVEVEEKETSVSKEDTDHEEK	PSIP1	S2819	S	14.6347	14.4561	14.7166	14.6689	14.647	14.7168	14.8388	14.9548	14.7954	aCD3/Unstimulated	0.0750746	0.363648	aCD3+L2/Unstimulated	0.260514	0.00594231	aCD3+L2/aCD3	0.185439	0.10366
1394	416	H0YAB3	DRLCRAQGEPVAGHESPKIPYEKQQLPKGRP	AQGEPVAGHES(1)PKIPYEK	SEC31A	S2820	S	14.6363	14.5001	14.6131	14.6095	14.6112	14.5872	14.5734	14.7376	14.6616	aCD3/Unstimulated	0.0194746	0.772189	aCD3+L2/Unstimulated	0.0743656	0.227241	aCD3+L2/aCD3	0.054891	0.504618
1395	9	O95140-2	_______MHPHLSTLSLPRRRSMAFLSSWGA	MHPHLS(0.5)T(0.5)LS(1)LPR	MFN2	S2821	S	14.6382	14.6463	14.6182	14.7055	14.7251	14.7489	14.8047	14.8344	14.7673	aCD3/Unstimulated	0.0922392	0.089623	aCD3+L2/Unstimulated	0.167886	0.00477932	aCD3+L2/aCD3	0.0756463	0.263439
1396	31	H0YD46	KVLQKEKKRGKRVALSDDETKETENMRKKRR	VALS(0.984)DDET(0.01)KET(0.005)ENMR	POLD3	S2822	S	14.6388	14.6541	14.6302	14.75	14.7289	14.8742	14.7408	14.8301	14.9513	aCD3/Unstimulated	0.143309	0.0726029	aCD3+L2/Unstimulated	0.199705	0.0115498	aCD3+L2/aCD3	0.0563961	0.528791
1397	742	A0A075B784	PVVASTWPVHRARAVSPAPQSSSRLQPPFSP	AVS(1)PAPQSSSR	USP36	S2823	S	14.6402	14.515	14.6531	14.8634	14.7659	14.8288	14.7194	14.4794	14.7083	aCD3/Unstimulated	0.216599	0.030973	aCD3+L2/Unstimulated	0.0329182	0.668642	aCD3+L2/aCD3	-0.183681	0.110134
1398	111	Q8WWM7-6	IGSARGQSTGKGPPQSPVFEGVYNNSRMLHF	GPPQS(1)PVFEGVYNNSR	ATXN2L	S2824	S	14.6411	14.664	14.689	14.8243	14.8873	14.8906	14.8702	14.8329	14.9369	aCD3/Unstimulated	0.20273	0.0123283	aCD3+L2/Unstimulated	0.215314	0.00236357	aCD3+L2/aCD3	0.0125841	0.859321
1399	556	Q5VT52-2	LPSSAQPFIPKSFNYSPNSSTSEVSSTSASK	S(0.014)FNYS(0.981)PNS(0.005)STSEVSSTSASK	RPRD2	S2825	S	14.6423	14.484	14.4874	14.7773	14.7399	14.688	14.8144	14.8386	14.842	aCD3/Unstimulated	0.197156	0.0183253	aCD3+L2/Unstimulated	0.293752	0.00124399	aCD3+L2/aCD3	0.0965952	0.257926
1400	309	U3KQ90	LPLLTDCAQPSRPHGSPSRSKPKKKSKKHKD	LGLPLLTDCAQPS(0.029)RPHGS(0.907)PS(0.064)R	ELL	S2826	S	14.6438	14.5492	14.6162	14.76	14.7039	14.788	14.7973	14.7644	14.8616	aCD3/Unstimulated	0.147575	0.0340607	aCD3+L2/Unstimulated	0.204706	0.00369883	aCD3+L2/aCD3	0.0571311	0.437967
1401	207	A0A0D9SGG1	RPMAALPPPPAGRNHSPLPPPQTNHEEPSRS	NHS(1)PLPPPQTNHEEPSR	LCP2	S2827	S	14.6453	14.5837	14.7031	14.783	14.7915	14.7185	14.4115	14.4599	14.5615	aCD3/Unstimulated	0.120272	0.0851694	aCD3+L2/Unstimulated	-0.166416	0.0153657	aCD3+L2/aCD3	-0.286688	0.00474741
1402	160	Q15652-2	MKRLRTDNVSDFSESSDSENSNKRIIDNSSE	LRT(0.03)DNVS(0.97)DFS(0.995)ES(0.235)S(0.708)DS(0.035)ENS(0.027)NKR	JMJD1C	S2828	S	14.6473	14.5406	14.6978	14.8574	14.8386	14.9616	14.8861	14.7663	15.0647	aCD3/Unstimulated	0.257281	0.0230783	aCD3+L2/Unstimulated	0.277115	0.00669542	aCD3+L2/aCD3	0.0198341	0.862075
1403	1069	A0A0J9YW64	SFQNGHGIKREDSRGSLIPEGATGFPDQGNT	EDS(1)RGS(1)LIPEGATGFPDQGNTGENTR	DOCK11	S2831	S	14.6501	14.6292	14.7907	14.9634	14.9144	14.9724	15.0012	15.0397	14.9411	aCD3/Unstimulated	0.260027	0.0103119	aCD3+L2/Unstimulated	0.303974	0.00118812	aCD3+L2/aCD3	0.0439474	0.581457
1404	166	Q16666-3	PPSPAGAGMSTAMGRSPSPKTSLSAPPNSSS	VSEEQT(0.001)QPPS(0.999)PAGAGMS(0.086)T(0.522)AMGRS(0.728)PS(0.664)PK	IFI16	S2832	S	14.6519	14.4209	14.717	14.8826	14.8528	14.8176	14.9011	14.8999	14.9978	aCD3/Unstimulated	0.254395	0.0200589	aCD3+L2/Unstimulated	0.336339	0.00220323	aCD3+L2/aCD3	0.081944	0.442489
1405	250	A0A087WWP4	GHRHPPGGGGGQRSLSPGGAALGYRDYRLQQ	S(0.016)LS(0.984)PGGAALGYR	RBM15	S2833	S	14.653	14.5975	14.6315	14.7905	14.8072	14.8456	14.8594	14.7179	15.0494	aCD3/Unstimulated	0.187083	0.0522883	aCD3+L2/Unstimulated	0.248214	0.00907667	aCD3+L2/aCD3	0.0611306	0.561287
1406	425	O95232	SDTKNEVNGTSEDIKSEGDTQSN________	ESDTKNEVNGTSEDIKS(1)EGDT(0.001)QS(0.999)N	LUC7L3	S2834	S	14.6556	14.5899	14.7194	14.5731	14.5888	14.6574	14.8622	14.8735	14.8793	aCD3/Unstimulated	-0.0485088	0.402197	aCD3+L2/Unstimulated	0.216692	0.00273609	aCD3+L2/aCD3	0.265201	0.00384701
1407	13	E9PPQ0	___MQRNASVPNLRGSEERLLALKKPALPAL	NAS(1)VPNLRGS(1)EER	MTFR1L	S2835	S	14.6617	14.5976	14.6756	14.8347	14.8018	14.9096	14.8575	14.8344	14.9017	aCD3/Unstimulated	0.20371	0.0130654	aCD3+L2/Unstimulated	0.219502	0.00252596	aCD3+L2/aCD3	0.0157922	0.83033
1408	42	Q9Y5S9	KLKEKAKKRKGRGFGSEEGSRARMREDYDSV	GRGFGS(1)EEGS(1)RAR	RBM8A	S2836	S	14.6623	14.7892	14.7018	14.8218	14.8424	14.8173	14.8065	14.7839	14.9571	aCD3/Unstimulated	0.109399	0.124445	aCD3+L2/Unstimulated	0.131423	0.0495507	aCD3+L2/aCD3	0.0220235	0.795585
[truncated: 2,193 more rows]
