# Supplementary material for: Quantitative phosphoproteomic analysis reveals involvement of PD-1 in multiple T cell functions
Source: J Biol Chem. 2021 Jan 13;295(52):18036–50. doi: 10.1074/jbc.RA120.014745 (PMC7939457; doi:10.1074/jbc.RA120.014745)
Supplement: Supplementary file 1 [file mmc1.zip › 161394_1_supp_584896_qhxn7d.xlsx]

## Sheet: Table S2.
	Position	Protein	Sequence window	Phospho (STY) Probabilities	Gene name	Assigned study ID	AA residue	Control	Control	Control	anti-CD3	anti-CD3	anti-CD3	anti-CD3+PDL2	anti-CD3+PDL2	anti-CD3+PDL2	Comparison_1	Log2FC_1	Adj. P. Val_1	Comparison_2	Log2FC_2	Adj. P. Val_2	Comparison_3	Log2FC_3	Adj. P. Val_3
1	150	Q15052	PQGAVSSTVSGLQRQSKTVEMTENGSHQLIV	S(0.138)S(0.138)S(0.712)LS(0.012)AANTSQTNPQGAVS(0.001)S(0.001)T(0.002)VS(0.007)GLQRQS(0.989)K	ARHGEF6	S1	S	12.3242	12.2143	12.3915	12.6796	12.7129	12.7426	12.5024	12.5655	12.6088	aCD3/Unstimulated	0.401667	0.0180104	aCD3+L2/Unstimulated	0.248889	0.0380364	aCD3+L2/aCD3	-0.152778	0.352115
2	673	Q9C0K0-2	FTDARQSPFATSSEHSSENGSLRFSTPPGDL	QS(0.019)PFAT(0.214)S(0.504)S(0.526)EHS(0.761)S(0.668)ENGS(0.342)LRFS(0.362)T(0.603)PPGDLLDGGLSGR	BCL11B	S10	S	8.64847	7.50203	9.39513	9.52888	9.64899	9.68368	9.62976	9.45918	9.65757	aCD3/Unstimulated	1.10531	0.0458439	aCD3+L2/Unstimulated	1.06696	0.0552327	aCD3+L2/aCD3	-0.0383442	0.993426
3	158	Q68EM7-7	SHQLSMGQPHNAAGPSPHTLRRAVKKPAPAP	NNSQIASGQNQPQAAAGSHQLS(0.104)MGQPHNAAGPS(0.789)PHT(0.106)LRR	ARHGAP17	S100	S	10.9117	10.8192	10.8714	10.7858	11.0982	10.6847	11.0847	10.9308	10.9395	aCD3/Unstimulated	-0.0111778	0.929868	aCD3+L2/Unstimulated	0.117571	0.355065	aCD3+L2/aCD3	0.128749	0.760965
4	243	Q53QZ3	PEHRKSLMFRLHHSASDTSDKNRVKSRLKKF	LHHS(0.185)AS(0.815)DTSDKNR	ARHGAP15	S1007	S	12.5353	12.3512	12.5489	12.4665	12.5147	12.4317	12.4977	12.2755	12.47	aCD3/Unstimulated	-0.007545	0.939337	aCD3+L2/Unstimulated	-0.0640627	0.51657	aCD3+L2/aCD3	-0.0565177	0.882697
5	106	Q5TDH0	LPRIDFSSIAVPGTSSPRQRQPPGTQQSHSS	IDFSSIAVPGT(0.041)S(0.061)S(0.898)PR	DDI2	S1008	S	9.45431	8.8615	9.36977	9.5623	8.58173	9.43596	9.72779	9.11862	9.46234	aCD3/Unstimulated	-0.0351978	0.917804	aCD3+L2/Unstimulated	0.207723	0.538742	aCD3+L2/aCD3	0.242921	0.842451
6	377	F8W6N3	GVGRSRVPVRPPQQYSDDEDDYEDDEEDDVQ	S(0.002)RVPVRPPQQYS(0.998)DDEDDYEDDEEDDVQNTNSALR	BAP1	S101	S	10.9348	11.1259	11.1496	11.1295	11.3168	11.4809	11.1913	11.1225	11.2361	aCD3/Unstimulated	0.239004	0.0698489	aCD3+L2/Unstimulated	0.113197	0.344847	aCD3+L2/aCD3	-0.125807	0.74588
7	1525	P11388	AKSVRAKKPIKYLEESDEDDLF_________	YLEES(1)DEDDLF	TOP2A	S1010	S	13.3875	13.3518	13.7137	13.947	13.8031	14.1345	13.8145	13.7734	13.9021	aCD3/Unstimulated	0.477168	0.0298435	aCD3+L2/Unstimulated	0.34563	0.0487167	aCD3+L2/aCD3	-0.131539	0.788458
8	235	Q9BRD0	HDSPDPSPPRRARHGSSDISSPRRVHNNSPD	HGS(0.831)S(0.168)DIS(0.193)S(0.807)PRR	BUD13	S1011	S	11.8072	11.9661	12.1877	11.8903	11.919	12.0036	12.0696	12.0017	12.1199	aCD3/Unstimulated	-0.0493531	0.663021	aCD3+L2/Unstimulated	0.0767399	0.503593	aCD3+L2/aCD3	0.126093	0.718576
9	240	Q9BRD0	PSPPRRARHGSSDISSPRRVHNNSPDTSRRT	HGS(0.811)S(0.189)DIS(0.038)S(0.962)PR	BUD13	S1012	S	14.3006	14.2186	14.4756	14.5879	14.5603	14.7804	14.5574	14.5099	14.6464	aCD3/Unstimulated	0.31126	0.0356631	aCD3+L2/Unstimulated	0.239625	0.0589484	aCD3+L2/aCD3	-0.0716349	0.847636
10	119	E5RIY8	HPPRKISTEDINKRLSLPADIRLPEGYLEKL	RLS(1)LPADIR	CDK16	S1013	S	9.72536	9.63754	9.97192	9.27423	9.48728	9.46599	9.8963	9.83024	9.66223	aCD3/Unstimulated	-0.36911	0.0356631	aCD3+L2/Unstimulated	0.0179805	0.8951	aCD3+L2/aCD3	0.38709	0.142455
11	387	O43719	FLNAPEANRGLRRSDSVSASERAGPSRARHF	S(0.042)DS(0.879)VS(0.079)ASER	HTATSF1	S1014	S	14.4582	14.5269	14.4676	14.3152	14.582	14.1444	14.4377	14.4103	14.6116	aCD3/Unstimulated	-0.13705	0.291799	aCD3+L2/Unstimulated	0.00225296	0.9888	aCD3+L2/aCD3	0.139303	0.745365
12	530	A0A0G2JHC2	LGGYLRLSRSCLAKGSPERHHKQLKISFSET	SCLAKGS(1)PERHHK	PPP1R18	S102	S	10.9599	10.5682	10.7955	11.0059	10.9261	10.7226	10.277	10.361	10.2762	aCD3/Unstimulated	0.11036	0.390977	aCD3+L2/Unstimulated	-0.469789	0.0347978	aCD3+L2/aCD3	-0.580149	0.0509957
13	144	Q9Y2U8	PAAGSKVLLGFSSDESDVEASPRDQAGGGGR	VLLGFS(0.008)S(0.992)DES(1)DVEASPR	LEMD3	S1026	S	10.8807	10.5839	11.184	11.1326	10.9768	11.3357	10.9469	11.0858	11.3156	aCD3/Unstimulated	0.2655	0.183239	aCD3+L2/Unstimulated	0.233222	0.244016	aCD3+L2/aCD3	-0.0322776	0.980232
14	141	Q9Y2U8	SAAPAAGSKVLLGFSSDESDVEASPRDQAGG	VLLGFS(1)S(1)DESDVEASPR	LEMD3	S1027	S	11.0696	10.6742	11.3794	11.3425	11.1646	11.5319	11.0702	11.2317	11.4401	aCD3/Unstimulated	0.305264	0.167588	aCD3+L2/Unstimulated	0.206258	0.346081	aCD3+L2/aCD3	-0.0990059	0.905716
15	40	O43561	LCVHCHRLPGSYDSTSSDSLYPRGIQFKRPH	LPGSYDST(0.014)S(0.947)S(0.1)DS(0.939)LYPR	LAT	S103	S	10.961	11.2315	11.4962	11.4787	11.0585	11.7557	11.4246	11.3634	11.4982	aCD3/Unstimulated	0.201376	0.351585	aCD3+L2/Unstimulated	0.199165	0.368921	aCD3+L2/aCD3	-0.00221146	0.999563
16	85	D6RIT8	IAETVTQTQPVRLLSSESEDEEEFIPLAQRL	LLS(0.123)S(0.878)ES(0.999)EDEEEFIPLAQR	EME1	S1031	S	6.56071	8.43738	8.90918	9.19987	9.06792	9.43101	8.95009	9.44112	8.90805	aCD3/Unstimulated	1.26384	0.0668863	aCD3+L2/Unstimulated	1.13066	0.0962286	aCD3+L2/aCD3	-0.133181	0.965004
17	177	Q9BU76	AASARRKPRAEDQTESSCESHRKSKKEKKKK	AEDQTES(0.964)S(0.036)CESHRK	MMTAG2	S1034	S	13.0127	13.1801	13.0783	13.035	13.1068	12.922	12.8221	12.7479	12.7482	aCD3/Unstimulated	-0.0691392	0.403538	aCD3+L2/Unstimulated	-0.317647	0.0306792	aCD3+L2/aCD3	-0.248508	0.151642
18	96	H0YA01	SESSFKLLGSSEDLSSDSESHLPEEPAPLSP	LLGS(0.45)S(0.534)EDLS(0.195)S(0.742)DS(0.04)ES(0.04)HLPEEPAPLS(1)PQQAFR	TBC1D1	S1035	S	9.50492	10.0626	8.75419	10.146	8.57909	9.80156	10.1965	10.3784	10.4378	aCD3/Unstimulated	0.0683287	0.894344	aCD3+L2/Unstimulated	0.896998	0.104231	aCD3+L2/aCD3	0.82867	0.490357
19	1743	Q9HCM1	TYKQMYLEKRSRSLGSSPVK___________	S(0.994)LGS(0.92)S(0.086)PVK	KIAA1551	S1037	S	14.2294	13.9601	14.1622	14.3689	14.2435	14.3859	14.3383	14.3183	14.386	aCD3/Unstimulated	0.215572	0.0539147	aCD3+L2/Unstimulated	0.230295	0.051938	aCD3+L2/aCD3	0.014723	0.982903
20	191	B8ZZU6	GDTVKGHGSGLVRTQSEESRPQSLQQPATST	T(0.201)QS(0.78)EES(0.01)RPQS(0.009)LQQPATSTTETPAS(1)PAHTTPQTQSTSGR	ATF2	S1038	S	10.6994	10.6044	11.092	10.9658	10.9368	10.7249	10.7811	11.1666	10.9577	aCD3/Unstimulated	0.077216	0.656732	aCD3+L2/Unstimulated	0.16986	0.337423	aCD3+L2/aCD3	0.0926443	0.891179
21	2649	O75592-2	DEQALLDQNSQTPPPSPFSVQAFNKGASCSA	HEDEQALLDQNS(0.18)QT(0.741)PPPS(0.82)PFS(0.259)VQAFNK	MYCBP2	S104	S	11.0065	11.2513	11.2885	11.3886	11.4015	11.4803	11.6449	11.5478	11.5074	aCD3/Unstimulated	0.241366	0.0457978	aCD3+L2/Unstimulated	0.384621	0.0306792	aCD3+L2/aCD3	0.143255	0.574295
22	64	Q5T200-2	GNCLYGNTCRFVHGPSPRGKGYSSNYRRSPE	FVHGPS(1)PR	ZC3H13	S1045	S	13.2147	13.3439	13.3888	13.5095	13.5657	13.4202	13.341	13.3432	13.3635	aCD3/Unstimulated	0.182671	0.0505219	aCD3+L2/Unstimulated	0.0334173	0.67962	aCD3+L2/aCD3	-0.149254	0.390839
23	337	P16150	SGGDKGSGFPDGEGSSRRPTLTTFFGRRKSR	GSGFPDGEGS(1)S(1)RRPTLTTFFGR	SPN	S1047	S	12.6178	12.6044	12.7747	13.0174	12.7745	13.0722	13.2161	13.1168	13.2267	aCD3/Unstimulated	0.289066	0.0381411	aCD3+L2/Unstimulated	0.520866	0.0166967	aCD3+L2/aCD3	0.2318	0.310413
24	336	P16150	GSGGDKGSGFPDGEGSSRRPTLTTFFGRRKS	GSGFPDGEGS(1)S(1)RRPTLTTFFGR	SPN	S1048	S	14.5453	14.5725	14.6614	14.786	14.6132	14.7443	14.9358	14.8566	14.9691	aCD3/Unstimulated	0.121464	0.145661	aCD3+L2/Unstimulated	0.327437	0.0278822	aCD3+L2/aCD3	0.205972	0.226412
25	286	A0A075B6H4	RRAQKEAAGFLDRSTSSTPVKFISRGRRPDV	EAAGFLDRS(0.744)T(0.405)S(0.734)S(0.437)T(0.677)PVKFIS(0.003)R	CSRP2BP	S105	S	11.024	10.9567	11.2412	11.3619	11.0358	11.6062	11.399	11.2063	11.2325	aCD3/Unstimulated	0.260643	0.139077	aCD3+L2/Unstimulated	0.205313	0.23838	aCD3+L2/aCD3	-0.05533	0.941058
26	431	Q08170	EHAKSESSQREGRGESENAGTNQETRSRSRS	EGRGES(1)ENAGTNQETR	SRSF4	S1054	S	11.4916	11.8181	11.8129	11.51	11.8293	11.9193	11.9631	11.8637	11.703	aCD3/Unstimulated	0.0453288	0.77489	aCD3+L2/Unstimulated	0.135722	0.400215	aCD3+L2/aCD3	0.0903929	0.882969
27	684	A9Z1X7	HRKGSSPSRSTREARSPQPNKRHSPSPRPRA	EARS(1)PQPNK	SRRM1	S1059	S	14.4808	14.4743	14.3365	13.8242	14.0163	14.0003	14.6131	14.3125	14.3134	aCD3/Unstimulated	-0.483585	0.0260018	aCD3+L2/Unstimulated	-0.0175155	0.89005	aCD3+L2/aCD3	0.466069	0.0808576
28	429	P42858	RSRSGSIVELIAGGGSSCSPVLSRKQKGKVL	S(0.148)GS(0.852)IVELIAGGGS(0.807)S(0.102)CS(0.091)PVLSR	HTT	S106	S	11.0514	10.835	11.3135	11.2993	10.9343	11.447	11.4877	11.5866	11.3147	aCD3/Unstimulated	0.160212	0.389912	aCD3+L2/Unstimulated	0.396371	0.0700046	aCD3+L2/aCD3	0.236159	0.664274
29	443	A8MZ87	GTPQEPPNPRMKRASSLNFLNKSVEEPTQVG	AS(0.002)S(0.998)LNFLNK	KLC2	S1060	S	15.4448	15.4242	15.4937	15.4602	15.4819	15.552	15.4557	15.4894	15.5174	aCD3/Unstimulated	0.0437742	0.489382	aCD3+L2/Unstimulated	0.0332434	0.609658	aCD3+L2/aCD3	-0.0105308	0.980232
30	623	O75385	LPDFLQRNPLPPILGSPTKAVPSFDFPKTPS	NPLPPILGS(0.993)PT(0.007)K	ULK1	S1061	S	9.72988	10.026	10.1031	9.71114	9.61602	9.97324	10.3037	10.2964	10.2964	aCD3/Unstimulated	-0.186202	0.190189	aCD3+L2/Unstimulated	0.345834	0.0493074	aCD3+L2/aCD3	0.532036	0.0848293
31	335	Q9Y3F4	IGFPETTEEELEEIASENSDCIFPSAPDVKA	IGFPETTEEELEEIAS(0.985)ENS(0.985)DCIFPS(0.03)APDVKA	STRAP	S1063	S	8.32225	8.22063	8.96235	9.03719	9.40835	9.79882	9.12344	9.48473	9.13198	aCD3/Unstimulated	0.913041	0.0331656	aCD3+L2/Unstimulated	0.744973	0.0471038	aCD3+L2/aCD3	-0.168068	0.879342
32	372	Q14676-3	GTRGPGAPGLAHLQESQAGSDTDVEEGKAPQ	GPGAPGLAHLQES(1)QAGS(1)DT(1)DVEEGKAPQAVPLEK	MDC1	S107	S	11.0614	11.1654	11.4375	11.7958	11.4895	11.7538	11.715	11.5494	11.7864	aCD3/Unstimulated	0.458248	0.0331656	aCD3+L2/Unstimulated	0.46218	0.0393485	aCD3+L2/aCD3	0.00393209	0.999563
33	123	H3BRB6	GGHHRDGMLYLGSRASLADALPLHIAPRWFS	AS(1)LADALPLHIAPR	ZNRF1	S1070	S	11.0502	11.4306	11.0399	11.2024	11.1007	11.0008	11.2055	11.125	11.4021	aCD3/Unstimulated	-0.0722934	0.616072	aCD3+L2/Unstimulated	0.0706147	0.632229	aCD3+L2/aCD3	0.142908	0.772209
34	1591	Q02880-2	SDVDIFPSDFPTEPPSLPRTGRARKEVKYFA	KT(0.47)S(0.534)FDQDS(0.996)DVDIFPSDFPT(0.005)EPPS(0.995)LPR	TOP2B	S1071	S	7.73181	8.22395	8.40941	9.18536	9.19636	9.45417	8.62247	8.91744	9.27181	aCD3/Unstimulated	1.15691	0.0181719	aCD3+L2/Unstimulated	0.81552	0.0368473	aCD3+L2/aCD3	-0.341386	0.587461
35	1818	Q9UQ35	RSRSRSRVTRRRRGGSGYHSRSPARQESSRT	GGS(1)GYHS(1)RS(0.999)PARQES(0.001)SR	SRRM2	S1072	S	13.7263	13.7195	13.6946	13.6891	13.9793	13.7239	13.7574	13.7295	13.759	aCD3/Unstimulated	0.0839895	0.365792	aCD3+L2/Unstimulated	0.0351685	0.719478	aCD3+L2/aCD3	-0.0488209	0.891179
36	871	E7EXA6	AEASARVENSPQVDGSPPGLEGLLGGIGEKG	VENS(0.001)PQVDGS(0.999)PPGLEGLLGGIGEK	CHTF18	S108	S	11.0696	10.981	11.5419	11.5086	11.4796	11.5036	11.5896	11.4929	11.5131	aCD3/Unstimulated	0.299788	0.0787955	aCD3+L2/Unstimulated	0.334399	0.0664401	aCD3+L2/aCD3	0.0346116	0.965004
37	268	E9PK91	SAKNTPSQHSHSIQHSPERSGSGSVGNGSSR	NT(0.063)PS(0.936)QHS(0.25)HS(0.75)IQHS(1)PER	BCLAF1	S1084	S	9.99486	9.79262	10.4484	9.64321	10.3317	9.81286	9.52615	10.2557	9.80575	aCD3/Unstimulated	-0.149369	0.611168	aCD3+L2/Unstimulated	-0.216084	0.470003	aCD3+L2/aCD3	-0.066715	0.964845
38	21	F5H029	QSFSPGGPNGIIRSQSFAGFSGLQERRSRCN	S(0.159)QS(0.841)FAGFSGLQER	FAM65B	S1086	S	11.4843	11.5323	11.4857	11.6522	11.7193	11.5274	11.5655	11.6226	11.6759	aCD3/Unstimulated	0.132176	0.109785	aCD3+L2/Unstimulated	0.120557	0.144708	aCD3+L2/aCD3	-0.011619	0.985603
39	127	E9PBD8	RTPSPLVLEGTIEQSSPPLSPTTKLIDRTES	TPSPLVLEGTIEQS(0.075)S(0.925)PPLS(0.966)PT(0.027)T(0.007)K	LSP1	S1089	S	13.0726	13.0351	13.345	13.4282	13.1346	13.548	13.2606	13.4624	13.4116	aCD3/Unstimulated	0.219413	0.152251	aCD3+L2/Unstimulated	0.227308	0.14777	aCD3+L2/aCD3	0.00789498	0.999459
40	593	Q9UER7-3	RSVHEKNGKKICTLPSPPSPLASLAPVADSS	ICT(0.077)LPS(0.924)PPS(0.999)PLASLAPVADSSTR	DAXX	S109	S	11.0916	10.8816	11.2837	11.4423	11.2569	11.5805	11.6747	11.6728	11.7716	aCD3/Unstimulated	0.340923	0.0431904	aCD3+L2/Unstimulated	0.620756	0.0224796	aCD3+L2/aCD3	0.279833	0.340667
41	488	A0A087WUU9	PSLDPGRRLPIFSRLSISDD___________	RLPIFS(0.005)RLS(0.992)IS(0.003)DD	ZFP36L2	S1093	S	10.7918	10.9004	11.0316	11.3844	10.8583	11.088	11.4139	11.1636	11.1339	aCD3/Unstimulated	0.202297	0.225346	aCD3+L2/Unstimulated	0.329194	0.0791209	aCD3+L2/aCD3	0.126897	0.834351
42	90	H0YA01	KEALPISESSFKLLGSSEDLSSDSESHLPEE	LLGS(0.933)S(0.068)EDLS(0.352)S(0.294)DS(0.207)ES(0.146)HLPEEPAPLSPQQAFR	TBC1D1	S1094	S	12.2998	12.5561	12.5443	12.7869	12.4684	12.7807	12.9295	12.8386	13.0678	aCD3/Unstimulated	0.211959	0.132772	aCD3+L2/Unstimulated	0.478557	0.0347978	aCD3+L2/aCD3	0.266599	0.365029
43	663	F8WA39	ATRAVSSSSERGSSPSHSATSVHTSV_____	GS(0.012)S(0.078)PS(0.91)HSATSVHTSV	MTMR1	S1095	S	14.1483	14.4026	14.2458	14.0949	14.3894	13.7408	13.9407	13.9647	13.97	aCD3/Unstimulated	-0.190572	0.275664	aCD3+L2/Unstimulated	-0.307141	0.106821	aCD3+L2/aCD3	-0.116569	0.848331
44	83	P31323	GTPSKGVNFAEEPMQSDSEDGEEEEAAPADA	GVNFAEEPMQS(1)DS(1)EDGEEEEAAPADAGAFNAPVINR	PRKAR2B	S1096	S	9.31677	10.0078	10.3689	9.84987	10.3996	10.5834	10.1975	10.7221	10.4963	aCD3/Unstimulated	0.379801	0.263995	aCD3+L2/Unstimulated	0.57415	0.117449	aCD3+L2/aCD3	0.194349	0.882969
45	76	Q96E09	NSTTFPSRHGLLLPASPVRMHSSRLHQIKQE	HGLLLPAS(1)PVR	FAM122A	S1098	S	13.0439	12.8344	12.9678	12.8981	13.0179	12.9907	12.7984	12.9857	12.9663	aCD3/Unstimulated	0.0202147	0.831789	aCD3+L2/Unstimulated	-0.0318782	0.744666	aCD3+L2/aCD3	-0.0520928	0.887082
46	452	Q14DU5	QLQALHIGLDSSSIGSGPGDAEADDGFPESR	SQLQALHIGLDS(0.029)S(0.152)S(0.819)IGS(1)GPGDAEADDGFPESR	ROCK2	S1099	S	8.32716	10.2694	9.799	9.85961	10.0748	9.80975	10.0462	10.4741	9.92153	aCD3/Unstimulated	0.44953	0.367773	aCD3+L2/Unstimulated	0.682083	0.194438	aCD3+L2/aCD3	0.232552	0.905716
47	142	Q03164-2	RRFRAVFGESGGGGGSGEDEQFLGFGSDEEV	AVFGES(0.001)GGGGGS(0.999)GEDEQFLGFGS(1)DEEVR	KMT2A	S11	S	8.65944	9.27528	9.37316	9.50323	9.69745	9.73018	9.78122	9.75936	9.56408	aCD3/Unstimulated	0.540995	0.0400623	aCD3+L2/Unstimulated	0.598923	0.0418822	aCD3+L2/aCD3	0.0579284	0.951597
48	118	C9JAT7	DGLSSSPPKKCARSESLIDASEDSQLEAAIR	S(0.063)ES(0.937)LIDASEDS(1)QLEAAIR	UBXN7	S1101	S	11.0217	11.0074	11.2162	11.3867	11.1108	11.6735	11.4522	11.5249	11.5355	aCD3/Unstimulated	0.308594	0.0745426	aCD3+L2/Unstimulated	0.422462	0.0446006	aCD3+L2/aCD3	0.113868	0.842451
49	1210	Q9C0J8	FRDTPRPDHPPHDGHSPASRERSSSLQGMDM	DTPRPDHPPHDGHS(1)PASR	WDR33	S1105	S	12.0473	11.9898	12.1759	11.8091	12.2137	11.4001	11.9526	11.7119	11.7254	aCD3/Unstimulated	-0.263361	0.225922	aCD3+L2/Unstimulated	-0.274359	0.215754	aCD3+L2/aCD3	-0.0109979	0.999459
50	9	P09543	_______MNRGFSRKSHTFLPKIFFRKMSSS	GFS(0.999)RKS(0.994)HT(0.006)FLPK	CNP	S1106	S	15.1349	15.0844	15.1748	15.4374	15.2906	15.4688	15.254	15.3288	15.3026	aCD3/Unstimulated	0.267571	0.0298435	aCD3+L2/Unstimulated	0.163762	0.0676952	aCD3+L2/aCD3	-0.103808	0.607686
51	975	P35658-2	AFLSQRYYEDLDEVSSTSSVSQSLESEDART	YYEDLDEVS(0.734)S(0.734)T(0.344)S(0.134)S(0.048)VS(0.005)QS(0.001)LESEDAR	NUP214	S111	S	11.1094	11.4433	11.4196	11.699	11.7167	12.0486	11.8866	11.7855	11.8434	aCD3/Unstimulated	0.497346	0.0298435	aCD3+L2/Unstimulated	0.514371	0.0341208	aCD3+L2/aCD3	0.0170251	0.987991
52	576	E7ESY4	SSLTPAKVAPVINNGSPTILGKRSYEQHNGV	VAPVINNGS(1)PTILGK	MTA1	S1110	S	15.1313	15.0813	15.1673	15.3166	15.3426	15.4339	15.2443	15.3077	15.3246	aCD3/Unstimulated	0.237708	0.0298435	aCD3+L2/Unstimulated	0.165569	0.0521477	aCD3+L2/aCD3	-0.0721385	0.757247
53	272	J3QLK7	FAKDDTIGRVGRLHGSVPNLSRYLESRDSSG	LHGS(1)VPNLSR	OSBPL7	S1117	S	12.4014	12.2805	12.5996	12.447	12.7221	12.5041	12.5485	12.4221	12.7088	aCD3/Unstimulated	0.130556	0.329693	aCD3+L2/Unstimulated	0.132604	0.334823	aCD3+L2/aCD3	0.00204815	0.999563
54	540	B1AKL4	GSLEPTTSLLGQRAPSPPLSQVFQTRAASAD	APS(1)PPLSQVFQTR	EIF4ENIF1	S1118	S	12.3692	12.5305	12.6195	12.421	12.4191	12.5508	12.4664	12.4308	12.7257	aCD3/Unstimulated	-0.0427763	0.715121	aCD3+L2/Unstimulated	0.03455	0.780795	aCD3+L2/aCD3	0.0773263	0.852409
55	266	Q01196	PWSYDQSYQYLGSIASPSVHPATPISPGRAS	QIQPS(0.994)PPWS(0.006)YDQSYQYLGS(0.001)IAS(0.929)PS(0.072)VHPAT(0.063)PIS(0.935)PGR	RUNX1	S1119	S	10.9142	10.782	11.2409	11.229	11.1411	11.463	11.3898	11.5774	11.6769	aCD3/Unstimulated	0.298696	0.0905655	aCD3+L2/Unstimulated	0.568982	0.0347978	aCD3+L2/aCD3	0.270286	0.482297
56	296	P48651-2	EISWHHRKGTKGSEDSPPKHAGNNESHSSRR	GSEDS(1)PPKHAGNNESHSSR	PTDSS1	S1121	S	13.9945	13.9778	13.967	14.2267	14.0079	14.2117	13.9851	13.8768	13.9438	aCD3/Unstimulated	0.169032	0.0725059	aCD3+L2/Unstimulated	-0.0445056	0.603296	aCD3+L2/aCD3	-0.213538	0.231813
57	49	H3BRT8	LRYPSRREPPPRRSRSRSHDRLPYQRRYRER	S(1)RS(1)HDRLPYQR	CLK3	S1122	S	12.6465	12.4451	12.6183	12.3746	12.6642	12.6246	12.5907	12.5592	12.7182	aCD3/Unstimulated	-0.0154787	0.893736	aCD3+L2/Unstimulated	0.0527549	0.648551	aCD3+L2/aCD3	0.0682336	0.873884
58	42	K7EL60	TSELLKGIPLATGDTSPEPELLPGAPLPPPK	GIPLAT(0.009)GDT(0.993)S(0.998)PEPELLPGAPLPPPK	EIF3G	S1124	S	9.69445	9.82732	10.1637	10.1537	9.91395	10.2012	10.362	10.2419	9.89998	aCD3/Unstimulated	0.194432	0.292842	aCD3+L2/Unstimulated	0.272809	0.160818	aCD3+L2/aCD3	0.0783772	0.920179
59	58	Q9Y3T9	AREAARSPDKPGGSPSASRRKGRASEHKDQL	EAARS(0.999)PDKPGGS(0.121)PS(0.79)AS(0.091)R	NOC2L	S1126	S	12.2552	12.2221	12.1395	12.6296	12.221	12.7149	12.4112	12.2716	12.2608	aCD3/Unstimulated	0.316234	0.0589656	aCD3+L2/Unstimulated	0.108953	0.458945	aCD3+L2/aCD3	-0.207281	0.575548
60	432	P42858	SGSIVELIAGGGSSCSPVLSRKQKGKVLLGE	S(0.142)GS(0.858)IVELIAGGGS(0.006)S(0.007)CS(0.987)PVLS(0.001)R	HTT	S1127	S	11.5292	11.8447	12.1535	11.9491	11.8999	11.0068	11.5979	12.1717	12.2541	aCD3/Unstimulated	-0.223899	0.505586	aCD3+L2/Unstimulated	0.165441	0.63371	aCD3+L2/aCD3	0.389339	0.70492
61	21	P49792	ADVERYIASVQGSTPSPRQKSMKGFYFAKLY	YIAS(0.001)VQGS(0.145)T(0.927)PS(0.928)PR	RANBP2	S1129	S	12.3013	12.2999	12.4912	12.2622	12.5019	12.4796	12.6282	12.6094	12.6658	aCD3/Unstimulated	0.0504396	0.610688	aCD3+L2/Unstimulated	0.270352	0.0444888	aCD3+L2/aCD3	0.219912	0.306515
62	1830	Q9UQ35	RGGSGYHSRSPARQESSRTSSRRRRGRSRTP	GGS(0.989)GY(0.025)HS(0.986)RS(0.999)PARQES(0.814)S(0.186)R	SRRM2	S113	S	11.1635	11.1468	11.1875	11.0855	11.5648	11.2181	11.5483	11.3567	11.1794	aCD3/Unstimulated	0.12354	0.422319	aCD3+L2/Unstimulated	0.19549	0.225186	aCD3+L2/aCD3	0.0719506	0.905716
63	60	H0YIE9	KVRQKAGLEARKIVASFSKRFFSEHVPCNGF	KIVAS(1)FS(1)KR	FBXO21	S1130	S	11.936	11.8577	11.9003	12.081	11.7892	12.4006	12.7721	12.428	12.3981	aCD3/Unstimulated	0.192284	0.295436	aCD3+L2/Unstimulated	0.634716	0.0353062	aCD3+L2/aCD3	0.442432	0.263083
64	492	Q96Q42-3	GGSRRLSLPGLLSQVSPRLLRKAARVKTRTV	RLS(1)LPGLLSQVS(1)PR	ALS2	S1132	S	11.2343	10.8944	11.0812	10.9594	10.9902	11.1578	11.0027	10.9498	10.9987	aCD3/Unstimulated	-0.0341233	0.758374	aCD3+L2/Unstimulated	-0.0861951	0.444255	aCD3+L2/aCD3	-0.0520718	0.901148
65	393	Q9Y6I3-3	FSDFDRLRTALPTSGSSAGELELLAGEVPAR	TALPT(0.008)S(0.049)GS(0.971)S(0.971)AGELELLAGEVPAR	EPN1	S1135	S	10.2102	10.1291	10.5938	10.6117	10.5919	10.9908	10.7499	11.0113	10.7341	aCD3/Unstimulated	0.420412	0.0519821	aCD3+L2/Unstimulated	0.52074	0.0424857	aCD3+L2/aCD3	0.100328	0.887463
66	139	Q9BRD0	PDSSPRRVRHGTPDPSPRKDRHDTPDPSPRR	VRHGT(1)PDPS(1)PR	BUD13	S1139	S	13.7625	13.9131	13.8335	13.418	13.8839	13.4392	13.57	13.4327	13.4348	aCD3/Unstimulated	-0.256054	0.100371	aCD3+L2/Unstimulated	-0.357223	0.0500466	aCD3+L2/aCD3	-0.101168	0.847636
67	85	Q96RS0	GTAESHDSKGIGLDESELDSEAELMRSMGLP	GIGLDES(1)ELDS(1)EAELMR	TGS1	S114	S	11.1692	11.3226	11.3206	11.4216	11.2465	11.4917	11.6158	11.5337	11.6308	aCD3/Unstimulated	0.115777	0.227538	aCD3+L2/Unstimulated	0.322638	0.0359357	aCD3+L2/aCD3	0.206861	0.310413
68	2426	Q9UQ35	PSAPSQSRMTSERAPSPSSRMGQAPSQSLLP	MT(0.006)S(0.059)ERAPS(0.91)PS(0.022)S(0.003)R	SRRM2	S1141	S	14.3485	14.1679	14.3034	14.3393	14.3562	14.3869	14.1658	14.0434	14.1373	aCD3/Unstimulated	0.0875423	0.264567	aCD3+L2/Unstimulated	-0.157774	0.0772486	aCD3+L2/aCD3	-0.245316	0.125768
69	714	I3VM54	PHSPTSMLQLIHDPVSPRGMVTRSSPGAGPS	S(0.034)CDEPLT(0.957)PPPHS(0.572)PT(0.219)S(0.219)MLQLIHDPVS(0.998)PR	KDM2A	S1147	S	10.2368	10.4109	10.6637	10.5063	10.6837	10.3726	10.5264	10.5656	10.7856	aCD3/Unstimulated	0.083732	0.579525	aCD3+L2/Unstimulated	0.188757	0.227584	aCD3+L2/aCD3	0.105025	0.847636
70	281	Q2YD98	AGGGAQPSQTATGDPSDEDEDSDLEEFVRSH	AGGGAQPSQTATGDPS(1)DEDEDS(1)DLEEFVR	UVSSA	S1151	S	11.3197	11.4055	11.7605	11.3126	11.5299	11.696	11.8031	11.4746	11.624	aCD3/Unstimulated	0.0176189	0.919378	aCD3+L2/Unstimulated	0.138662	0.429555	aCD3+L2/aCD3	0.121043	0.847636
71	85	E9PMG4	GDPVSLSTPLETEFGSPSELSPRIEEQELSE	EGDPVSLSTPLETEFGS(0.974)PS(0.039)ELS(0.988)PR	WRAP53	S1154	S	9.94637	9.98917	10.6487	10.7037	10.5507	10.906	10.8721	10.6015	10.9014	aCD3/Unstimulated	0.525392	0.050493	aCD3+L2/Unstimulated	0.596916	0.0465824	aCD3+L2/aCD3	0.0715235	0.941349
72	830	Q14008-2	QSPPAPTRGISKHSTSGTDEGEDGDEPDDGS	HS(0.055)T(0.2)S(0.811)GT(0.934)DEGEDGDEPDDGSNDVVDLLPR	CKAP5	S1156	S	11.8146	11.8446	12.1469	12.2965	12.2249	12.4828	12.2592	12.2717	12.2322	aCD3/Unstimulated	0.399352	0.0317436	aCD3+L2/Unstimulated	0.318996	0.0469294	aCD3+L2/aCD3	-0.0803558	0.851039
73	478	Q8TF61	RRQAIQNWQRRPRRHSTEGEEGDVSDVGSRT	RHS(0.992)T(0.008)EGEEGDVSDVGSR	FBXO41	S1158	S	14.0291	14.0164	14.0113	13.9252	14.1529	13.6827	13.9911	14.0064	13.8258	aCD3/Unstimulated	-0.0986732	0.451884	aCD3+L2/Unstimulated	-0.0778872	0.564308	aCD3+L2/aCD3	0.020786	0.982278
74	426	H0Y4Z8	ARDEKKVGAKAAQQDSDSDGEALGGNPMVAG	AAQQDS(1)DS(1)DGEALGGNPMVAGFQDDVDLEDQPR	RABL6	S1159	S	10.0379	10.0592	10.8609	10.9626	10.3491	11.167	10.9248	10.6279	11.1131	aCD3/Unstimulated	0.506868	0.135671	aCD3+L2/Unstimulated	0.569285	0.109112	aCD3+L2/aCD3	0.0624171	0.974033
75	589	P13807-2	RPASVPPSPSLSRHSSPHQSEDEEDPRNGPL	HS(0.213)S(0.79)PHQS(0.996)EDEEDPR	GYS1	S116	S	11.1815	11.7979	11.6112	11.2393	11.4423	10.9596	11.1041	11.3091	11.1533	aCD3/Unstimulated	-0.316455	0.134881	aCD3+L2/Unstimulated	-0.341403	0.118638	aCD3+L2/aCD3	-0.0249483	0.987991
76	216	P61978	RVVECIKIILDLISESPIKGRAQPYDPNFYD	IILDLIS(0.003)ES(0.997)PIKGR	HNRNPK	S1161	S	12.101	12.0681	12.1467	12.2447	12.123	12.5238	12.3394	12.2336	12.3087	aCD3/Unstimulated	0.191886	0.118021	aCD3+L2/Unstimulated	0.188635	0.130398	aCD3+L2/aCD3	-0.00325101	0.999563
77	1167	Q92766-5	KRGRKRGMRSRPRANSGGVDLDSSGEFASIE	ANS(1)GGVDLDS(0.789)S(0.211)GEFASIEK	RREB1	S1162	S	13.0924	13.1833	13.3494	13.6141	13.3768	13.7819	13.6231	13.4072	13.5202	aCD3/Unstimulated	0.382554	0.036491	aCD3+L2/Unstimulated	0.308452	0.0592505	aCD3+L2/aCD3	-0.0741023	0.887467
78	553	B1AKL4	APSPPLSQVFQTRAASADYLRPRIPSPIGFT	AAS(1)ADYLRPR	EIF4ENIF1	S1163	S	12.751	12.6307	12.8444	12.2868	12.5771	12.5459	12.2897	12.302	12.3877	aCD3/Unstimulated	-0.272142	0.0433148	aCD3+L2/Unstimulated	-0.415608	0.0306792	aCD3+L2/aCD3	-0.143466	0.630019
79	1102	Q13464	IEQLRAKLLDLSDSTSVASFPSADETDGNLP	LLDLS(0.001)DS(0.008)T(0.157)S(0.835)VAS(1)FPSADETDGNLPESR	ROCK1	S1164	S	8.79483	9.51696	9.98835	8.9473	9.56624	10.395	9.60515	9.33057	9.42301	aCD3/Unstimulated	0.202797	0.655404	aCD3+L2/Unstimulated	0.0195327	0.970649	aCD3+L2/aCD3	-0.183264	0.923423
80	143	E9PMG1	GVIPPPPGRGQVKKGSVSHDTVQPRTSADAQ	KGS(0.958)VS(0.042)HDTVQPR	REPS1	S1166	S	13.6684	13.677	13.7413	13.9315	13.8479	13.9816	13.9005	13.8274	13.8871	aCD3/Unstimulated	0.224772	0.0323948	aCD3+L2/Unstimulated	0.176069	0.0476064	aCD3+L2/aCD3	-0.0487028	0.847636
81	1468	Q86U86-8	QQERERAAQQQQPSASPRAGTPVGALMGVVP	AAQQQQPSAS(1)PR	PBRM1	S1167	S	13.5546	13.544	13.5207	13.2733	13.6037	13.3054	13.3967	13.3738	13.3045	aCD3/Unstimulated	-0.145595	0.177112	aCD3+L2/Unstimulated	-0.18142	0.112808	aCD3+L2/aCD3	-0.0358252	0.939286
82	143	O75494-2	RSRSRSFDYNYRRSYSPRNRPTGRPRRSRSH	S(0.996)FDY(0.008)NY(0.023)RRS(0.868)Y(0.118)S(0.987)PR	SRSF10	S1171	S	15.1952	15.1725	15.2022	15.3651	15.3726	15.3673	15.2912	15.2609	15.3557	aCD3/Unstimulated	0.178325	0.0356631	aCD3+L2/Unstimulated	0.112629	0.0950172	aCD3+L2/aCD3	-0.0656969	0.738482
83	255	Q13111	VVLQDILAVRPPQIKSLPATPQGKNMTPESE	S(1)LPAT(1)PQGK	CHAF1A	S1172	S	11.5106	11.6185	11.4362	11.518	11.5484	11.568	11.7769	11.5076	11.6536	aCD3/Unstimulated	0.0230316	0.812862	aCD3+L2/Unstimulated	0.124281	0.209648	aCD3+L2/aCD3	0.10125	0.748991
84	2702	Q9UQ35	DSRSLSYSPVERRRPSPQPSPRDQQSSSSER	RRPS(1)PQPS(1)PR	SRRM2	S1173	S	14.4671	14.5036	14.5073	14.1671	14.3811	14.1614	14.339	14.2591	14.2007	aCD3/Unstimulated	-0.256095	0.0356631	aCD3+L2/Unstimulated	-0.226369	0.0472776	aCD3+L2/aCD3	0.0297253	0.939286
85	324	Q86VZ1	GCRRVPRDTLDTRRESLFSARTTSVRSEAGA	RES(1)LFS(1)AR	P2RY8	S1177	S	14.383	14.3014	14.4193	14.4058	14.5238	14.5877	14.3008	14.3977	14.5435	aCD3/Unstimulated	0.13784	0.16168	aCD3+L2/Unstimulated	0.0460701	0.635977	aCD3+L2/aCD3	-0.0917704	0.786319
86	327	Q86VZ1	RVPRDTLDTRRESLFSARTTSVRSEAGAHPE	RES(1)LFS(1)AR	P2RY8	S1178	S	15.0946	15.0886	15.1763	15.1087	15.2099	15.3285	15.0117	15.1862	15.2837	aCD3/Unstimulated	0.0959133	0.346632	aCD3+L2/Unstimulated	0.0407524	0.702444	aCD3+L2/aCD3	-0.0551609	0.891179
87	86	Q53ET0	LPNVNQIGSGLAEFQSPLHSPLDSSRSTRHH	S(0.006)S(0.007)HYGGS(0.988)LPNVNQIGS(0.001)GLAEFQS(0.999)PLHS(0.976)PLDS(0.011)S(0.013)R	CRTC2	S1179	S	10.5839	10.5277	10.9252	10.8526	10.9818	11.1956	10.7031	10.9328	11.0344	aCD3/Unstimulated	0.331065	0.0699064	aCD3+L2/Unstimulated	0.21117	0.210141	aCD3+L2/aCD3	-0.119895	0.842439
88	129	M0R1G8	ASSAAVWKKSQGAGSSPRRPQGGSDAPSGAC	S(0.006)QGAGS(0.209)S(0.763)PRRPQGGS(0.022)DAPSGACR	ZNF414	S118	S	11.1841	11.4908	10.9979	11.3455	11.1778	11.2676	11.0876	11.1635	11.1467	aCD3/Unstimulated	0.0393458	0.774814	aCD3+L2/Unstimulated	-0.0916896	0.509692	aCD3+L2/aCD3	-0.131035	0.786997
89	127	A0A087X0H9	KEEEREKKFSRRLNHSPPQSSSRYRENRSRD	LNHS(1)PPQSSSR	RBM26	S1183	S	14.873	14.8113	14.8669	14.824	14.9585	14.7152	14.6881	14.6912	14.6782	aCD3/Unstimulated	-0.0178453	0.829215	aCD3+L2/Unstimulated	-0.164554	0.0777792	aCD3+L2/aCD3	-0.146709	0.428165
90	583	P29590-2	ENSVSGPEVQPRTPASPHFRSQGAQPQQVTL	T(0.001)PAS(0.999)PHFR	PML	S1184	S	12.9078	12.9298	12.8664	12.8818	13.0489	12.8539	12.8754	12.8821	12.7135	aCD3/Unstimulated	0.02686	0.760762	aCD3+L2/Unstimulated	-0.077683	0.388706	aCD3+L2/aCD3	-0.104543	0.69149
91	332	C9JG15	AHQKKRENTLFDIHRSPARRSHIRRKKHAIH	ENTLFDIHRS(1)PARR	ATAD2B	S1185	S	12.5251	12.484	12.4772	12.7252	12.6642	12.643	12.5287	12.4528	12.684	aCD3/Unstimulated	0.182004	0.0564365	aCD3+L2/Unstimulated	0.0597077	0.473006	aCD3+L2/aCD3	-0.122296	0.54811
92	803	E9PDR5	RSDSSGGYNLSDIIQSPSSTGLLKSGKTNSV	KRS(0.245)DS(0.261)S(0.299)GGY(0.007)NLS(0.189)DIIQS(0.994)PS(0.004)S(0.001)TGLLK	IBTK	S1186	S	11.7981	11.6311	12.0281	12.1719	11.8815	12.2607	12.2329	11.9764	12.1304	aCD3/Unstimulated	0.285596	0.0917894	aCD3+L2/Unstimulated	0.294131	0.0924026	aCD3+L2/aCD3	0.0085357	0.999459
93	45	C9JFL7	YFTEELRRIFIEDTDSETEDFAGFTQSDLNG	RIFIEDT(0.99)DS(0.928)ET(0.082)EDFAGFTQSDLNGK	CDCA7L	S119	S	11.1939	10.9886	11.5294	11.5459	11.5129	11.8308	11.5934	11.678	11.6314	aCD3/Unstimulated	0.392588	0.0469306	aCD3+L2/Unstimulated	0.396978	0.0517195	aCD3+L2/aCD3	0.0043904	0.999563
94	94	Q86UE8-2	PRGHKISDYFEFAGGSAPGTSPGRSVPPVAR	ISDYFEFAGGS(1)APGT(0.152)S(0.848)PGR	TLK2	S1191	S	10.0996	9.55617	9.91947	10.0155	10.4067	9.99313	9.60973	10.1611	10.0191	aCD3/Unstimulated	0.28005	0.219218	aCD3+L2/Unstimulated	0.0715768	0.761425	aCD3+L2/aCD3	-0.208473	0.797498
95	352	P61073	HSSVSTESESSSFHSS_______________	GGHSSVSTESESSSFHS(0.089)S(0.911)	CXCR4	S1197	S	12.7004	12.7745	12.7091	12.5989	12.8151	12.6296	12.8677	12.6267	12.6199	aCD3/Unstimulated	-0.0467919	0.655404	aCD3+L2/Unstimulated	-0.0232152	0.837478	aCD3+L2/aCD3	0.0235767	0.964845
96	113	M0R1Q8	LLDRKMSPKRIAKRRSPPADAIPKSKKVKDT	S(1)PPADAIPK	RCC1	S1199	S	16.5355	16.5238	16.5583	16.7625	16.6998	16.8207	16.481	16.4708	16.5123	aCD3/Unstimulated	0.221804	0.0298435	aCD3+L2/Unstimulated	-0.0511581	0.432355	aCD3+L2/aCD3	-0.272962	0.0583235
97	19	C9J2Y1	PSPRIQIISTDSAVASPQRIQGSEPASGPLS	IQIISTDSAVAS(1)PQR	NR2C2	S120	S	11.2019	11.1282	11.1629	11.4878	11.4018	11.4344	11.5383	11.5613	11.4358	aCD3/Unstimulated	0.276973	0.0271448	aCD3+L2/Unstimulated	0.347462	0.0152035	aCD3+L2/aCD3	0.0704885	0.765789
98	369	Q12874	EEREEEEEEQISESESEDEENEIIYNPKNLP	T(0.001)GEEREEEEEEQIS(0.995)ES(0.995)ES(0.995)EDEENEIIY(0.013)NPK	SF3A3	S1200	S	8.91395	9.7248	9.56437	9.68171	9.41697	10.7052	10.864	10.5032	10.0734	aCD3/Unstimulated	0.533578	0.218084	aCD3+L2/Unstimulated	1.07914	0.047809	aCD3+L2/aCD3	0.545563	0.649951
99	589	F1T0I1	ETDETTVSQNYRGSVSQPSTPSPPKPTGIFQ	GS(0.056)VS(0.888)QPS(0.495)T(0.599)PS(0.957)PPKPT(0.004)GIFQTSANSSFEPVK	SEC16A	S1207	S	10.5542	10.4167	10.8835	10.8568	10.6166	10.8994	11.0024	10.8119	10.934	aCD3/Unstimulated	0.172812	0.259007	aCD3+L2/Unstimulated	0.297972	0.0840982	aCD3+L2/aCD3	0.125161	0.82435
100	101	A0A0J9YX88	VAGTQGKLEAAGSFNSDDDAESCPICLNAFR	LEAAGS(1)FNS(1)DDDAESCPICLNAFR	PHRF1	S1208	S	9.81874	9.48144	9.75252	10.4469	9.92803	10.2401	10.0559	10.29	10.1968	aCD3/Unstimulated	0.520791	0.0338393	aCD3+L2/Unstimulated	0.496667	0.0414269	aCD3+L2/aCD3	-0.0241242	0.985603
101	54	Q96K76-2	LTDKDGEQPQILLEDSSAGEDSVHDRFIGPL	NFLHLTDKDGEQPQILLEDS(0.934)S(0.944)AGEDS(0.122)VHDR	USP47	S121	S	11.2083	11.0458	11.5875	11.6744	11.3901	11.8133	11.7071	11.3218	11.716	aCD3/Unstimulated	0.345412	0.111989	aCD3+L2/Unstimulated	0.301094	0.161765	aCD3+L2/aCD3	-0.0443179	0.965315
102	55	I3L373	RFAELPEFRPEEVLPSPTLQSLATSPRAILG	FAELPEFRPEEVLPS(0.982)PT(0.019)LQS(0.007)LAT(0.628)S(0.364)PR	CIC	S1214	S	10.9003	11.0388	11.4436	11.5668	11.5374	11.875	11.5824	11.79	11.7955	aCD3/Unstimulated	0.532159	0.0356631	aCD3+L2/Unstimulated	0.595045	0.0377974	aCD3+L2/aCD3	0.0628866	0.937212
103	82	Q96ST2	TDSENDEPLNLNASDSESEELHRQKDSDSES	GHHVT(0.009)DS(0.991)ENDEPLNLNAS(0.999)DS(0.951)ES(0.05)EELHR	IWS1	S1215	S	11.2321	11.4007	11.3994	11.4615	11.4075	11.6905	11.6089	11.8532	11.5522	aCD3/Unstimulated	0.175771	0.174809	aCD3+L2/Unstimulated	0.327394	0.0471038	aCD3+L2/aCD3	0.151623	0.680003
104	135	J3KPG5	QYPLNGILGGSRQPSSPSHNTNLRAGSQEFW	QPS(0.01)S(0.971)PS(0.019)HNTNLR	BAZ2A	S1219	S	12.2761	12.4562	12.2772	12.2883	12.4807	12.2502	12.3131	12.2333	12.2933	aCD3/Unstimulated	0.00325928	0.974319	aCD3+L2/Unstimulated	-0.0565811	0.563335	aCD3+L2/aCD3	-0.0598404	0.873307
105	657	Q58WW2	EETSTRDSALQDTDDSDDDPVLIPGARYRAG	DSALQDT(1)DDS(1)DDDPVLIPGAR	DCAF6	S1220	S	9.46231	9.46711	10.802	10.5069	10.0974	10.7171	10.2748	10.4672	10.4393	aCD3/Unstimulated	0.530003	0.194638	aCD3+L2/Unstimulated	0.483327	0.239987	aCD3+L2/aCD3	-0.0466761	0.987991
106	136	Q6P1L5	RGTSPTRSAAPGARGSPPRPPPPPPLLGTVS	GS(1)PPRPPPPPPLLGT(0.318)VS(0.326)S(0.326)PS(0.335)S(0.311)S(0.288)PT(0.094)HLWT(0.002)GEVSAAPPPAR	FAM117B	S1222	S	9.98351	10.351	10.3176	9.87965	10.6075	10.2825	10.6046	10.6819	10.7102	aCD3/Unstimulated	0.0391708	0.852154	aCD3+L2/Unstimulated	0.448195	0.0652519	aCD3+L2/aCD3	0.409024	0.365029
107	239	Q9H7N4	RFDIYDPFHPTDEAYSPPPAPEQKYDPFEPT	FDIYDPFHPT(0.003)DEAY(0.013)S(0.984)PPPAPEQK	SCAF1	S1223	S	11.7074	11.476	11.8335	12.0131	11.7752	12.1275	11.9584	11.9084	12.1262	aCD3/Unstimulated	0.299678	0.0650481	aCD3+L2/Unstimulated	0.325372	0.0584883	aCD3+L2/aCD3	0.0256938	0.97409
108	122	A0A0A0MR59	NGMDADCKDFNRTPGSRQASPTEVVERLGPN	T(0.055)PGS(0.945)RQAS(0.989)PT(0.011)EVVER	PUM2	S1225	S	15.742	15.6271	15.7624	15.7944	15.7048	15.7861	15.7496	15.7782	15.682	aCD3/Unstimulated	0.0512595	0.479938	aCD3+L2/Unstimulated	0.0260957	0.73264	aCD3+L2/aCD3	-0.0251638	0.939286
109	1261	P42345	ASGPVETGPMKKLHVSTINLQKAWGAARRVS	LHVS(0.888)T(0.112)INLQK	MTOR	S1226	S	13.1984	13.2032	13.4034	13.3521	13.4182	13.4044	13.5273	13.4694	13.4639	aCD3/Unstimulated	0.123241	0.146344	aCD3+L2/Unstimulated	0.218546	0.0459112	aCD3+L2/aCD3	0.0953056	0.700163
110	70	C9JZP1	FPQNDDEKERLQRRRSRVFDLQFSTDSPRLL	S(1)RVFDLQFS(0.052)T(0.639)DS(0.309)PR	NCAPH	S1228	S	11.8545	11.8704	12.1762	12.0392	11.8263	12.4149	12.2163	12.3292	12.2401	aCD3/Unstimulated	0.126415	0.46767	aCD3+L2/Unstimulated	0.294821	0.120709	aCD3+L2/aCD3	0.168407	0.786997
111	97	P17542-2	SVTAELPGDGRMVQLSPPALAAPAAPGRALL	MVQLS(1)PPALAAPAAPGR	TAL1	S123	S	11.2361	11.2211	11.4922	11.4123	11.3347	11.299	11.5756	11.3208	11.834	aCD3/Unstimulated	0.0321858	0.836898	aCD3+L2/Unstimulated	0.26033	0.118125	aCD3+L2/aCD3	0.228144	0.550382
112	1678	Q12888	VLSGKRKLITSEEERSPAKRGRKSATVKPGA	LITSEEERS(1)PAKR	TP53BP1	S1232	S	14.3525	14.3761	14.5395	14.6304	14.5447	14.6844	14.4348	14.5498	14.6118	aCD3/Unstimulated	0.197128	0.0600821	aCD3+L2/Unstimulated	0.109463	0.24216	aCD3+L2/aCD3	-0.0876659	0.786319
113	811	H0Y9X0	NSSSYLGYNSNARSNSLRLSLIGDRRGDRRR	S(0.042)NS(0.958)LRLSLIGDR	FRYL	S1233	S	12.1185	12.1687	12.0213	12.2707	12.286	12.259	12.1703	12.1971	12.2889	aCD3/Unstimulated	0.169075	0.050321	aCD3+L2/Unstimulated	0.115947	0.134138	aCD3+L2/aCD3	-0.0531283	0.842451
114	222	B3KVN2	YIGRSLQSKHSTENDSPTNVQQ_________	HSTENDS(1)PTNVQQ	FNTA	S1234	S	13.1199	13.1085	13.1593	13.2485	13.2376	13.1398	13.092	13.0351	13.1249	aCD3/Unstimulated	0.079402	0.240902	aCD3+L2/Unstimulated	-0.0452207	0.507136	aCD3+L2/aCD3	-0.124623	0.411694
115	310	H0Y6T5	RAGSRAGSRASSRRGSDASDFDLLETQSACS	RGS(0.995)DAS(0.005)DFDLLETQSACSDTSESSAAGGQGNSR	MACF1	S1235	S	11.545	11.4331	11.4354	11.6456	11.6828	11.6593	11.7244	11.9065	12.0087	aCD3/Unstimulated	0.191377	0.068118	aCD3+L2/Unstimulated	0.408658	0.0250676	aCD3+L2/aCD3	0.217281	0.282745
116	1372	Q5T5Y3-2	GLGKPKSKPKKPRPKSVHREESCSDSGTKCS	S(1)VHREESCSDSGTK	CAMSAP1	S1236	S	13.6553	13.5389	13.6655	13.621	13.7964	13.6564	13.4882	13.3725	13.3259	aCD3/Unstimulated	0.0713852	0.409303	aCD3+L2/Unstimulated	-0.224374	0.0472776	aCD3+L2/aCD3	-0.295759	0.11407
117	137	O75396	TKKLYIDSCARRNLGSINTELQDVQRIMVAN	NLGS(1)INTELQDVQR	SEC22B	S1237	S	14.1827	14.2993	14.36	14.4175	14.5109	14.4942	14.3884	14.3128	14.44	aCD3/Unstimulated	0.19357	0.0456382	aCD3+L2/Unstimulated	0.0997671	0.225296	aCD3+L2/aCD3	-0.0938025	0.693485
118	67	H7C2H2	KSVAAEGALLPQTPPSPRNLIPHGHRKCHSL	SVAAEGALLPQT(1)PPS(1)PR	RALGPS2	S1238	S	11.7964	12.0102	12.1366	12.0962	11.9857	12.7817	12.0765	11.9398	12.4233	aCD3/Unstimulated	0.306811	0.233726	aCD3+L2/Unstimulated	0.1655	0.522387	aCD3+L2/aCD3	-0.141312	0.887082
119	28	Q5JW53	KGPVMSKTHDHQLESSLSPVEVFAKTSASLE	THDHQLES(0.139)S(0.869)LS(0.993)PVEVFAK	DSN1	S1239	S	14.1252	13.993	14.108	14.1096	14.0878	14.2979	14.1434	14.213	14.1805	aCD3/Unstimulated	0.0897192	0.29844	aCD3+L2/Unstimulated	0.103583	0.243431	aCD3+L2/aCD3	0.0138634	0.980828
120	322	B8ZZF3	SPSPRPQALDATQVPSPLPLAQPSTPPVRRL	GS(0.071)VPS(0.209)PS(0.711)PRPQALDAT(0.015)QVPS(0.994)PLPLAQPS(0.565)T(0.435)PPVR	MED26	S124	S	11.2383	11.2562	11.336	11.6481	11.4808	11.8447	11.6345	11.5872	11.5971	aCD3/Unstimulated	0.381023	0.0298435	aCD3+L2/Unstimulated	0.329419	0.0401577	aCD3+L2/aCD3	-0.0516042	0.896784
121	695	A0A0A0MRM9	RHEKTKKKRGSYRGGSISVQVNSIKFDSE__	GGS(0.902)IS(0.098)VQVNSIKFDS(1)E	NOLC1	S1241	S	12.0842	12.0767	12.3709	12.4585	12.1747	12.7006	12.3887	12.4576	12.3643	aCD3/Unstimulated	0.267331	0.112841	aCD3+L2/Unstimulated	0.226247	0.174606	aCD3+L2/aCD3	-0.0410838	0.955141
122	119	Q8WW12	PKTLSVAAAFNEDEDSEPEEMPPEAKMRMKN	TLSVAAAFNEDEDS(1)EPEEMPPEAK	PCNP	S1242	S	12.429	12.5166	12.8311	12.4142	12.6073	12.9071	12.6767	12.5603	12.5687	aCD3/Unstimulated	0.0506779	0.760203	aCD3+L2/Unstimulated	0.00969609	0.958404	aCD3+L2/aCD3	-0.0409818	0.959074
123	1175	Q92766-5	RSRPRANSGGVDLDSSGEFASIEKMLATTDT	ANSGGVDLDS(1)S(1)GEFASIEK	RREB1	S1243	S	12.8511	12.6378	12.8152	12.9388	12.7918	12.9774	13.0924	13.0943	13.0718	aCD3/Unstimulated	0.134648	0.15015	aCD3+L2/Unstimulated	0.318107	0.0347978	aCD3+L2/aCD3	0.18346	0.346194
124	75	M0R2S2	RKKTVFPGAVPVLPASPPPKDSLRSTPSHGS	TVFPGAVPVLPAS(0.999)PPPKDS(0.001)LR	SPATA22	S1245	S	12.9841	12.8465	13.0978	13.3025	13.0019	13.5824	13.3336	13.5155	13.4922	aCD3/Unstimulated	0.319453	0.0802122	aCD3+L2/Unstimulated	0.470964	0.0424857	aCD3+L2/aCD3	0.151511	0.802279
125	272	Q99638	DGHFVLATLSDTDSHSQDLGSPERHQPVPQL	DSLLDGHFVLATLSDTDS(0.023)HS(0.977)QDLGS(1)PER	RAD9A	S1247	S	10.7748	10.5234	11.1208	11.1639	11.2106	11.2141	10.7508	11.1675	11.055	aCD3/Unstimulated	0.389901	0.0624483	aCD3+L2/Unstimulated	0.184823	0.323692	aCD3+L2/aCD3	-0.205077	0.718576
126	1528	O43166-3	KSTIEEDLKKLIDLESPTPESQKSFKFHALS	LIDLES(0.98)PT(0.02)PESQK	SIPA1L1	S125	S	11.2476	11.4166	11.6217	11.6115	11.2534	12.0036	11.8474	11.7467	11.8069	aCD3/Unstimulated	0.194166	0.345524	aCD3+L2/Unstimulated	0.371704	0.102168	aCD3+L2/aCD3	0.177537	0.813066
127	656	H0YFS7	SLAGRGSESGGEKAISVRGDSEEASGAEEEV	AIS(1)VRGDS(1)EEAS(1)GAEEEVGTVAAAATAGK	SALL2	S1251	S	10.5575	10.6147	11.0689	10.7732	10.7886	10.7656	11.065	10.6124	10.6749	aCD3/Unstimulated	0.0287266	0.880436	aCD3+L2/Unstimulated	0.0370368	0.852526	aCD3+L2/aCD3	0.00831025	0.999459
128	706	H7BXI1	QGLHDLGRSSSSLLASPGHISVKEPTPSIAS	S(0.59)S(0.182)S(0.182)S(0.047)LLAS(0.999)PGHIS(0.001)VK	ESYT2	S1254	S	13.6514	13.5374	13.8608	13.8381	13.906	13.8892	14.0723	14.0626	14.1196	aCD3/Unstimulated	0.1946	0.0739672	aCD3+L2/Unstimulated	0.401636	0.0277612	aCD3+L2/aCD3	0.207036	0.321565
129	110	H0YA01	SSDSESHLPEEPAPLSPQQAFRRRANTLSHF	LLGS(0.45)S(0.534)EDLS(0.195)S(0.742)DS(0.04)ES(0.04)HLPEEPAPLS(1)PQQAFR	TBC1D1	S1256	S	10.2861	10.7786	10.2656	11.1615	10.1541	10.8699	11.3007	11.2568	11.5365	aCD3/Unstimulated	0.285053	0.330125	aCD3+L2/Unstimulated	0.921222	0.0400424	aCD3+L2/aCD3	0.636169	0.310413
130	499	Q02241-3	ERPSRERDREKVTQRSVSPSPVPLLFQPDQN	S(0.989)VS(0.939)PS(0.072)PVPLLFQPDQNAPPIR	KIF23	S1258	S	11.9505	11.7694	12.1335	12.2328	12.007	12.4541	12.3567	12.1634	12.285	aCD3/Unstimulated	0.280147	0.0929151	aCD3+L2/Unstimulated	0.317209	0.0731306	aCD3+L2/aCD3	0.0370625	0.959074
131	501	Q02241-3	PSRERDREKVTQRSVSPSPVPLLFQPDQNAP	S(0.988)VS(0.941)PS(0.07)PVPLLFQPDQNAPPIR	KIF23	S1259	S	12.8132	12.7771	12.991	13.1947	12.9287	13.4519	13.3078	13.2422	13.2926	aCD3/Unstimulated	0.331358	0.0540981	aCD3+L2/Unstimulated	0.420482	0.0421403	aCD3+L2/aCD3	0.0891238	0.873884
132	660	E9PK91	RQKSPEIHRRIDISPSTLRKHTRLAGEERVF	IDIS(0.288)PS(0.769)T(0.942)LRK	BCLAF1	S126	S	11.2575	11.1848	11.3022	11.2479	11.4032	11.2055	11.5926	11.3774	11.6584	aCD3/Unstimulated	0.0373368	0.72369	aCD3+L2/Unstimulated	0.29464	0.0424857	aCD3+L2/aCD3	0.257303	0.252379
133	168	P04406-2	LWRDGRGALQNIIPASTGAAKAVGKVIPELN	GALQNIIPAS(0.807)T(0.193)GAAK	GAPDH	S1260	S	12.5597	12.6089	12.6432	12.739	12.7392	12.7566	12.7266	12.7712	12.8389	aCD3/Unstimulated	0.140961	0.0600012	aCD3+L2/Unstimulated	0.174959	0.0453317	aCD3+L2/aCD3	0.0339977	0.891179
134	56	P08670	GSALRPSTSRSLYASSPGGVYATRSSAVRLR	SLYAS(0.088)S(0.91)PGGVYAT(0.002)R	VIM	S1265	S	13.8413	13.756	13.8156	14.0931	13.8382	14.2149	13.8522	14.0121	14.0291	aCD3/Unstimulated	0.244448	0.066374	aCD3+L2/Unstimulated	0.160173	0.191985	aCD3+L2/aCD3	-0.0842745	0.845996
135	690	V9GYM8	GMALPTLPRGLFRSESLESPRGERLLQDAIR	S(0.007)ES(0.993)LESPRGER	ARHGEF2	S1266	S	12.6913	12.852	12.6893	12.6311	12.8474	12.5391	12.6376	12.6033	12.5964	aCD3/Unstimulated	-0.071688	0.483514	aCD3+L2/Unstimulated	-0.13178	0.217526	aCD3+L2/aCD3	-0.0600918	0.882697
136	547	Q9H1C4	PQHKVRGYRYLEEDNSDESDAEGEHGDGAEE	YLEEDNS(1)DES(1)DAEGEHGDGAEEEAPPAGPRPGPEPAGLGR	UNC93B1	S1267	S	12.2083	12.337	12.6254	12.7244	12.7225	12.6768	12.6449	12.7372	12.7888	aCD3/Unstimulated	0.317681	0.039345	aCD3+L2/Unstimulated	0.33338	0.0434085	aCD3+L2/aCD3	0.0156991	0.987991
137	526	O95365	SPGATATPGAPAQPSSPDARRNGQEKHFKDE	VRGGAPDPSPGATATPGAPAQPS(0.147)S(0.853)PDAR	ZBTB7A	S1269	S	14.8478	14.7732	14.8931	14.8718	15.0108	15.0581	14.8475	14.8951	14.9476	aCD3/Unstimulated	0.14222	0.101001	aCD3+L2/Unstimulated	0.0587359	0.474109	aCD3+L2/aCD3	-0.0834838	0.760965
138	471	Q9ULM3	TMSCKIVSGSPISTPSPSPLPRTPTSTPVHV	IVS(0.167)GS(0.333)PIS(0.686)T(0.815)PS(0.923)PS(0.077)PLPRT(0.649)PT(0.163)S(0.144)T(0.043)PVHVK	YEATS2	S127	S	11.2637	11.7441	11.7958	11.9152	11.413	12.0595	11.6987	11.673	11.6382	aCD3/Unstimulated	0.19469	0.369523	aCD3+L2/Unstimulated	0.06878	0.765082	aCD3+L2/aCD3	-0.12591	0.882969
139	905	G5E9A6	ARRLLSPAGSSGAPASPACSSPPSSEFMDVN	RLLSPAGS(0.001)S(0.003)GAPAS(0.992)PACS(0.513)S(0.464)PPS(0.014)S(0.013)EFMDVN	USP11	S1270	S	11.7484	11.6794	12.0123	12.2448	12.2486	12.231	11.9864	12.1004	12.2901	aCD3/Unstimulated	0.428113	0.0298435	aCD3+L2/Unstimulated	0.312287	0.047809	aCD3+L2/aCD3	-0.115826	0.792058
140	495	O75152	EKALRVQQSSESSTSSPSQHEATPGARRLLR	VQQSSESSTS(0.008)S(0.98)PS(0.012)QHEATPGAR	ZC3H11A	S1271	S	13.4546	13.4109	13.569	13.583	13.561	13.4893	13.4701	13.5189	13.4065	aCD3/Unstimulated	0.0662795	0.379377	aCD3+L2/Unstimulated	-0.0130012	0.87627	aCD3+L2/aCD3	-0.0792806	0.75999
141	152	H0YA01	RGSPGVSQRKLMRYHSVSTETPHERKDFESK	YHS(0.994)VS(0.006)TETPHER	TBC1D1	S1272	S	11.7547	11.6929	11.7107	11.7737	11.8784	11.712	11.7555	11.5197	11.7401	aCD3/Unstimulated	0.068618	0.458104	aCD3+L2/Unstimulated	-0.0476522	0.617367	aCD3+L2/aCD3	-0.11627	0.665204
142	2479	P11717	SSSAQQKTVSSTKLVSFHDDSDEDLLHI___	LVS(1)FHDDS(1)DEDLLHI	IGF2R	S1273	S	13.4081	13.3295	13.6931	13.7413	13.6966	13.8869	13.7069	13.8427	13.8335	aCD3/Unstimulated	0.29806	0.0446753	aCD3+L2/Unstimulated	0.317472	0.0471038	aCD3+L2/aCD3	0.0194117	0.980828
143	106	Q7L9B9	LEQVKFEICVSSKGSSAQHSPSSLRRDLLAE	GS(0.194)S(0.789)AQHS(0.941)PS(0.171)S(0.905)LRR	EEPD1	S1278	S	13.5582	13.592	13.4957	13.4993	13.9468	13.2777	13.3181	13.3552	13.3523	aCD3/Unstimulated	0.0259706	0.883368	aCD3+L2/Unstimulated	-0.206784	0.241901	aCD3+L2/aCD3	-0.232755	0.607686
144	398	Q9UQ35	TTPLSQEPVNPPSEASPTRDRSPPKSPEKLP	HGGS(0.974)PQPLAT(0.012)T(0.015)PLSQEPVNPPS(0.067)EAS(0.708)PT(0.225)R	SRRM2	S128	S	11.2743	11.4723	11.7295	11.7111	11.5979	11.8843	11.9287	11.7579	11.711	aCD3/Unstimulated	0.239056	0.127127	aCD3+L2/Unstimulated	0.307146	0.0731306	aCD3+L2/aCD3	0.0680903	0.908207
145	185	Q86XP3	AGVVQEEEEDNLEYDSDGNPIAPTKKIIDPL	YMAENPTAGVVQEEEEDNLEYDS(1)DGNPIAPTKK	DDX42	S1281	S	12.9692	13.0007	13.109	13.1431	13.0993	13.4007	13.3419	13.1679	13.2121	aCD3/Unstimulated	0.188067	0.107614	aCD3+L2/Unstimulated	0.214353	0.0842348	aCD3+L2/aCD3	0.026286	0.959074
146	2222	A0A087WV66	DKPTTHEKTTKIACRSPQPDPVGTPTIFKPQ	IACRS(1)PQPDPVGT(0.983)PT(0.017)IFKPQSK	MKI67	S1282	S	11.2501	11.2634	11.3079	11.4927	11.5593	11.4759	11.4432	11.6386	11.6264	aCD3/Unstimulated	0.235476	0.0356631	aCD3+L2/Unstimulated	0.295627	0.0330776	aCD3+L2/aCD3	0.0601512	0.839263
147	588	O60343-2	NIFSRGANRMRGRLGSVDSFERSNSLASEKD	GRLGS(1)VDSFER	TBC1D4	S1283	S	14.1714	14.2212	14.2305	14.0908	14.158	14.1778	14.215	14.315	14.2822	aCD3/Unstimulated	-0.0655436	0.318897	aCD3+L2/Unstimulated	0.0630294	0.349108	aCD3+L2/aCD3	0.128573	0.375546
148	760	Q8N0Z3	LLQLIEQQKLVGLNLSPPMSPVQLPLRAWTE	LVGLNLS(1)PPMS(1)PVQLPLR	SPICE1	S1284	S	10.1185	10.5014	10.9076	10.9333	10.9509	11.3589	10.8829	11.0267	10.9739	aCD3/Unstimulated	0.571859	0.0427008	aCD3+L2/Unstimulated	0.452006	0.0808507	aCD3+L2/aCD3	-0.119853	0.891179
149	7	Q13206	_________MGKTANSPGSGARPDPVRSFNR	T(0.003)ANS(0.994)PGS(0.002)GARPDPVR	DDX10	S1286	S	15.0754	15.1032	15.0343	15.118	15.1759	15.2367	15.0528	15.059	15.1343	aCD3/Unstimulated	0.105854	0.135592	aCD3+L2/Unstimulated	0.0110463	0.881541	aCD3+L2/aCD3	-0.0948074	0.589355
150	542	Q96JM3	KPALFPEPAKTAPPASPEARKRALFPEPRKH	TAPPAS(1)PEAR	CHAMP1	S1287	S	13.034	13.1605	13.1878	13.062	13.243	12.8953	13.053	13.117	13.2404	aCD3/Unstimulated	-0.0606883	0.59754	aCD3+L2/Unstimulated	0.00937682	0.941176	aCD3+L2/aCD3	0.0700652	0.873884
151	1197	A0A0D9SF54	VATFNSIKELNERWRSLQQLAEERSQLLGSA	WRS(1)LQQLAEER	SPTAN1	S1288	S	12.1895	12.1166	12.3304	12.1498	12.0862	12.47	12.3378	12.216	12.3887	aCD3/Unstimulated	0.0232049	0.862272	aCD3+L2/Unstimulated	0.10205	0.440644	aCD3+L2/aCD3	0.0788452	0.873884
152	658	Q9H1B7	GSSVHSTTASARRNSSSPVSPASVPGQRRLA	RNS(0.265)S(0.813)S(0.935)PVS(0.979)PAS(0.009)VPGQR	IRF2BPL	S1289	S	12.3427	12.2982	12.357	12.2505	12.4557	12.5116	12.1782	12.4799	12.4286	aCD3/Unstimulated	0.0733095	0.521099	aCD3+L2/Unstimulated	0.0296318	0.811401	aCD3+L2/aCD3	-0.0436777	0.924667
153	87	H0YK02	VAASRVEQALSEVASSLQSSAPKQGPLHPWM	VEQALSEVAS(1)S(1)LQSSAPK	TTC7B	S129	S	11.2878	11.3572	11.4141	11.6346	11.569	11.964	11.6038	11.9075	11.6839	aCD3/Unstimulated	0.369506	0.0392224	aCD3+L2/Unstimulated	0.378755	0.0446006	aCD3+L2/aCD3	0.0092492	0.996792
154	198	Q8NCF5	DKEEKKKTEFLDLDNSPLSPPSPRTKSRTHT	KKTEFLDLDNS(1)PLS(1)PPS(1)PR	NFATC2IP	S1296	S	11.2816	11.2019	11.4229	11.5924	11.1736	11.5908	11.4215	11.3365	11.4364	aCD3/Unstimulated	0.150184	0.28349	aCD3+L2/Unstimulated	0.0960453	0.498183	aCD3+L2/aCD3	-0.0541391	0.924667
155	481	P31948	DGYQRCMMAQYNRHDSPEDVKRRAMADPEVQ	HDS(1)PEDVKRR	STIP1	S1297	S	12.8096	12.7419	12.816	12.6013	12.5235	12.6117	12.8261	12.5702	12.6768	aCD3/Unstimulated	-0.210315	0.0465176	aCD3+L2/Unstimulated	-0.0981301	0.274073	aCD3+L2/aCD3	0.112185	0.649544
156	866	H0Y612	PEFEQEEDDGEVTEDSDEDFIQPRRKRLKSD	TFAPLPEFEQEEDDGEVT(1)EDS(1)DEDFIQPR	TRIM33	S1298	S	7.95261	7.69044	8.82727	8.90011	7.90557	9.19961	7.4446	8.84594	8.75444	aCD3/Unstimulated	0.511656	0.361969	aCD3+L2/Unstimulated	0.191553	0.745456	aCD3+L2/aCD3	-0.320103	0.882969
157	95	Q8IWZ3-6	AAAVLRTGGGGGASGSDEDEVSEVESFILDQ	T(0.022)GGGGGAS(0.989)GS(0.987)DEDEVS(0.001)EVES(0.001)FILDQEDLDNPVLK	ANKHD1	S13	S	8.73996	9.51465	9.80017	9.95117	9.95867	10.6048	10.0374	10.1455	9.99854	aCD3/Unstimulated	0.819949	0.0416442	aCD3+L2/Unstimulated	0.708878	0.0619119	aCD3+L2/aCD3	-0.111071	0.937619
158	410	F8VSE7	GQIQVCAKQKLARHGSFNTVQASERIQRKVN	HGS(1)FNTVQASER	E2F7	S1300	S	14.7736	14.6798	14.7564	14.5627	14.7945	14.5753	14.5336	14.5231	14.5483	aCD3/Unstimulated	-0.0924155	0.285633	aCD3+L2/Unstimulated	-0.201568	0.0551351	aCD3+L2/aCD3	-0.109152	0.656811
159	1756	A0A087WY61	SPISQRLPPKVESLESLYFTPIPARSQAPLE	LPPKVES(1)LES(0.999)LY(0.01)FT(0.991)PIPAR	NUMA1	S1302	S	11.7467	11.6413	12.2677	11.9021	11.919	12.1529	12.1574	12.239	12.0759	aCD3/Unstimulated	0.106089	0.561141	aCD3+L2/Unstimulated	0.272172	0.160615	aCD3+L2/aCD3	0.166084	0.804958
160	223	Q92804-2	NFGGHRDYGPRTDADSESDNSDNNTIFVQGL	T(0.012)DADS(0.795)ES(0.193)DNSDNNTIFVQGLGEGVSTDQVGEFFK	TAF15	S1304	S	10.884	10.4846	11.1322	11.2153	10.824	11.7145	11.2146	11.0338	11.1367	aCD3/Unstimulated	0.417679	0.138079	aCD3+L2/Unstimulated	0.294765	0.285853	aCD3+L2/aCD3	-0.122915	0.909064
161	406	A8MZ87	AEWNGDGSGSLRRSGSFGKLRDALRRSSEML	S(1)GS(1)FGKLR	KLC2	S1307	S	13.1379	12.7817	13.0306	13.406	13.2412	13.3574	12.8353	12.6217	12.8722	aCD3/Unstimulated	0.351452	0.0368627	aCD3+L2/Unstimulated	-0.206999	0.130213	aCD3+L2/aCD3	-0.558451	0.0542597
162	306	P42167	ESLVVNRVTGNFKHASPILPITEFSDIPRRA	HAS(1)PILPITEFSDIPR	TMPO	S1309	S	12.3779	12.4349	12.4339	12.6928	12.4769	12.6261	12.593	12.7282	12.7587	aCD3/Unstimulated	0.183057	0.0663898	aCD3+L2/Unstimulated	0.277742	0.0396392	aCD3+L2/aCD3	0.0946842	0.744712
163	516	Q01581	PRLPATAAEPEAAVISNGEH___________	LPATAAEPEAAVIS(1)NGEH	HMGCS1	S131	S	11.2932	11.5138	11.388	11.6779	11.6097	11.8488	11.8261	11.6013	11.8355	aCD3/Unstimulated	0.313786	0.0374902	aCD3+L2/Unstimulated	0.355995	0.0401577	aCD3+L2/aCD3	0.0422091	0.926284
164	287	A0A075B6H4	RAQKEAAGFLDRSTSSTPVKFISRGRRPDVI	EAAGFLDRS(0.632)T(0.251)S(0.391)S(0.807)T(0.889)PVKFIS(0.03)R	CSRP2BP	S1310	S	10.8458	10.6758	11.2586	11.3243	10.6654	11.2202	11.1402	10.9815	11.2286	aCD3/Unstimulated	0.143261	0.535994	aCD3+L2/Unstimulated	0.190046	0.425869	aCD3+L2/aCD3	0.0467851	0.970296
165	167	Q9H8G2-2	DIEKSVNEILGLAESSPNEPKAATLAVPPPE	SVNEILGLAES(0.205)S(0.795)PNEPK	CAAP1	S1312	S	11.3725	11.158	11.2632	11.251	11.2832	11.5786	11.3967	11.6388	11.5087	aCD3/Unstimulated	0.106393	0.396922	aCD3+L2/Unstimulated	0.250148	0.0831952	aCD3+L2/aCD3	0.143755	0.711071
166	202	Q6ZTN6-2	LQESLQLSTEPRGPGSPPRTPPAPGPPSFEE	GPGS(1)PPRT(1)PPAPGPPSFEEQLR	ANKRD13D	S1315	S	14.4164	14.4478	14.4593	14.5971	14.5491	14.8602	14.7857	14.676	14.7573	aCD3/Unstimulated	0.227619	0.05422	aCD3+L2/Unstimulated	0.298506	0.0414269	aCD3+L2/aCD3	0.070887	0.847636
167	165	P24723-2	LQPGNISPTSKLVSRSTLRRQGKESSKEGNG	LVS(0.015)RS(0.986)T(0.998)LRR	PRKCH	S1316	S	11.6303	11.5274	11.4176	11.6422	12.1496	11.5977	11.5389	11.6316	11.7627	aCD3/Unstimulated	0.271358	0.131185	aCD3+L2/Unstimulated	0.119265	0.492739	aCD3+L2/aCD3	-0.152093	0.807023
168	63	V9GYT7	RIQVEQTRDEDLDTDSLD_____________	IQVEQTRDEDLDT(1)DS(1)LD	PSIP1	S1317	S	10.9694	11.0954	11.1367	11.5329	11.5635	11.7052	11.379	11.1728	11.3164	aCD3/Unstimulated	0.533371	0.0162958	aCD3+L2/Unstimulated	0.22223	0.055676	aCD3+L2/aCD3	-0.311142	0.119209
169	1616	A0A0A0MQV9	RPPKKRHEDLVPPAGSPELSPPQPLFRPRSE	HEDLVPPAGS(1)PELS(1)PPQPLFRPR	SETD1B	S1318	S	13.7506	13.7391	13.9151	13.9133	13.9372	14.0276	14.0059	13.9763	14.0854	aCD3/Unstimulated	0.157773	0.0810373	aCD3+L2/Unstimulated	0.220948	0.0454312	aCD3+L2/aCD3	0.0631751	0.834351
170	184	J3KMY0	KVLGRSPLTILQDDNSPGTLTLRQGKRPSPL	VLGRS(0.995)PLT(0.005)ILQDDNS(0.983)PGT(0.015)LT(0.001)LR	CDCA3	S132	S	11.3467	11.4182	11.8348	11.6779	11.9891	12.1297	11.835	11.859	11.9191	aCD3/Unstimulated	0.398991	0.0534597	aCD3+L2/Unstimulated	0.337777	0.0884219	aCD3+L2/aCD3	-0.0612146	0.937313
171	824	Q6P0N0	NTSNIPVILEPETEESENEFYIKQKKARPSV	NTSNIPVILEPET(1)EES(1)ENEFYIK	MIS18BP1	S1320	S	12.2303	12.2186	12.5307	12.8464	12.6391	12.9441	12.545	12.6528	12.7576	aCD3/Unstimulated	0.483333	0.0298435	aCD3+L2/Unstimulated	0.325273	0.0515326	aCD3+L2/aCD3	-0.15806	0.692596
172	256	Q9BX67-2	NYIRTDEEGDFRHKSSFVI____________	HKS(0.068)S(0.932)FVI	JAM3	S1323	S	13.5875	13.7498	13.7406	13.5542	13.6416	13.4219	13.6236	13.7214	13.6124	aCD3/Unstimulated	-0.153442	0.115127	aCD3+L2/Unstimulated	-0.0401687	0.672674	aCD3+L2/aCD3	0.113273	0.672579
173	717	Q13144	QLQRFIQWLKEAEEESSEDD___________	FIQWLKEAEEES(1)S(1)EDD	EIF2B5	S1326	S	8.44396	8.73286	9.13081	9.17234	8.42459	9.18862	7.90559	8.85689	9.46422	aCD3/Unstimulated	0.159306	0.72813	aCD3+L2/Unstimulated	-0.0269771	0.958183	aCD3+L2/aCD3	-0.186283	0.923423
174	785	P19634	SSPGTDDVFTPAPSDSPSSQRIQRCLSDPGP	SKETSSPGTDDVFTPAPS(0.006)DS(0.982)PS(0.736)S(0.276)QRIQR	SLC9A1	S1328	S	14.5105	14.4811	14.659	14.8206	14.7401	14.7871	14.7252	14.6928	14.7454	aCD3/Unstimulated	0.232405	0.0338393	aCD3+L2/Unstimulated	0.170953	0.0580683	aCD3+L2/aCD3	-0.0614527	0.82435
175	2436	O75376	EREPAPLLSAQYETLSDSDD___________	IWEREPAPLLSAQYETLS(1)DS(1)DD	NCOR1	S1329	S	10.014	9.80887	11.0222	10.864	10.9069	10.8531	10.5076	10.7686	11.0118	aCD3/Unstimulated	0.592953	0.0985048	aCD3+L2/Unstimulated	0.480935	0.169541	aCD3+L2/aCD3	-0.112018	0.939286
176	297	F8W6I7	YFAKPRNQGGYGGSSSSSSYGSGRRF_____	NQGGYGGS(0.002)S(0.017)S(0.973)S(0.009)SSYGSGR	HNRNPA1	S1331	S	12.0646	12.2208	12.2211	12.5235	12.2699	12.5508	12.3354	12.4639	12.4121	aCD3/Unstimulated	0.279191	0.039345	aCD3+L2/Unstimulated	0.234934	0.0610326	aCD3+L2/aCD3	-0.0442569	0.92167
177	304	Q96QR8	KLYERRGGGSGGGEESEGEEVDED_______	RGGGSGGGEES(1)EGEEVDED	PURB	S1336	S	11.5849	11.2705	11.6761	11.3439	11.0772	11.7017	11.4776	11.317	11.4871	aCD3/Unstimulated	-0.136231	0.47461	aCD3+L2/Unstimulated	-0.0832923	0.675469	aCD3+L2/aCD3	0.0529383	0.951597
178	1230	Q5T200-2	HRSGDDQSGRKRVLHSGSRDREKTKSLEITG	VLHS(1)GS(1)RDREK	ZC3H13	S1337	S	14.1896	14.1404	14.0562	14.2822	14.1565	14.2228	14.1856	14.1491	14.1106	aCD3/Unstimulated	0.0917461	0.215013	aCD3+L2/Unstimulated	0.0196901	0.799864	aCD3+L2/aCD3	-0.072056	0.772209
179	54	M0QXD7	NPHVSSFQGSKRGLNSSFETSPKKVKWSSTV	GLNS(0.787)S(0.213)FET(0.65)S(0.349)PK	VRK3	S134	S	11.3617	11.3997	11.5878	11.3775	11.1776	11.7745	11.5856	11.7108	11.5511	aCD3/Unstimulated	-0.0065292	0.971046	aCD3+L2/Unstimulated	0.166108	0.334823	aCD3+L2/aCD3	0.172637	0.760965
180	229	Q5T8J1	SPAPKAPRGSSSQGPSQTSTPTDVTAIHL__	GSSSQGPS(0.997)QT(0.002)S(0.245)T(0.753)PT(0.002)DVTAIHL	CCND3	S1341	S	12.1652	11.9586	12.2188	12.2863	12.071	12.4827	12.1345	12.4331	12.249	aCD3/Unstimulated	0.165785	0.263995	aCD3+L2/Unstimulated	0.15801	0.294783	aCD3+L2/aCD3	-0.00777505	0.999459
181	1984	Q9UQ35	RSRSRTSPITRRRSRSRTSPVTRRRSRSRTS	S(0.992)RS(0.991)RT(0.361)S(0.655)PVT(0.001)R	SRRM2	S1346	S	11.4999	11.6773	11.52	11.4583	11.5777	11.1522	11.5826	11.5325	11.3933	aCD3/Unstimulated	-0.169707	0.214315	aCD3+L2/Unstimulated	-0.0629188	0.647237	aCD3+L2/aCD3	0.106788	0.828975
182	1087	Q6PD62	SPRRPRRQRSDQDSDSDQPSRKRRPSGSEQS	RQRS(1)DQDS(1)DS(1)DQPSR	CTR9	S1349	S	10.849	11.1244	10.9921	10.5479	11.0673	10.449	10.8896	10.6556	10.9464	aCD3/Unstimulated	-0.300442	0.135671	aCD3+L2/Unstimulated	-0.157992	0.422519	aCD3+L2/aCD3	0.142449	0.840985
183	559	Q8WWM7-6	ELRKFGAQFKLQPSSSPENSLDPFPPRILKE	LQPS(0.07)S(0.946)S(0.984)PENSLDPFPPR	ATXN2L	S135	S	11.4559	11.9445	11.9555	12.2419	11.9461	12.275	12.2028	12.1592	12.1059	aCD3/Unstimulated	0.368988	0.0600707	aCD3+L2/Unstimulated	0.370638	0.0651869	aCD3+L2/aCD3	0.00164967	0.999563
184	375	Q99638	KFRSLFFGSILAPVRSPQGPSPVLAEDSEGE	SLFFGSILAPVRS(1)PQGPSPVLAEDS(1)EGEG	RAD9A	S1352	S	10.7527	10.7208	10.8135	10.942	10.347	11.519	10.9358	11.3013	10.9133	aCD3/Unstimulated	0.173647	0.560227	aCD3+L2/Unstimulated	0.287797	0.348407	aCD3+L2/aCD3	0.11415	0.924667
185	251	H0YCQ7	KVDNELKNLEHLSSFSSDEDDPGYSQDAYKS	NLEHLS(0.002)S(0.007)FS(0.993)S(0.998)DEDDPGYSQDAYK	QSER1	S1354	S	11.7077	11.6607	12.1627	12.0385	11.9122	12.3989	12.234	12.0302	11.9611	aCD3/Unstimulated	0.272828	0.177112	aCD3+L2/Unstimulated	0.231361	0.252506	aCD3+L2/aCD3	-0.0414676	0.967282
186	818	A0A0A0MTP7	QSRSPKRDTTRESRRSESLSPRRETSRENKR	ES(0.008)RRS(0.992)ES(1)LS(1)PR	SCAF11	S1356	S	12.4497	12.5184	12.6888	12.4197	12.5183	12.5802	12.4175	12.5328	12.5057	aCD3/Unstimulated	-0.0462423	0.619433	aCD3+L2/Unstimulated	-0.0669629	0.478965	aCD3+L2/aCD3	-0.0207206	0.965004
187	46	H0YNE5	YSQRWKRTQRHGRSQSLPNSLDYTQTSDPGR	S(0.008)QS(0.965)LPNS(0.027)LDYTQTSDPGR	RMDN3	S1357	S	11.7698	11.7607	11.7938	11.8157	11.7566	11.9677	11.8095	11.7191	12.0001	aCD3/Unstimulated	0.0718997	0.475838	aCD3+L2/Unstimulated	0.06815	0.509545	aCD3+L2/aCD3	-0.00374974	0.999459
188	626	F5H0Q6	REKEREEWERQYSRQSRSPSPRYSREYSSSR	QYS(0.013)RQS(0.992)RS(0.994)PS(1)PR	CLASRP	S136	S	11.4571	11.5712	11.616	11.6936	11.463	11.6586	11.5223	11.4787	11.6003	aCD3/Unstimulated	0.0569704	0.540899	aCD3+L2/Unstimulated	-0.0143319	0.888221	aCD3+L2/aCD3	-0.0713023	0.838633
189	216	Q9Y388	GPKKHSSKNSERAQKSEPREGQKLPKSRTAY	AQKS(1)EPREGQK	RBMX2	S1361	S	13.4851	13.3377	13.2857	13.0791	13.3015	13.162	13.1063	12.9082	12.9533	aCD3/Unstimulated	-0.188663	0.0920968	aCD3+L2/Unstimulated	-0.380241	0.0333462	aCD3+L2/aCD3	-0.191578	0.413356
190	213	Q92882	VRTLSNAEDYLDDEDSD______________	TLSNAEDYLDDEDS(1)D	OSTF1	S1366	S	11.055	10.7217	11.1672	11.1628	11.2501	11.4512	11.179	10.9798	11.3243	aCD3/Unstimulated	0.3067	0.0851328	aCD3+L2/Unstimulated	0.179735	0.281144	aCD3+L2/aCD3	-0.126965	0.832443
191	72	Q9UIQ6-3	LLGMSFMNRSSGLRNSATGYRQSPDGACSVP	SSGLRNS(0.949)AT(0.05)GYR	LNPEP	S1367	S	14.1514	14.2375	14.3215	14.0999	14.2195	14.1151	14.0006	14.0631	14.0159	aCD3/Unstimulated	-0.09199	0.235448	aCD3+L2/Unstimulated	-0.210278	0.0441158	aCD3+L2/aCD3	-0.118288	0.528121
192	2133	O75643	QEYKFSVDVKEAETDSDSD____________	FSVDVKEAETDS(1)DS(1)D	SNRNP200	S1369	S	12.4252	12.5249	13.0047	13.0081	12.7607	13.1493	12.8306	12.9666	12.9905	aCD3/Unstimulated	0.321113	0.10642	aCD3+L2/Unstimulated	0.277638	0.157928	aCD3+L2/aCD3	-0.0434758	0.962067
193	617	Q66K74-2	LAASSIPRPRTPSPESHRSPAEGSERLSLSP	T(0.986)PS(0.02)PES(0.99)HRS(0.005)PAEGSER	MAP1S	S1372	S	13.156	13.1026	13.2261	13.1944	13.1073	12.9381	13.2817	13.0621	12.9281	aCD3/Unstimulated	-0.081613	0.497857	aCD3+L2/Unstimulated	-0.070951	0.5666	aCD3+L2/aCD3	0.010662	0.992433
194	451	P23497	RSTSTWRIPSRKRRFSSSDFSDLSNGEELQE	RFS(0.955)S(0.843)S(0.201)DFS(0.002)DLSNGEELQETCSSSLR	SP100	S1375	S	12.6263	12.5945	12.7492	13.1111	12.9581	13.2637	13.1846	13.1144	13.1482	aCD3/Unstimulated	0.454316	0.0213367	aCD3+L2/Unstimulated	0.49245	0.0166059	aCD3+L2/aCD3	0.0381338	0.924667
195	278	C9J0I9	PGLEGRPERLPLVPESPRRMMTRSQDATFSP	LPLVPES(1)PRR	ZC3HC1	S1376	S	12.7954	12.6641	12.7972	12.7433	12.9109	12.7437	12.8396	12.9424	12.8492	aCD3/Unstimulated	0.0470708	0.576433	aCD3+L2/Unstimulated	0.124846	0.161247	aCD3+L2/aCD3	0.0777748	0.800376
196	106	Q6P1L5	STSPTRGGGNAAARTSPTVATQTGASATSTR	T(0.195)S(0.802)PT(0.003)VATQTGASATSTR	FAM117B	S1377	S	13.5878	13.5205	13.6515	13.7314	13.6612	13.791	13.6089	13.7074	13.6482	aCD3/Unstimulated	0.141307	0.0829883	aCD3+L2/Unstimulated	0.0682738	0.367001	aCD3+L2/aCD3	-0.0730333	0.775683
197	7	H0YJK1	_________UMKRASSLNVLNVGGKAAEDRF	AS(0.135)S(0.865)LNVLNVGGK	KLC1	S1379	S	15.1531	15.1056	15.137	15.2024	15.1778	15.1853	15.0781	15.0982	15.1147	aCD3/Unstimulated	0.0566	0.324598	aCD3+L2/Unstimulated	-0.0349542	0.551708	aCD3+L2/aCD3	-0.0915542	0.511673
198	614	A0A0A0MS99	SSSSSYSGDISRHHNSTAELQKAEAKKEETW	HHNS(0.896)T(0.104)AELQKAEAK	ABCC1	S1382	S	16.5643	16.4946	16.5277	16.5257	16.5255	16.4091	16.2398	16.409	16.3097	aCD3/Unstimulated	-0.0421005	0.583691	aCD3+L2/Unstimulated	-0.209404	0.0449469	aCD3+L2/aCD3	-0.167303	0.310413
199	343	P49790-2	IPSIVSSPLNSPLDRSGIDITDFQAKREKVD	RIPS(0.043)IVS(0.507)S(0.451)PLNS(1)PLDRS(0.994)GIDIT(0.006)DFQAK	NUP153	S1383	S	11.8633	11.5095	12.0103	12.279	11.7369	12.5506	12.1259	12.0777	12.1928	aCD3/Unstimulated	0.394487	0.117249	aCD3+L2/Unstimulated	0.337759	0.176138	aCD3+L2/aCD3	-0.0567275	0.959074
200	1842	Q9UQ35	RQESSRTSSRRRRGRSRTPPTSRKRSRSRTS	GRS(1)RT(0.99)PPT(0.003)S(0.007)R	SRRM2	S1389	S	12.7886	12.8068	12.929	12.791	12.9625	12.546	12.519	12.7729	12.7333	aCD3/Unstimulated	-0.0749859	0.577024	aCD3+L2/Unstimulated	-0.166423	0.231624	aCD3+L2/aCD3	-0.0914371	0.847636
201	307	O43765	IEQLRSQIRSRTPSASNDDQQE_________	SQIRS(0.678)RT(0.322)PS(0.083)AS(0.917)NDDQQE	SGTA	S139	S	11.4583	11.5684	11.4616	11.8634	11.8372	11.8626	11.2329	11.5398	11.5015	aCD3/Unstimulated	0.358307	0.0298435	aCD3+L2/Unstimulated	-0.071347	0.486054	aCD3+L2/aCD3	-0.429654	0.0588815
202	399	Q9H0D6-2	AAYEMRMQNNSSPSISPNTSFTSDGSPSPLG	MQNNS(0.2)S(0.798)PS(0.003)IS(0.998)PNTSFTSDGSPSPLGGIKR	XRN2	S1393	S	13.4619	13.5149	13.7124	14.0008	13.9071	14.176	13.8949	13.9568	13.9267	aCD3/Unstimulated	0.464874	0.0232479	aCD3+L2/Unstimulated	0.363077	0.0359357	aCD3+L2/aCD3	-0.101798	0.786997
203	30	O75379	TGSVKSERRNLLEDDSDEEEDFFLRGPSGPR	NLLEDDS(1)DEEEDFFLRGPSGPR	VAMP4	S1395	S	11.2268	11.1157	11.7896	11.8702	11.6309	12.056	11.6039	11.9134	11.7872	aCD3/Unstimulated	0.474968	0.0596493	aCD3+L2/Unstimulated	0.390767	0.102866	aCD3+L2/aCD3	-0.0842008	0.924667
204	1430	Q12888	AVPGPLGIEDISPNLSPDDKSFSRVVPRVPD	ETAVPGPLGIEDIS(1)PNLS(0.999)PDDKS(0.001)FSR	TP53BP1	S1397	S	12.7822	12.7778	12.8331	13.3069	13.0165	13.4953	13.1707	13.3381	13.3073	aCD3/Unstimulated	0.475188	0.0298435	aCD3+L2/Unstimulated	0.474332	0.0347978	aCD3+L2/aCD3	-0.000855203	0.999563
205	75	Q96S55-2	RAKGPSPPGAKRRRLSESSALKQPATPTAAE	RLS(0.785)ES(0.099)S(0.115)ALKQPAT(0.001)PTAAES(1)S(1)EGEGEEGDDGGETESR	WRNIP1	S1399	S	12.7275	12.6433	12.8544	12.8152	12.7043	13.0011	13.1032	13.0095	12.9146	aCD3/Unstimulated	0.0984628	0.374523	aCD3+L2/Unstimulated	0.267366	0.0527419	aCD3+L2/aCD3	0.168903	0.540073
206	333	C9JJY0	VKQPRNIEEPSNIPVSEK_____________	NIEEPSNIPVS(1)EK	GTF2A1L	S140	S	11.4594	11.6172	11.5214	11.2067	11.9765	11.1059	11.0645	11.2261	11.2849	aCD3/Unstimulated	-0.102965	0.669319	aCD3+L2/Unstimulated	-0.340809	0.176257	aCD3+L2/aCD3	-0.237844	0.772209
207	132	O75152	QLSVQQNKLSVQSNPSPQLRSVMKVESSENV	LSVQSNPS(1)PQLR	ZC3H11A	S1404	S	13.4332	13.5528	13.7052	13.6229	13.7409	13.7013	13.467	13.6459	13.7101	aCD3/Unstimulated	0.124662	0.250213	aCD3+L2/Unstimulated	0.0439165	0.693625	aCD3+L2/aCD3	-0.0807454	0.839263
208	42	Q1ED39	TRYSVLNNDDYFADVSPLRATSPSKSVAHGQ	YSVLNNDDY(0.006)FADVS(0.982)PLRAT(0.537)S(0.452)PS(0.021)K	KNOP1	S141	S	11.4678	11.8202	11.7842	12.1478	11.7049	12.1413	12.0379	11.8753	11.8234	aCD3/Unstimulated	0.307249	0.0931421	aCD3+L2/Unstimulated	0.221476	0.205967	aCD3+L2/aCD3	-0.0857738	0.894852
209	177	Q9BXB4	GKNNPPLKSRSFSLASSSNSPISQRRPSQNA	S(0.227)FS(0.773)LAS(0.964)S(0.035)S(0.002)NSPISQR	OSBPL11	S1410	S	11.3603	11.341	11.6128	11.4055	11.4258	11.5419	11.6108	11.7151	11.3946	aCD3/Unstimulated	0.0197058	0.878443	aCD3+L2/Unstimulated	0.135462	0.284891	aCD3+L2/aCD3	0.115756	0.796883
210	174	Q9BXB4	EAIGKNNPPLKSRSFSLASSSNSPISQRRPS	S(0.035)FS(0.965)LAS(0.953)S(0.046)SNSPISQR	OSBPL11	S1411	S	12.3028	12.3554	12.5793	12.5224	12.466	12.6898	12.7956	12.6779	12.5168	aCD3/Unstimulated	0.146895	0.239189	aCD3+L2/Unstimulated	0.250955	0.0761471	aCD3+L2/aCD3	0.104061	0.820826
211	120	P22670	VSEGAMRASETVSEASPGSTASQTGVPTQVV	ASET(0.001)VS(0.012)EAS(0.97)PGS(0.016)T(0.001)ASQTGVPTQVVQQVQGTQQR	RFX1	S142	S	11.474	11.0849	11.5802	11.5367	11.8362	11.7085	11.8522	11.763	11.8232	aCD3/Unstimulated	0.314114	0.0694835	aCD3+L2/Unstimulated	0.433079	0.0424857	aCD3+L2/aCD3	0.118964	0.834351
212	15	H0YF64	_UYLLPPQPVKQFLISPPASPPVGWKQSEDA	QFLIS(1)PPAS(1)PPVGWK	RCAN3	S1420	S	10.4636	10.4595	10.8429	10.5474	10.7917	10.8207	11.0986	10.7861	10.9854	aCD3/Unstimulated	0.131212	0.395506	aCD3+L2/Unstimulated	0.368013	0.0539642	aCD3+L2/aCD3	0.236801	0.537835
213	533	Q6P2E9-2	VPAPRLPAKDWKTKGSPRTSPKLKRKSKKDD	T(0.127)KGS(0.866)PRT(0.397)S(0.61)PK	EDC4	S1422	S	15.6223	15.5612	15.5444	15.3755	15.4394	15.6449	15.6928	15.4173	15.687	aCD3/Unstimulated	-0.0893587	0.433598	aCD3+L2/Unstimulated	0.0230488	0.853556	aCD3+L2/aCD3	0.112408	0.780603
214	100	I3L1Q2	GPLILLDLNDENSNQSFHSEGSLQKGTEPSP	GGGPLILLDLNDENS(1)NQS(0.996)FHS(0.004)EGSLQK	BCL7C	S1427	S	11.7263	12.0891	12.5534	12.2785	12.3003	12.4444	12.2419	12.507	12.3461	aCD3/Unstimulated	0.218139	0.31327	aCD3+L2/Unstimulated	0.24207	0.27609	aCD3+L2/aCD3	0.0239308	0.988945
215	418	E7EX17	RHPSWRSEETQERERSRTGSESSQTGTSTTS	ERS(0.982)RT(0.401)GS(0.566)ES(0.919)S(0.128)QT(0.004)GTSTTSSR	EIF4B	S143	S	11.4855	11.286	11.4456	11.3248	11.116	11.0748	11.5342	11.4573	11.4932	aCD3/Unstimulated	-0.233824	0.0493644	aCD3+L2/Unstimulated	0.0892083	0.37836	aCD3+L2/aCD3	0.323032	0.119209
216	330	P49790-2	LEKMSSPLADAKRIPSIVSSPLNSPLDRSGI	RIPS(1)IVS(0.428)S(0.573)PLNS(1)PLDR	NUP153	S1432	S	11.1289	11.4359	11.8017	11.5565	11.3911	12.1837	11.8046	11.9095	11.9728	aCD3/Unstimulated	0.254944	0.328884	aCD3+L2/Unstimulated	0.440112	0.120385	aCD3+L2/aCD3	0.185167	0.847636
217	469	O76021	TPKKPEAKFFTTPSKSVRKASHTPKKWPKKP	FFT(0.154)T(0.847)PS(0.253)KS(0.747)VR	RSL1D1	S1433	S	13.0589	13.0435	12.9861	13.0195	12.7093	12.8452	12.8301	12.8619	13.0482	aCD3/Unstimulated	-0.17151	0.133243	aCD3+L2/Unstimulated	-0.116096	0.297822	aCD3+L2/aCD3	0.0554132	0.894476
218	155	A0A0A6YYC8	PGKECDSPKKRGRSRSVPVSFYEIRSPEISP	S(0.015)RS(0.985)VPVSFYEIR	Unknown	S1438	S	13.7384	13.76	13.8977	13.9159	13.836	13.9961	13.7675	13.8263	13.802	aCD3/Unstimulated	0.117269	0.154935	aCD3+L2/Unstimulated	-0.000152297	0.99839	aCD3+L2/aCD3	-0.117421	0.554599
219	424	A0A087WUU9	APPSATLPAGAAAPPSPPFSFQLPRRLSDSP	SQQQQQQQGLAPPAQPPAPPS(0.001)AT(0.001)LPAGAAAPPS(0.959)PPFS(0.04)FQLPR	ZFP36L2	S144	S	11.5085	11.594	11.9623	11.8138	11.3876	12.1479	11.881	11.9464	12.0695	aCD3/Unstimulated	0.0948184	0.673095	aCD3+L2/Unstimulated	0.277355	0.229716	aCD3+L2/aCD3	0.182537	0.824597
220	2730	Q5T4S7-3	VLRPRNKRRHVTLPSSPRSNTPMGDKDDDDD	HVTLPS(0.024)S(0.976)PR	UBR4	S1441	S	15.5182	15.5945	15.6636	15.3753	15.4177	15.4235	15.4691	15.4638	15.4832	aCD3/Unstimulated	-0.186591	0.036491	aCD3+L2/Unstimulated	-0.120089	0.101752	aCD3+L2/aCD3	0.0665022	0.772209
221	91	H0YA01	EALPISESSFKLLGSSEDLSSDSESHLPEEP	LLGS(0.228)S(0.761)EDLS(0.371)S(0.371)DS(0.134)ES(0.134)HLPEEPAPLSPQQAFR	TBC1D1	S1442	S	9.327	9.391	9.88688	10.076	9.75669	10.0254	10.0034	9.66144	9.85178	aCD3/Unstimulated	0.417753	0.0600111	aCD3+L2/Unstimulated	0.303921	0.139438	aCD3+L2/aCD3	-0.113832	0.879342
222	606	A9Z1X7	PSPPPRRRSPSPRRYSPPIQRRYSPSPPPKR	RYS(1)PPIQR	SRRM1	S1443	S	16.0431	16.0647	16.0649	16.0868	16.1293	16.1593	16.0274	15.979	16.0606	aCD3/Unstimulated	0.0675656	0.275309	aCD3+L2/Unstimulated	-0.0352463	0.57362	aCD3+L2/aCD3	-0.102812	0.481418
223	2658	Q6KC79	TNARNKAITSLLGGGSPKNNTAAETEDDESD	AITSLLGGGS(1)PK	NIPBL	S1445	S	14.0396	14.1133	14.3637	14.5139	14.3518	14.7603	14.5072	14.469	14.4829	aCD3/Unstimulated	0.369759	0.0384241	aCD3+L2/Unstimulated	0.314145	0.0580308	aCD3+L2/aCD3	-0.0556144	0.923423
224	269	A0A0A0MSK5	LKNKYQGQDEKLWKRSQTFLEKHLNSSHPRS	RS(1)QT(0.991)FLEKHLNS(0.431)S(0.578)HPR	TOR1AIP1	S145	S	11.5222	11.5417	11.7869	11.8463	11.6813	11.7312	11.9595	11.6938	11.6372	aCD3/Unstimulated	0.136003	0.285121	aCD3+L2/Unstimulated	0.146543	0.260136	aCD3+L2/aCD3	0.0105401	0.99368
225	64	I3L254	QNTQLKRFIQELSGSSPKRRRAEDKDEGIGS	FIQELSGS(0.051)S(0.949)PK	TFAP4	S1451	S	11.24	11.0252	11.3056	11.3862	11.095	11.6625	11.3249	11.2109	11.2782	aCD3/Unstimulated	0.190972	0.245143	aCD3+L2/Unstimulated	0.0810773	0.62591	aCD3+L2/aCD3	-0.109894	0.847636
226	211	Q14694	FMGDMPPSVTPRTCNSPQNSTDSVSDIVPDS	T(0.082)CNS(0.871)PQNS(0.043)T(0.004)DSVSDIVPDSPFPGALGSDTR	USP10	S1452	S	9.99884	10.0035	10.7094	10.3323	10.6583	11.092	10.8532	10.8989	10.9697	aCD3/Unstimulated	0.456953	0.111989	aCD3+L2/Unstimulated	0.670004	0.0497456	aCD3+L2/aCD3	0.213051	0.829923
227	679	Q96TA1-2	PAGESPQPKAAPEASSPPASPLQHLLPGKAV	AAPEAS(0.13)S(0.871)PPAS(0.999)PLQHLLPGK	FAM129B	S1453	S	14.5463	14.5115	14.7651	14.884	14.9133	14.9581	14.8425	14.8877	14.9545	aCD3/Unstimulated	0.310832	0.0298435	aCD3+L2/Unstimulated	0.287246	0.0396392	aCD3+L2/aCD3	-0.0235857	0.955024
228	122	I3L1Q2	LQKGTEPSPGGTPQPSRPVSPAGPPEGVPEE	GT(0.261)EPS(0.804)PGGT(0.935)PQPS(1)RPVS(1)PAGPPEGVPEEAQPPR	BCL7C	S1456	S	10.6899	10.8918	11.2495	11.5238	11.5509	11.9771	11.4125	11.4986	11.5303	aCD3/Unstimulated	0.740198	0.0293884	aCD3+L2/Unstimulated	0.536736	0.0424857	aCD3+L2/aCD3	-0.203462	0.747208
229	648	O60293-2	LKSLANKRAFKPEETSSNSDPPSPPVLNNSH	AFKPEET(0.344)S(0.81)S(0.924)NS(0.924)DPPS(0.996)PPVLNNS(0.002)HPVPR	ZFC3H1	S146	S	11.5383	11.6868	11.6242	11.8393	11.7912	12.0951	11.7317	11.6526	11.6395	aCD3/Unstimulated	0.292092	0.036491	aCD3+L2/Unstimulated	0.0581647	0.580618	aCD3+L2/aCD3	-0.233927	0.29841
230	489	O14617-3	AVFHEEEQRRPKHRPSEADEEELARRREARK	HRPS(1)EADEEELAR	AP3D1	S1461	S	14.8017	14.7995	14.7875	14.8574	14.8313	14.9167	14.753	14.7663	14.8442	aCD3/Unstimulated	0.0722453	0.260268	aCD3+L2/Unstimulated	-0.00842714	0.901709	aCD3+L2/aCD3	-0.0806724	0.656578
231	128	Q9H0E9-3	SPQKKMLGQKATPPPSPLLSELLKKGSLLPT	AT(1)PPPS(1)PLLSELLKK	BRD8	S1462	S	11.671	11.6511	11.6722	12.1387	11.6339	12.1181	12.0777	12.2918	12.2149	aCD3/Unstimulated	0.298813	0.0792203	aCD3+L2/Unstimulated	0.530063	0.0356283	aCD3+L2/aCD3	0.23125	0.546551
232	1435	Q15154	QRALYALQDIVSRHISESHEKGENVKSVNSG	HIS(0.996)ES(0.004)HEKGENVK	PCM1	S1467	S	15.5008	15.5295	15.4969	15.6899	15.6349	15.7556	15.6727	15.5279	15.6911	aCD3/Unstimulated	0.184448	0.0456339	aCD3+L2/Unstimulated	0.121515	0.133994	aCD3+L2/aCD3	-0.0629323	0.824068
233	48	P68363	DGQMPSDKTIGGGDDSFNTFFSETGAGKHVP	TIGGGDDS(0.998)FNT(0.002)FFSETGAGK	TUBA1B	S1468	S	13.3043	13.2959	13.3339	13.0928	12.8157	13.2696	12.8494	13.013	13.0164	aCD3/Unstimulated	-0.252004	0.078293	aCD3+L2/Unstimulated	-0.35175	0.044906	aCD3+L2/aCD3	-0.0997462	0.834351
234	25	A6PVV7	EKHVQVRHGLQLGAQSPGRGTTLARGSSARA	HGLQLGAQS(1)PGR	ZNF687	S1471	S	15.9691	15.8735	15.9085	16.0349	16.0584	15.9943	15.9336	15.9336	15.9025	aCD3/Unstimulated	0.112188	0.0964778	aCD3+L2/Unstimulated	0.00619679	0.928676	aCD3+L2/aCD3	-0.105991	0.469919
235	1429	H0Y7L2	SRGQLERSPSGSAFGSQENLRWRKDMTHWRQ	SPSGSAFGS(1)QENLR	DOCK7	S1473	S	14.1456	14.1355	14.147	14.1804	14.3194	14.287	14.0757	14.1758	14.2541	aCD3/Unstimulated	0.119595	0.139663	aCD3+L2/Unstimulated	0.0258743	0.750215	aCD3+L2/aCD3	-0.0937202	0.679947
236	8	R4GMM6	________MSSDRQRSDDESPSTSSGSSDAD	QRS(1)DDESPSTSSGSSDADQRDPAAPEPEEQEER	UBE2E3	S1478	S	12.4373	12.4819	12.4695	12.4138	12.6003	12.7717	12.8486	12.8383	12.6283	aCD3/Unstimulated	0.132376	0.262228	aCD3+L2/Unstimulated	0.308824	0.0469844	aCD3+L2/aCD3	0.176449	0.541987
237	20	P31350	RVPLAPITDPQQLQLSPLKGLSLVDKENTPP	VPLAPITDPQQLQLS(1)PLK	RRM2	S148	S	11.5481	11.6271	11.8524	11.6191	11.6055	11.9225	12.0162	11.9578	11.9816	aCD3/Unstimulated	0.0398531	0.753257	aCD3+L2/Unstimulated	0.309342	0.0505365	aCD3+L2/aCD3	0.269489	0.313888
238	559	Q9UGU0-2	SDTTYKGGASEKAGSSPAQGAQNEPPRLNAS	AGS(0.23)S(0.77)PAQGAQNEPPRLNAS(0.797)PAAREEAT(0.46)S(0.743)PGAK	TCF20	S1482	S	13.7211	13.4593	13.8496	13.821	13.7861	13.8383	13.8945	13.7554	13.8911	aCD3/Unstimulated	0.13847	0.237465	aCD3+L2/Unstimulated	0.17037	0.162231	aCD3+L2/aCD3	0.0318997	0.951597
239	583	Q9UGU0-2	PPRLNASPAAREEATSPGAKDMPLSSDGNPK	LNAS(1)PAAREEAT(0.2)S(0.8)PGAK	TCF20	S1483	S	15.56	15.5665	15.5675	15.6246	15.6068	15.6446	15.7692	15.648	15.7271	aCD3/Unstimulated	0.0606627	0.335864	aCD3+L2/Unstimulated	0.150081	0.0533509	aCD3+L2/aCD3	0.0894188	0.585917
240	574	Q9UGU0-2	SPAQGAQNEPPRLNASPAAREEATSPGAKDM	LNAS(1)PAAREEAT(0.2)S(0.8)PGAK	TCF20	S1484	S	15.7604	15.7173	15.7931	15.8285	15.8083	15.852	15.9739	15.841	15.9221	aCD3/Unstimulated	0.0726749	0.2818	aCD3+L2/Unstimulated	0.155387	0.0565303	aCD3+L2/aCD3	0.0827119	0.672579
241	1064	Q8N3U4	LAGGDDDTMSVISGISSRGSTVRSKKSKPST	NSLLAGGDDDTMS(0.002)VIS(0.997)GIS(0.852)S(0.148)R	STAG2	S1485	S	11.1322	11.163	11.3233	11.6478	11.2537	11.6167	11.6459	11.8105	11.522	aCD3/Unstimulated	0.299889	0.0661576	aCD3+L2/Unstimulated	0.45332	0.0396392	aCD3+L2/aCD3	0.153431	0.74878
242	1061	Q8N3U4	NSLLAGGDDDTMSVISGISSRGSTVRSKKSK	NSLLAGGDDDTMS(0.002)VIS(0.997)GIS(0.852)S(0.148)R	STAG2	S1486	S	11.6846	11.7835	11.8801	12.2091	11.8094	12.2843	12.1529	12.3891	12.2348	aCD3/Unstimulated	0.318194	0.0642045	aCD3+L2/Unstimulated	0.476232	0.0396392	aCD3+L2/aCD3	0.158038	0.758332
243	78	O95685	RLRPIILRRARSLPSSPERRQKAAGAPGAAC	S(0.99)LPS(0.026)S(0.984)PERR	PPP1R3D	S1487	S	11.9644	12.2438	12.3269	12.155	12.3111	12.6005	12.2305	12.1555	12.4283	aCD3/Unstimulated	0.177146	0.282357	aCD3+L2/Unstimulated	0.0930216	0.576222	aCD3+L2/aCD3	-0.084124	0.892579
244	74	O95685	GCDPRLRPIILRRARSLPSSPERRQKAAGAP	S(0.995)LPS(0.076)S(0.929)PERR	PPP1R3D	S1488	S	13.8666	14.0636	14.0617	13.9766	14.0132	14.1065	13.9202	13.8782	14.0363	aCD3/Unstimulated	0.0348042	0.705223	aCD3+L2/Unstimulated	-0.0524539	0.573802	aCD3+L2/aCD3	-0.0872581	0.790029
245	15	H3BPI1	_QELIDLRGPVPGDLSQTSEDQSLSDFEISN	GPVPGDLS(0.961)QT(0.067)S(0.972)EDQSLSDFEISNR	SNX29	S149	S	11.5661	11.5635	12.0528	12.1085	12.0159	12.2735	12.1574	12.1572	12.0176	aCD3/Unstimulated	0.405174	0.0427008	aCD3+L2/Unstimulated	0.383296	0.0530236	aCD3+L2/aCD3	-0.021878	0.987115
246	973	E7ET15	RSHKESSRSRSSHKDSPRDVSKKAKRSPSGS	S(0.917)S(0.087)HKDS(0.996)PRDVSK	U2SURP	S1490	S	14.5258	14.472	14.5087	14.5508	14.5445	14.6056	14.6245	14.4905	14.4889	aCD3/Unstimulated	0.0648355	0.348592	aCD3+L2/Unstimulated	0.0325126	0.648551	aCD3+L2/aCD3	-0.032323	0.904583
247	514	Q13263-2	LAEGPGAEGPRLASPSGSTSSGLEVVAPEGT	LAS(0.984)PS(0.869)GS(0.118)T(0.029)SSGLEVVAPEGTSAPGGGPGTLDDSATICR	TRIM28	S1491	S	11.7886	11.8053	12.1689	12.2525	11.9345	12.4852	12.022	12.337	12.3287	aCD3/Unstimulated	0.303142	0.134874	aCD3+L2/Unstimulated	0.308323	0.136473	aCD3+L2/aCD3	0.00518156	0.999563
248	512	Q13263-2	MALAEGPGAEGPRLASPSGSTSSGLEVVAPE	LAS(0.984)PS(0.869)GS(0.118)T(0.029)SSGLEVVAPEGTSAPGGGPGTLDDSATICR	TRIM28	S1492	S	13.1623	13.1906	13.3951	13.5371	13.4422	13.7154	13.3917	13.5328	13.7152	aCD3/Unstimulated	0.315579	0.0456288	aCD3+L2/Unstimulated	0.297239	0.0574299	aCD3+L2/aCD3	-0.0183396	0.985603
249	392	Q92769-3	SIRASDKRIACDEEFSDSEDEGEGGRRNVAD	IACDEEFS(1)DS(1)EDEGEGGRR	HDAC2	S1494	S	11.3936	11.1884	11.6358	11.3918	11.3924	11.7313	11.4583	11.4144	11.5745	aCD3/Unstimulated	0.0992305	0.520451	aCD3+L2/Unstimulated	0.0764586	0.630562	aCD3+L2/aCD3	-0.0227718	0.985603
250	229	Q5STZ8	PPKQGKEKAKKAEQGSEEEGEGEEEEEEGGE	KAEQGS(1)EEEGEGEEEEEEGGESKADDPYAHLSK	ABCF1	S1496	S	12.372	12.2926	12.4521	12.7148	12.5386	12.7488	12.654	12.6494	12.5996	aCD3/Unstimulated	0.295136	0.0299073	aCD3+L2/Unstimulated	0.262099	0.0414269	aCD3+L2/aCD3	-0.0330367	0.924667
251	380	Q12888	PSPDAFRSTPFIVPSSPTEQEGRQDKPMDTS	STPFIVPS(0.03)S(0.907)PT(0.063)EQEGR	TP53BP1	S1497	S	13.0544	13.1488	13.3188	13.3925	13.4619	13.5974	13.347	13.5047	13.5995	aCD3/Unstimulated	0.309898	0.0381074	aCD3+L2/Unstimulated	0.309731	0.0450616	aCD3+L2/aCD3	-0.00016763	0.999563
252	810	F6RY50	ELRASFLPRTLSLRNSISRIMSEAGSGTLED	T(0.008)LS(0.992)LRNS(0.995)IS(0.005)R	SIPA1	S1498	S	13.3261	13.4512	13.3756	13.7051	13.7142	13.7869	13.6853	13.6078	13.6926	aCD3/Unstimulated	0.351089	0.0181719	aCD3+L2/Unstimulated	0.277591	0.0294802	aCD3+L2/aCD3	-0.0734977	0.755174
253	117	Q7Z591-4	ARSSSVPREVLRLSLSSESELPSLPLFSEKS	LS(0.349)LS(0.815)S(0.816)ES(0.019)ELPSLPLFSEK	AKNA	S15	S	8.92772	8.43316	9.17507	9.78079	9.65837	9.83022	9.29626	9.67116	9.91506	aCD3/Unstimulated	0.911144	0.0298435	aCD3+L2/Unstimulated	0.782178	0.0380364	aCD3+L2/aCD3	-0.128967	0.891179
254	46	F8WC91	ERDREREPEAASSRGSPVRVKREFEPASARE	EREPEAAS(0.021)S(0.021)RGS(0.958)PVR	USP39	S1500	S	11.4904	11.4191	11.239	11.2781	11.154	11.284	11.2405	11.2125	11.1648	aCD3/Unstimulated	-0.144109	0.132642	aCD3+L2/Unstimulated	-0.176895	0.0868231	aCD3+L2/aCD3	-0.0327861	0.933784
255	115	Q86UE8-2	PGRSVPPVARSSPQHSLSNPLPRRVEQPLYG	S(0.455)S(0.545)PQHS(1)LS(1)NPLPR	TLK2	S1504	S	14.049	14.078	14.1601	14.1836	14.0343	14.0578	14.1738	14.1348	14.1663	aCD3/Unstimulated	-0.00379859	0.960514	aCD3+L2/Unstimulated	0.0625985	0.401791	aCD3+L2/aCD3	0.0663971	0.80332
256	1462	Q12888	TRRTDVGAGALRRSDSPEIPFQAAAGPSDGL	S(0.146)DS(0.854)PEIPFQAAAGPSDGLDAS(0.076)S(0.914)PGNS(0.01)FVGLR	TP53BP1	S1505	S	12.838	12.7501	13.2339	13.6527	13.3684	13.5816	13.3212	13.3455	13.5395	aCD3/Unstimulated	0.593544	0.0298435	aCD3+L2/Unstimulated	0.461382	0.0421403	aCD3+L2/aCD3	-0.132162	0.82435
257	539	O75151	KDGGKKKGKKSRESASPTIPNLDLLEAHTKE	S(0.597)RES(0.428)AS(0.83)PT(0.145)IPNLDLLEAHTK	PHF2	S1506	S	12.8525	12.6567	12.9712	12.8087	12.968	13.0356	13.0213	12.8928	13.0992	aCD3/Unstimulated	0.110612	0.348592	aCD3+L2/Unstimulated	0.177624	0.15694	aCD3+L2/aCD3	0.0670121	0.882969
258	93	Q6P1L5	GGGGGGGPRTASRSTSPTRGGGNAAARTSPT	S(0.122)T(0.146)S(0.731)PT(0.001)RGGGNAAART(0.168)S(0.491)PT(0.341)VATQTGASATSTR	FAM117B	S1508	S	11.9852	11.9385	12.0752	12.3292	12.3214	12.0542	11.8746	12.0347	12.0664	aCD3/Unstimulated	0.235318	0.0610718	aCD3+L2/Unstimulated	-0.00773193	0.948814	aCD3+L2/aCD3	-0.24305	0.306515
259	382	A0A087WUH0	RQARGRNAPAAVDEGSISPRTLSAIKRALDD	NAPAAVDEGS(1)IS(1)PR	BIVM-ERCC5	S1509	S	12.4617	12.5314	12.5208	12.688	13.0194	12.7785	12.6242	12.6867	12.7412	aCD3/Unstimulated	0.323985	0.0331656	aCD3+L2/Unstimulated	0.179404	0.111354	aCD3+L2/aCD3	-0.144582	0.589355
260	276	P49454	IGKRDANSSFFDNSSSPHLLDQLKAQNQELR	DANS(0.206)S(0.741)FFDNS(0.07)S(0.228)S(0.755)PHLLDQLK	CENPF	S151	S	11.5887	11.7714	11.7501	11.721	11.4635	11.7157	11.681	11.6823	11.8142	aCD3/Unstimulated	-0.069985	0.507615	aCD3+L2/Unstimulated	0.0224358	0.846842	aCD3+L2/aCD3	0.0924208	0.812499
261	99	Q86UE8-2	ISDYFEFAGGSAPGTSPGRSVPPVARSSPQH	ISDYFEFAGGS(0.001)APGT(0.055)S(0.944)PGR	TLK2	S1511	S	11.0124	10.5344	11.0719	11.1542	11.245	11.2424	10.8691	11.2686	11.1274	aCD3/Unstimulated	0.340946	0.08279	aCD3+L2/Unstimulated	0.215462	0.242099	aCD3+L2/aCD3	-0.125484	0.847636
262	62	E5RJV7	RAFLQMDSPKHQSDPSEDEDERSSQKLHSTS	HQS(1)DPS(1)EDEDERSSQK	SGK3	S1512	S	13.4284	13.4008	13.5788	13.5369	13.4549	13.7395	13.4537	13.4463	13.5571	aCD3/Unstimulated	0.107775	0.298	aCD3+L2/Unstimulated	0.0163744	0.884899	aCD3+L2/aCD3	-0.0914003	0.809472
263	375	Q14289	GSLIIHPRKDGEKRNSLPQIPMLNLEARRSH	RNS(1)LPQIPMLNLEAR	PTK2B	S1517	S	12.6049	12.4161	12.6331	12.6534	12.7143	12.749	12.6806	12.8034	12.9093	aCD3/Unstimulated	0.15417	0.133417	aCD3+L2/Unstimulated	0.246384	0.0483916	aCD3+L2/aCD3	0.0922146	0.792058
264	612	P52948-6	IKKLVLKNLNNSNLFSPVNRDSENLASPSEY	NLNNS(0.005)NLFS(0.994)PVNRDS(0.001)ENLAS(0.99)PS(0.01)EYPENGER	NUP98	S1518	S	12.811	12.8809	13.1417	13.1913	13.13	13.2763	13.0602	13.196	13.3049	aCD3/Unstimulated	0.254709	0.0627941	aCD3+L2/Unstimulated	0.24251	0.0771331	aCD3+L2/aCD3	-0.0121993	0.990132
265	146	O75995	SEQEEHELPVLSRQASTGSELCSPSPGSGSF	QAS(0.774)T(0.218)GS(0.008)ELCSPSPGSGSFGEEPPAPQYTGPFCGR	SASH3	S1522	S	12.2661	12.2738	12.5321	12.6117	12.4674	12.8009	12.684	12.764	12.966	aCD3/Unstimulated	0.269338	0.0778723	aCD3+L2/Unstimulated	0.447304	0.0380364	aCD3+L2/aCD3	0.177966	0.644604
266	33	A0A087WWP8	EEPDKEGKEKPHAGVSPRGVKRQRRSSSGGS	EKPHAGVS(1)PR	RSBN1	S1523	S	13.9041	13.8391	14.0612	13.7874	13.879	13.6398	13.7409	13.8162	13.7004	aCD3/Unstimulated	-0.166063	0.116387	aCD3+L2/Unstimulated	-0.182275	0.0992066	aCD3+L2/aCD3	-0.0162115	0.980569
267	182	V9GYM8	SAIYPSDSFRQSLLGSRRGRSSLSLAKSVST	QSLLGS(1)RR	ARHGEF2	S1524	S	13.1286	13.1353	13.004	13.2039	13.243	13.2369	12.5911	12.9087	12.9554	aCD3/Unstimulated	0.138631	0.232294	aCD3+L2/Unstimulated	-0.270909	0.0535524	aCD3+L2/aCD3	-0.40954	0.099442
268	1026	Q8IY21	TDHIERYGFPPDLTLSPRESIQLYDAMFQIW	Y(1)GFPPDLT(1)LS(1)PR	DDX60	S153	S	11.6091	11.669	11.818	11.907	11.8654	11.9592	11.9459	11.9923	11.9891	aCD3/Unstimulated	0.211862	0.0386988	aCD3+L2/Unstimulated	0.277092	0.0347978	aCD3+L2/aCD3	0.0652296	0.82435
269	127	H0Y503	QMKKFVEWLKNAEEESESEAEEGD_______	FVEWLKNAEEES(1)ES(1)EAEEGD	BZW1	S1530	S	10.8141	10.6668	11.3285	11.1041	10.7194	11.5161	10.6687	10.8987	10.8427	aCD3/Unstimulated	0.176752	0.495091	aCD3+L2/Unstimulated	-0.133083	0.617408	aCD3+L2/aCD3	-0.309835	0.690002
270	1419	Q02880-2	EFVPSDGLDKDEYTFSPGKSKATPEKSLHDK	AS(0.995)PIT(0.005)NDGEDEFVPS(1)DGLDKDEYT(0.033)FS(0.967)PGK	TOP2B	S1532	S	9.86418	10.4965	10.5352	10.8211	10.5497	11.2034	11.0668	10.6207	10.7553	aCD3/Unstimulated	0.559391	0.0636368	aCD3+L2/Unstimulated	0.51561	0.0857305	aCD3+L2/aCD3	-0.0437802	0.980232
271	529	Q6IN85-4	KTNLTSQSSTTNLPGSPGSPGSPGSPGSPGS	TNLTSQSS(0.001)T(0.003)T(0.012)NLPGS(0.966)PGS(0.023)PGS(0.917)PGS(0.18)PGS(0.84)PGS(0.058)VPK	SMEK1	S1533	S	13.6363	13.6251	13.8686	13.9869	13.8055	14.0749	13.7887	13.9739	14.0301	aCD3/Unstimulated	0.245797	0.0724871	aCD3+L2/Unstimulated	0.220914	0.101785	aCD3+L2/aCD3	-0.0248833	0.968832
272	535	Q6IN85-4	QSSTTNLPGSPGSPGSPGSPGSPGSVPKNTS	TNLTSQSS(0.001)T(0.003)T(0.012)NLPGS(0.966)PGS(0.023)PGS(0.917)PGS(0.18)PGS(0.84)PGS(0.058)VPK	SMEK1	S1534	S	14.3663	14.3055	14.6339	14.7447	14.619	14.9395	14.7209	14.8202	14.8228	aCD3/Unstimulated	0.332528	0.0406444	aCD3+L2/Unstimulated	0.352785	0.0434747	aCD3+L2/aCD3	0.0202575	0.981585
273	1031	E7EX73	TPATKRSFSKEVEERSRERPSQPEGLRKAAS	S(0.427)FS(0.573)KEVEERS(1)R	EIF4G1	S1535	S	12.4081	12.3006	12.342	12.2795	12.331	12.3126	12.4364	12.2193	12.2226	aCD3/Unstimulated	-0.0425243	0.618693	aCD3+L2/Unstimulated	-0.0574503	0.508628	aCD3+L2/aCD3	-0.0149259	0.976523
274	1174	Q92766-5	MRSRPRANSGGVDLDSSGEFASIEKMLATTD	ANSGGVDLDS(1)S(1)GEFASIEK	RREB1	S1538	S	13.3919	13.328	13.5224	13.6209	13.4231	13.728	13.7354	13.6843	13.7324	aCD3/Unstimulated	0.176565	0.109769	aCD3+L2/Unstimulated	0.303275	0.0418822	aCD3+L2/aCD3	0.12671	0.67646
275	43	O43561	HCHRLPGSYDSTSSDSLYPRGIQFKRPHTVA	LPGS(0.012)Y(0.001)DS(0.319)T(0.319)S(0.319)S(0.035)DS(0.989)LY(0.006)PR	LAT	S154	S	11.6097	11.7849	12.1693	12.2167	11.7841	12.465	12.1392	11.9937	12.2791	aCD3/Unstimulated	0.300595	0.197286	aCD3+L2/Unstimulated	0.282698	0.229482	aCD3+L2/aCD3	-0.0178967	0.995436
276	200	F8W7U3	EDIEENTRPKRSRPTSFADELAARIKGDAVG	S(0.994)RPT(0.059)S(0.948)FADELAAR	FAM21A	S1540	S	15.9807	15.9181	16.0801	16.1004	16.1288	16.1983	16.1119	16.0794	16.1927	aCD3/Unstimulated	0.149536	0.0779167	aCD3+L2/Unstimulated	0.134998	0.108048	aCD3+L2/aCD3	-0.0145384	0.974033
277	101	Q99856	PGSEEEDAAREGTPGSPGRGREGPGEEHFED	AAAAGLGHPAS(1)PGGS(1)EDGPPGS(0.015)EEEDAAREGT(0.141)PGS(0.844)PGR	ARID3A	S1541	S	12.8798	12.9827	13.2976	13.2022	13.2606	13.5076	13.1262	13.2147	13.2291	aCD3/Unstimulated	0.270069	0.0828566	aCD3+L2/Unstimulated	0.136587	0.346081	aCD3+L2/aCD3	-0.133482	0.792058
278	240	Q1RLN5	EQIRATTPPNQGRPDSPVYANLQELKISQSA	AT(0.541)T(0.468)PPNQGRPDS(0.991)PVY(0.001)ANLQELK	ARHGAP12	S1543	S	11.8154	12.1568	12.2411	12.3245	12.2785	12.5311	12.2613	12.2289	12.2235	aCD3/Unstimulated	0.306958	0.0543316	aCD3+L2/Unstimulated	0.166815	0.233474	aCD3+L2/aCD3	-0.140142	0.760965
279	3477	Q03164-2	ALSSAVQASPTSPGGSPSSPSSGQRSASPSV	ALSSAVQAS(0.012)PT(0.294)S(0.698)PGGS(0.95)PS(0.292)S(0.529)PS(0.166)S(0.06)GQR	KMT2A	S1545	S	13.074	13.065	13.2658	13.2988	13.4001	13.6175	13.4303	13.3763	13.4977	aCD3/Unstimulated	0.303895	0.0381411	aCD3+L2/Unstimulated	0.299865	0.0464263	aCD3+L2/aCD3	-0.00403068	0.999459
280	608	P52948-6	PKKSIKKLVLKNLNNSNLFSPVNRDSENLAS	NLNNS(1)NLFSPVNR	NUP98	S1546	S	14.3479	14.3412	14.4394	14.489	14.5486	14.6831	14.5203	14.5214	14.548	aCD3/Unstimulated	0.197414	0.0418313	aCD3+L2/Unstimulated	0.153739	0.0812241	aCD3+L2/aCD3	-0.0436754	0.882989
281	787	Q86YV0	PRDLPKHTPLISKSQSLRSVRRSESWARPRP	S(0.003)QS(0.997)LRS(1)VR	RASAL3	S1547	S	14.3686	14.2843	14.3904	13.9416	14.1808	13.9473	14.0761	14.1554	14.0687	aCD3/Unstimulated	-0.324531	0.0298435	aCD3+L2/Unstimulated	-0.247713	0.0453317	aCD3+L2/aCD3	0.076818	0.822184
282	508	E9PMG1	TSDPEQIGSNVTRQRSHSGTSPDNTAPPPPP	QRS(0.999)HS(0.984)GT(0.013)S(0.004)PDNTAPPPPPPRPQPSHSR	REPS1	S1548	S	15.2369	15.206	15.2549	15.3012	15.3335	15.2286	15.2867	15.3008	15.301	aCD3/Unstimulated	0.0551827	0.370951	aCD3+L2/Unstimulated	0.0635881	0.317491	aCD3+L2/aCD3	0.00840541	0.987115
283	432	Q9H165-2	ASKLKRHMKTHMHKSSPMTVKSDDGLSTASS	S(0.999)S(0.99)PMT(0.011)VK	BCL11A	S155	S	11.614	11.6973	11.6749	11.5845	11.5307	11.5877	11.6965	11.7163	11.4558	aCD3/Unstimulated	-0.0944241	0.30193	aCD3+L2/Unstimulated	-0.0391939	0.678869	aCD3+L2/aCD3	0.0552302	0.873884
284	672	H0Y9P1	GSQQQKVKQRSLQKLSSRQRRTKQDMSKSNG	SLQKLS(1)S(1)R	BMP2K	S1550	S	16.271	16.1631	16.198	16.436	16.3268	16.535	16.4113	16.4002	16.3766	aCD3/Unstimulated	0.221911	0.036491	aCD3+L2/Unstimulated	0.185315	0.054571	aCD3+L2/aCD3	-0.0365957	0.904583
285	62	F2Z329	SASLEGLAQTAGRRPSEGNEPSTKELKEHPE	RPS(1)EGNEPSTK	TMEM237	S1553	S	14.3284	14.3036	14.3738	14.3354	14.3969	14.2414	14.5366	14.3804	14.4074	aCD3/Unstimulated	-0.0106823	0.895141	aCD3+L2/Unstimulated	0.106209	0.197962	aCD3+L2/aCD3	0.116891	0.553781
286	459	R4GMX3	SGNHQSSFANRPRKSSVNGSSATSSG_____	KS(0.209)S(0.783)VNGS(0.004)S(0.003)ATSSG	COMMD3-BMI1	S1558	S	12.7178	12.7313	12.6682	12.779	12.7603	12.9247	12.854	12.7216	12.7836	aCD3/Unstimulated	0.115597	0.152578	aCD3+L2/Unstimulated	0.0806125	0.313119	aCD3+L2/aCD3	-0.0349845	0.91155
287	416	Q96JM3	APTLSPEHWKAVPPVSPELRKPGPPLSPEIR	AVPPVS(1)PELRKPGPPLS(1)PEIR	CHAMP1	S1559	S	14.1539	14.0702	14.2334	14.4363	14.3893	14.4739	14.418	14.3921	14.4773	aCD3/Unstimulated	0.280679	0.0298435	aCD3+L2/Unstimulated	0.276669	0.0310994	aCD3+L2/aCD3	-0.00400987	0.999459
288	74	C9J3K5	KNAPPGGDEPLAETESESEAELAGFSPVVDV	NAPPGGDEPLAET(1)ES(1)ES(1)EAELAGFSPVVDVKK	FAM134A	S1562	S	12.5576	12.7826	13.0706	13.042	12.9495	13.2363	13.2309	13.2691	13.3073	aCD3/Unstimulated	0.272391	0.0952601	aCD3+L2/Unstimulated	0.465543	0.0401577	aCD3+L2/aCD3	0.193151	0.650931
289	273	C9JPC9	SHDVKNGGELTHPTHSPGQSSPRPVISQRVV	NGGELTHPT(0.005)HS(0.987)PGQS(0.005)S(0.002)PRPVIS(0.001)QR	USP42	S1563	S	12.7503	12.6871	12.9091	12.9478	13.0064	12.9934	12.8111	12.8368	12.9505	aCD3/Unstimulated	0.200324	0.0512374	aCD3+L2/Unstimulated	0.0839784	0.340159	aCD3+L2/aCD3	-0.116346	0.608208
290	52	P08047-2	GSSSSTGGGGQESQPSPLALLAATCSRIESP	SSSTGSSSSTGGGGQES(0.08)QPS(0.92)PLALLAATCSR	SP1	S1564	S	11.4798	11.5214	11.5137	11.5835	11.3867	11.6392	11.6988	11.8145	11.7947	aCD3/Unstimulated	0.0314928	0.725153	aCD3+L2/Unstimulated	0.264373	0.0414269	aCD3+L2/aCD3	0.23288	0.215887
291	262	A0A0A0MSW4	EDETQKELETMRKRGSVRGTSAADV______	RGS(0.957)VRGT(0.039)S(0.004)AADV	PITPNB	S1565	S	12.825	12.7375	13.0178	13.2039	13.2763	13.1232	12.6584	12.8646	12.9892	aCD3/Unstimulated	0.341058	0.0365632	aCD3+L2/Unstimulated	-0.0226671	0.866645	aCD3+L2/aCD3	-0.363725	0.151642
292	214	E9PER6	TAKVLSPESKQARANSFVGTAQYVSPELLTE	ANS(1)FVGTAQYVSPELLTEK	PDPK1	S1566	S	12.5821	12.6724	13.0367	12.787	12.6468	13.1366	12.944	12.9234	12.9456	aCD3/Unstimulated	0.0930833	0.590673	aCD3+L2/Unstimulated	0.173946	0.326826	aCD3+L2/aCD3	0.0808631	0.903046
293	193	Q9UKX7-2	RNSESESNKVAAETQSPSLFGSTKLQQESTF	NSESESNKVAAET(0.023)QS(0.963)PS(0.013)LFGSTK	NUP50	S1567	S	14.7244	14.6998	14.7117	15.2234	14.9793	15.3246	15.1201	15.1479	15.0403	aCD3/Unstimulated	0.463804	0.0219662	aCD3+L2/Unstimulated	0.390798	0.0311668	aCD3+L2/aCD3	-0.0730063	0.847636
294	109	J3KSZ6	LDQKDLVLPTQALPASPALKNKRPRKDENES	DLVLPTQALPAS(1)PALK	TERF2	S157	S	11.6222	11.4058	11.6637	11.7795	11.6726	11.8556	11.6231	11.7678	11.9112	aCD3/Unstimulated	0.205301	0.102961	aCD3+L2/Unstimulated	0.203479	0.112167	aCD3+L2/aCD3	-0.00182213	0.999563
295	374	Q15424-2	KYGKVVGAKVVTNARSPGARCYGFVTMSTAE;KYGKVVGAKVVTNARSPGARCYGFVTMSTSD	VVT(0.002)NARS(0.998)PGAR	SAFB2	S1570	S	12.3174	12.2635	12.2367	12.4169	12.4805	12.3973	12.2085	12.1759	12.019	aCD3/Unstimulated	0.159051	0.070832	aCD3+L2/Unstimulated	-0.138034	0.108115	aCD3+L2/aCD3	-0.297085	0.0883928
296	1587	Q9UQ35	PLRQRSRSGSSPEVDSKSRLSPRRSRSGSSP	S(0.811)RS(0.278)GS(0.784)S(0.135)PEVDS(0.991)K	SRRM2	S1576	S	15.2888	15.256	15.3945	15.3288	15.3898	15.3905	15.4453	15.3444	15.4501	aCD3/Unstimulated	0.0566371	0.431409	aCD3+L2/Unstimulated	0.100168	0.188373	aCD3+L2/aCD3	0.0435312	0.875709
297	462	P55201-4	HTPPGSARRLPALSHSEGEEDEDEEEDEGKG	RLPALS(1)HS(1)EGEEDEDEEEDEGKGWSSEK	BRPF1	S1577	S	12.1763	12.1055	12.1895	12.3879	12.3477	12.5645	12.2904	12.3858	12.1983	aCD3/Unstimulated	0.276291	0.0356631	aCD3+L2/Unstimulated	0.134455	0.164153	aCD3+L2/aCD3	-0.141836	0.528121
298	880	E7EPN9	IRESSEAQVQKFLSRSVEDVRPHHTDANNQS	S(0.998)VEDVRPHHT(0.002)DANNQSACFEAPDQK	PRRC2C	S1579	S	14.6756	14.5688	14.6236	14.4032	14.4518	14.5195	14.4605	14.4501	14.4715	aCD3/Unstimulated	-0.164523	0.0450246	aCD3+L2/Unstimulated	-0.161947	0.051938	aCD3+L2/aCD3	0.00257608	0.999459
299	413	Q9UBU7	LYKETQETEKKLLFISEPIPHPSNELRGLNE	LLFIS(1)EPIPHPS(1)NELR	DBF4	S158	S	11.6347	11.6932	11.7847	11.9222	11.7594	12.1151	11.7474	11.9283	11.8227	aCD3/Unstimulated	0.228041	0.0747785	aCD3+L2/Unstimulated	0.128611	0.275712	aCD3+L2/aCD3	-0.0994298	0.812499
300	418	Q07617	APQRGQTPEAGADKRSPRRASAAAAAGGGAT	GQTPEAGADKRS(1)PR	SPAG1	S1580	S	12.8577	12.6854	12.7078	12.8147	12.7641	12.8937	12.504	12.6435	12.5686	aCD3/Unstimulated	0.073847	0.374523	aCD3+L2/Unstimulated	-0.17828	0.0689336	aCD3+L2/aCD3	-0.252127	0.147567
301	1401	Q9UQ35	LSPDAVEKAGMSSNQSISSPVLDAVPRTPSR	AGMSS(0.001)NQS(0.999)IS(0.381)S(0.619)PVLDAVPR	SRRM2	S1581	S	12.3359	12.4568	12.6732	12.747	12.5216	12.7803	12.619	12.6882	13.0048	aCD3/Unstimulated	0.194314	0.212133	aCD3+L2/Unstimulated	0.282046	0.0971233	aCD3+L2/aCD3	0.0877322	0.882969
302	300	F8W6I7	KPRNQGGYGGSSSSSSYGSGRRF________	NQGGYGGSSSSS(0.004)S(0.996)YGSGR	HNRNPA1	S1583	S	12.1106	11.9189	12.0571	12.1702	11.885	12.3313	12.0644	12.1421	11.9662	aCD3/Unstimulated	0.0999288	0.455391	aCD3+L2/Unstimulated	0.0287064	0.845292	aCD3+L2/aCD3	-0.0712224	0.891179
303	329	A0A0J9YYJ3	GPTWRGGAHGLSRSHSLSGARDNEKTLLLSS	S(0.001)HS(0.999)LSGARDNEK	TMEM184B	S1584	S	13.2329	13.0428	13.1597	13.2181	13.1502	12.9429	13.1302	13.0072	13.0633	aCD3/Unstimulated	-0.0414253	0.687285	aCD3+L2/Unstimulated	-0.0782747	0.453661	aCD3+L2/aCD3	-0.0368494	0.933784
304	237	X6RJY0	QEDPEQLPELEAHGVSESEGEERPVAEEEIL	EAATQEDPEQLPELEAHGVS(1)ES(1)EGEERPVAEEEILLR	UTP14A	S1587	S	10.1805	10.6486	10.8595	10.8047	10.8783	10.744	10.8062	11.1339	10.9645	aCD3/Unstimulated	0.246113	0.208728	aCD3+L2/Unstimulated	0.405338	0.0693551	aCD3+L2/aCD3	0.159225	0.82435
305	20	J3KS33	DEGPPAKTRRLSSSESPQRDPPPPPPPPPLL	RLS(0.399)S(0.399)S(0.399)ES(0.802)PQRDPPPPPPPPPLLR	TSPYL2	S1590	S	12.8041	12.7111	12.9519	13.0647	13.2583	13.5395	13.1973	12.8366	13.607	aCD3/Unstimulated	0.465183	0.0697302	aCD3+L2/Unstimulated	0.391284	0.114554	aCD3+L2/aCD3	-0.0738992	0.941349
306	1162	P11388	LRNEKEQELDTLKRKSPSDLWKEDLATFIEE;QRDAKGREVNDLKRKSPSDLWKEDLAAFVEE	S(1)PS(1)DLWK	TOP2A	S1592	S	14.7793	14.7055	14.7068	14.631	14.7106	14.6095	14.7102	14.7114	14.7227	aCD3/Unstimulated	-0.080121	0.219269	aCD3+L2/Unstimulated	-0.0157347	0.8207	aCD3+L2/aCD3	0.0643862	0.772209
307	21	Q7Z628	AAQKQPRPRRRSRRASGLSTEGATGPSADTS	RAS(0.997)GLS(0.002)T(0.001)EGATGPSADTSGSELDGR	NET1	S1596	S	12.5293	12.5473	12.8169	12.6298	12.7484	12.6494	12.8274	12.5844	12.9352	aCD3/Unstimulated	0.0447016	0.731447	aCD3+L2/Unstimulated	0.151156	0.257625	aCD3+L2/aCD3	0.106455	0.82435
308	742	H3BND4	RSLRGSDALSETSSVSHIEDLEKVERLSSGP	GS(0.023)DALS(0.886)ET(0.165)S(0.933)S(0.995)VS(0.999)HIEDLEKVER	PDXDC1	S1597	S	11.4027	11.5648	11.6942	11.6222	11.7037	11.6783	11.6418	11.6352	11.575	aCD3/Unstimulated	0.114189	0.223236	aCD3+L2/Unstimulated	0.0634147	0.498971	aCD3+L2/aCD3	-0.0507739	0.887463
309	576	Q7LDG7	APSPSPMHSHHHRAFSFSLPRPGRRGSRPPE	AFS(0.999)FS(0.001)LPRPGR	RASGRP2	S160	S	11.6477	11.3991	11.4586	11.7772	11.3343	11.8073	12.1263	12.1578	12.2015	aCD3/Unstimulated	0.137827	0.356767	aCD3+L2/Unstimulated	0.660077	0.0250676	aCD3+L2/aCD3	0.52225	0.107691
310	58	Q5JW53	EMNQGVSEERIHLGSSPKKGGNCDLSHQERL	IHLGS(0.063)S(0.937)PK	DSN1	S1602	S	16.1208	15.9625	16.0008	16.1364	16.0312	16.2389	16.0904	16.1758	16.1771	aCD3/Unstimulated	0.107465	0.223283	aCD3+L2/Unstimulated	0.119699	0.187041	aCD3+L2/aCD3	0.0122335	0.98609
311	135	H7C100	ERVEHPNGTGVLGPHSPPAQPTPGPPDNTLQ	VEHPNGT(0.004)GVLGPHS(0.996)PPAQPTPGPPDNTLQETGTFPSS	TRMT2A	S1607	S	13.0824	12.8806	12.8875	13.1987	13.0693	13.21	13.1565	13.0775	13.1977	aCD3/Unstimulated	0.209196	0.0515813	aCD3+L2/Unstimulated	0.193739	0.067559	aCD3+L2/aCD3	-0.0154567	0.97903
312	103	Q4KMP7-2	PGLKSRGSRAAGGAPSPPPPVRRASAGPAPG	AAGGAPS(1)PPPPVRR	TBC1D10B	S1608	S	14.6937	14.742	14.7191	14.7197	14.8298	14.774	14.7152	14.635	14.7128	aCD3/Unstimulated	0.0562243	0.388534	aCD3+L2/Unstimulated	-0.0305866	0.650581	aCD3+L2/aCD3	-0.0868109	0.629614
313	388	C9JWC4	LPDSWAMNMYRGGPASPGGLQGLETRRLSLP	GGPAS(1)PGGLQGLETR	HJURP	S1609	S	14.9586	14.8415	14.9293	15.0201	14.9725	15.2266	15.0265	15.0794	15.1151	aCD3/Unstimulated	0.163273	0.0983476	aCD3+L2/Unstimulated	0.163852	0.103663	aCD3+L2/aCD3	0.00057837	0.999563
314	171	Q15742-2	RSFSPKSPLELGEKLSPLPGGPGAGDPRIWP	S(0.232)FS(0.779)PKS(0.99)PLELGEKLS(1)PLPGGPGAGDPR	NAB2	S161	S	11.6501	11.6078	11.9045	12.0698	11.9249	12.5416	12.1748	12.2223	12.1468	aCD3/Unstimulated	0.458007	0.0418313	aCD3+L2/Unstimulated	0.460519	0.0472776	aCD3+L2/aCD3	0.00251175	0.999563
315	17	F5H1D4	SLEEIKNRQNAARNNSPPTVGAFGHTRCSAF	NNS(0.995)PPT(0.005)VGAFGHTR	ANKLE2	S1611	S	15.5426	15.4643	15.5519	15.4904	15.586	15.6345	15.4848	15.4378	15.6174	aCD3/Unstimulated	0.0506622	0.533385	aCD3+L2/Unstimulated	-0.00628781	0.944165	aCD3+L2/aCD3	-0.05695	0.847636
316	2272	Q9UQ35	ADSRTPAAAAAMNLASPRTAVAPSAVNLADP	TPAAAAAMNLAS(1)PR	SRRM2	S1614	S	13.9273	13.946	13.9424	13.9636	14.2854	13.9808	14.0819	14.0475	14.2884	aCD3/Unstimulated	0.138065	0.250213	aCD3+L2/Unstimulated	0.200716	0.118888	aCD3+L2/aCD3	0.0626514	0.891179
317	702	H7BXI1	EAGPQGLHDLGRSSSSLLASPGHISVKEPTP	S(0.197)S(0.197)S(0.696)S(0.91)LLASPGHISVK	ESYT2	S1615	S	14.0546	14.019	14.1167	14.1497	14.0996	14.2106	14.2215	14.278	14.3172	aCD3/Unstimulated	0.0898525	0.204843	aCD3+L2/Unstimulated	0.208786	0.0414269	aCD3+L2/aCD3	0.118934	0.462962
318	374	A0A087WV66	QKHKNKDLYTTGRRESVNLGKSEGFKAGDKT	RES(1)VNLGK	MKI67	S1616	S	13.1668	13.3444	13.6484	13.2254	13.4215	13.4126	13.7025	13.2247	13.95	aCD3/Unstimulated	-0.0333252	0.884017	aCD3+L2/Unstimulated	0.239198	0.291986	aCD3+L2/aCD3	0.272523	0.673559
319	125	A0A087WUU9	TALLNKENKFRDRSFSENGDRSQHLLHLQQQ	S(0.004)FS(0.996)ENGDR	ZFP36L2	S1617	S	16.4165	16.4052	16.427	16.4173	16.4582	16.3932	16.3677	16.3835	16.4607	aCD3/Unstimulated	0.00664497	0.917804	aCD3+L2/Unstimulated	-0.0122796	0.85566	aCD3+L2/aCD3	-0.0189246	0.946594
320	428	Q01167	LAVIQEARFAQSAPGSPLSSQPVLITVQRQL	FAQS(1)APGS(1)PLSSQPVLITVQR	FOXK2	S1618	S	13.2246	13.3625	13.6154	13.79	13.6238	13.8678	13.6899	13.8223	13.8763	aCD3/Unstimulated	0.359701	0.0376667	aCD3+L2/Unstimulated	0.395349	0.0414269	aCD3+L2/aCD3	0.035648	0.951597
321	215	Q9H1B7	PKPTPEEGPPELNRQSPNSSSAAASVASRRG	LPNGLGGPNGFPKPTPEEGPPELNRQS(0.82)PNS(0.085)S(0.069)S(0.023)AAAS(0.001)VAS(0.002)R	IRF2BPL	S1619	S	13.5427	13.5306	13.6317	13.7576	13.4643	13.8238	13.6366	13.6767	13.7458	aCD3/Unstimulated	0.113587	0.310014	aCD3+L2/Unstimulated	0.118053	0.303625	aCD3+L2/aCD3	0.00446606	0.999459
322	932	Q8TDJ6	VQACLAKASEGASSESLLSVPGQKNVDSSPE	AS(0.24)EGAS(0.594)S(0.218)ES(0.947)LLS(0.001)VPGQK	DMXL2	S162	S	11.6524	11.899	11.8363	11.7089	11.7461	11.8389	11.7434	12.0187	12.0176	aCD3/Unstimulated	-0.0313265	0.788731	aCD3+L2/Unstimulated	0.130644	0.27005	aCD3+L2/aCD3	0.161971	0.587554
323	277	Q9NPI6-2	TQSNEKHAPTYTIPLSPVLSPTLPAEAPTAQ	HAPT(0.005)YT(0.031)IPLS(0.962)PVLS(0.789)PT(0.213)LPAEAPTAQVPPSLPR	DCP1A	S1620	S	12.8868	12.8515	13.1711	13.3972	13.2645	13.6873	13.1781	13.5247	13.4404	aCD3/Unstimulated	0.479891	0.0356631	aCD3+L2/Unstimulated	0.411259	0.0497456	aCD3+L2/aCD3	-0.0686321	0.922935
324	427	C9JIG9	AEPAKTAQALSSGSGSQETKIPISLVLRLRN	TAQALSSGS(0.004)GS(0.995)QETKIPISLVLR	OXSR1	S1622	S	10.8838	11.1292	11.1006	11.1789	11.309	11.4658	11.315	11.275	11.2069	aCD3/Unstimulated	0.280042	0.04266	aCD3+L2/Unstimulated	0.227788	0.0743313	aCD3+L2/aCD3	-0.0522539	0.901148
325	422	C9J840	RLLWERVEKLVPRPGSGSSSGSSNSGSQPGS	LVPRPGS(0.866)GS(0.122)S(0.011)S(0.001)GSSNSGSQPGSHPGSQSGSGER	MAP4K4	S1625	S	13.444	13.4513	13.4534	13.0926	13.0042	13.0468	12.8471	12.904	12.7158	aCD3/Unstimulated	-0.401755	0.0180104	aCD3+L2/Unstimulated	-0.627297	0.00160269	aCD3+L2/aCD3	-0.225542	0.144361
326	55	H3BRE6	RKRGGSSGATGEPGDSSDREPGRPPGDRARK	GGSSGATGEPGDS(1)S(1)DREPGRPPGDR	FBRS	S1626	S	13.7458	13.6687	13.6415	13.7494	13.7847	13.7341	13.6541	13.4524	13.6132	aCD3/Unstimulated	0.0707619	0.371917	aCD3+L2/Unstimulated	-0.112083	0.181199	aCD3+L2/aCD3	-0.182845	0.292041
327	4368	Q14204	DDLAYAETEKKTRTDSTSDGRPAWMRTLHTT	T(0.023)DS(0.899)T(0.071)S(0.006)DGRPAWMR	DYNC1H1	S1627	S	14.0748	14.206	14.1915	14.0534	14.147	14.1819	14.0913	14.1867	14.1074	aCD3/Unstimulated	-0.0299814	0.693608	aCD3+L2/Unstimulated	-0.0289793	0.716262	aCD3+L2/aCD3	0.00100204	0.999563
328	538	Q6IN85-4	TTNLPGSPGSPGSPGSPGSPGSVPKNTSQTA	TNLTSQSSTT(0.001)NLPGS(0.009)PGS(0.812)PGS(0.252)PGS(0.927)PGS(0.773)PGS(0.227)VPK	SMEK1	S163	S	11.6963	11.4537	11.9505	11.8926	11.7084	12.2765	12.1066	11.996	11.9809	aCD3/Unstimulated	0.259026	0.185276	aCD3+L2/Unstimulated	0.3277	0.114554	aCD3+L2/aCD3	0.0686748	0.933784
329	90	Q53ET0	NQIGSGLAEFQSPLHSPLDSSRSTRHHGLVE	S(0.006)S(0.007)HYGGS(0.988)LPNVNQIGS(0.001)GLAEFQS(0.999)PLHS(0.976)PLDS(0.011)S(0.013)R	CRTC2	S1631	S	12.6449	12.3898	12.7341	12.8566	12.7035	12.938	12.8078	12.9519	12.9596	aCD3/Unstimulated	0.243078	0.074399	aCD3+L2/Unstimulated	0.316798	0.0471038	aCD3+L2/aCD3	0.0737199	0.873884
330	899	Q8TEK3-2	PLASVVLPSRAERARSTPSPVLQPRDPSSTL	ARS(0.844)T(0.157)PS(0.999)PVLQPR	DOT1L	S1633	S	15.1973	15.0785	15.1544	15.1289	15.2646	15.1081	15.0676	15.1278	15.1763	aCD3/Unstimulated	0.0238001	0.76103	aCD3+L2/Unstimulated	-0.0195132	0.818493	aCD3+L2/aCD3	-0.0433133	0.887463
331	438	E7EX83	PVRTTSRSPVLSRRDSPLQGSGQQNSQAGQR	RDS(1)PLQGSGQQNSQAGQR	MAP4K4	S1636	S	13.1594	13.0558	13.0977	13.0787	13.1559	13.1468	13.0856	13.0567	13.1468	aCD3/Unstimulated	0.0228189	0.735079	aCD3+L2/Unstimulated	-0.00798043	0.912733	aCD3+L2/aCD3	-0.0307993	0.908436
332	323	P38159-2	GGSRDSYSSSRSDLYSSGRDRVGRQERGLPP	SDLYS(0.765)S(0.235)GRDR	RBMX	S1637	S	13.6504	13.5908	13.666	13.5598	13.5838	13.5784	13.7081	13.7362	13.8205	aCD3/Unstimulated	-0.0617506	0.340303	aCD3+L2/Unstimulated	0.119191	0.098515	aCD3+L2/aCD3	0.180941	0.175854
333	431	P31751-2	LGLLELDQRTHFPQFSYSASIRE________	THFPQFS(0.984)Y(0.001)S(0.508)AS(0.507)IRE	AKT2	S164	S	11.7033	11.7467	11.9495	12.0011	11.8813	11.9214	11.9695	12.0581	11.98	aCD3/Unstimulated	0.134761	0.152166	aCD3+L2/Unstimulated	0.202704	0.0607348	aCD3+L2/aCD3	0.0679432	0.84002
334	182	E9PFD4	QMKKFVEWLQNAEEESESEGEEN________	KFVEWLQNAEEES(1)ES(1)EGEEN	BZW2	S1643	S	11.1835	11.3039	11.5771	11.421	11.0825	11.6365	11.6016	11.5269	11.3322	aCD3/Unstimulated	0.0251872	0.893736	aCD3+L2/Unstimulated	0.132111	0.477853	aCD3+L2/aCD3	0.106924	0.882697
335	610	A0A075B784	GLKGNDESAGLDRRGSSSSSPEHSASSDSTK	RGS(0.929)S(0.122)S(0.247)S(0.576)S(0.125)PEHSASSDSTKAPQTPR	USP36	S1645	S	13.1732	13.2936	13.2927	13.3858	13.2288	13.4559	13.5077	13.4681	13.471	aCD3/Unstimulated	0.103678	0.229925	aCD3+L2/Unstimulated	0.229059	0.0454312	aCD3+L2/aCD3	0.125381	0.554599
336	131	A0A0U1RRM7	SERANKLAAPSVSHVSPRKNPSVVIKPEACS	LAAPSVS(0.001)HVS(0.999)PR	ATRIP	S1646	S	13.2401	13.1962	13.3667	13.2072	13.3773	13.2875	13.2944	13.1297	13.2782	aCD3/Unstimulated	0.023021	0.802878	aCD3+L2/Unstimulated	-0.0335546	0.72428	aCD3+L2/aCD3	-0.0565756	0.873307
337	692	A0A0A0MTM7	PVMRSSSTLPVPQPSSAPPTPTRLTGANSDM	S(0.131)S(0.153)S(0.531)T(0.185)LPVPQPS(0.124)S(0.879)APPT(0.79)PT(0.207)R	RBL2	S1647	S	11.2875	10.9301	11.3292	11.5701	11.6715	11.837	11.6587	11.5143	11.5434	aCD3/Unstimulated	0.510579	0.0298435	aCD3+L2/Unstimulated	0.389881	0.0424857	aCD3+L2/aCD3	-0.120697	0.811269
338	66	V9GY71	SDASGQLFHGRAREGSFESRYQQPFEDFRIS	AREGS(0.999)FES(0.001)R	PLCG1	S1648	S	15.4293	15.2921	15.489	15.5845	15.5775	15.6435	15.4869	15.3939	15.5222	aCD3/Unstimulated	0.198336	0.0456288	aCD3+L2/Unstimulated	0.0641326	0.439643	aCD3+L2/aCD3	-0.134204	0.490357
339	129	G5E9C7	CDFGVSGQLIDSMANSFVGTRSYMAPERLQG	LCDFGVSGQLIDS(1)MANS(0.996)FVGT(0.004)R	MAP2K2	S165	S	11.7086	11.3192	11.9953	12.0746	11.6635	12.3857	12.2679	12.1022	12.1705	aCD3/Unstimulated	0.366913	0.146761	aCD3+L2/Unstimulated	0.505843	0.0721791	aCD3+L2/aCD3	0.13893	0.882969
340	511	Q15424-2	VMDKSKGVPVISVKTSGSKERASKSQDRKSA	GVPVIS(0.001)VKT(0.063)S(0.943)GS(0.993)KER	SAFB	S1650	S	14.2707	14.2104	14.3393	14.6263	14.4802	14.5949	14.4079	14.3567	14.421	aCD3/Unstimulated	0.293657	0.0286926	aCD3+L2/Unstimulated	0.121737	0.130206	aCD3+L2/aCD3	-0.17192	0.292041
341	547	A0A0A0MRM9	DDSSEEEEEKLKGKGSPRPQAPKANGTSALT	GS(1)PRPQAPK	NOLC1	S1655	S	17.1832	17.1888	17.1887	17.1354	17.1824	17.0993	17.0627	17.0898	17.0041	aCD3/Unstimulated	-0.0478726	0.437405	aCD3+L2/Unstimulated	-0.134713	0.0667279	aCD3+L2/aCD3	-0.0868401	0.594768
342	1466	Q02880-2	KSEDDSAKFDSNEEDSASVFSPSFGLKQTDK	S(0.033)EDDS(0.967)AKFDS(1)NEEDS(0.989)AS(0.011)VFSPSFGLK	TOP2B	S1656	S	12.2179	12.0277	12.4749	12.5964	12.4812	12.9139	12.9292	12.6495	12.6934	aCD3/Unstimulated	0.423663	0.0456382	aCD3+L2/Unstimulated	0.517202	0.0414269	aCD3+L2/aCD3	0.093539	0.891179
343	670	Q8TF01	KHKGEAKEQERKKERSRSIDKDRKKKDKERE	S(1)RS(1)IDKDR	PNISR	S1657	S	13.4099	13.4212	13.3072	13.6016	13.3908	13.697	13.7379	13.6803	13.5802	aCD3/Unstimulated	0.183701	0.100098	aCD3+L2/Unstimulated	0.286728	0.0434747	aCD3+L2/aCD3	0.103028	0.772209
344	194	Q53HC0-2	DKLPETPRRRMKKSLSAPLHPEFEEVYRFGA	S(0.186)LS(0.814)APLHPEFEEVYR	CCDC92	S166	S	11.711	11.7607	12.0658	12.0833	11.994	12.2607	11.9894	12.151	12.0641	aCD3/Unstimulated	0.26685	0.0679657	aCD3+L2/Unstimulated	0.222364	0.114685	aCD3+L2/aCD3	-0.0444863	0.939286
345	521	Q13586	PQHGLGSQRDLTHSDSESSLHMSDRQRVAPK	DLT(0.007)HS(0.791)DS(0.943)ES(0.252)S(0.007)LHMSDR	STIM1	S1661	S	15.3289	15.3672	15.4265	15.2717	15.4783	15.3015	15.2141	15.2302	15.2278	aCD3/Unstimulated	-0.0236834	0.767558	aCD3+L2/Unstimulated	-0.150179	0.0931242	aCD3+L2/aCD3	-0.126495	0.516217
346	1330	Q15021	SAKKPSTGSRYQPLASTASDNDFVTPEPRRT	YQPLAS(0.954)T(0.056)AS(0.99)DNDFVTPEPR	NCAPD2	S1662	S	11.8369	11.9633	12.2641	12.4159	12.2873	12.7023	12.3595	12.5328	12.5323	aCD3/Unstimulated	0.447048	0.0365424	aCD3+L2/Unstimulated	0.453423	0.0424857	aCD3+L2/aCD3	0.00637491	0.999459
347	618	Q13586	APPGGSPHLDSSRSHSPSSPDPDTPSPVGDS	S(0.019)HS(0.977)PS(0.003)SPDPDTPSPVGDSR	STIM1	S1665	S	12.7816	12.7997	12.8215	12.809	12.9255	12.783	12.8502	12.9013	12.7272	aCD3/Unstimulated	0.0382187	0.628032	aCD3+L2/Unstimulated	0.0252913	0.760565	aCD3+L2/aCD3	-0.0129275	0.980232
348	757	E7ESG2	RGTSFFPTAGGFRSPSPGLFRASLVSSASKS	GTSFFPTAGGFRS(1)PS(1)PGLFR	CLSPN	S1667	S	13.715	13.7518	13.9122	13.806	13.9496	13.8867	13.8573	13.9752	13.9513	aCD3/Unstimulated	0.0877578	0.310963	aCD3+L2/Unstimulated	0.134936	0.14434	aCD3+L2/aCD3	0.0471782	0.887467
349	1067	Q9UQE7	KATLVMKKGDVEGSQSQDEGEGSGESERGSG	KGDVEGSQS(1)QDEGEGSGESER	SMC3	S1668	S	14.4758	14.4778	14.4745	14.7174	14.3614	14.863	14.7903	14.7824	14.6784	aCD3/Unstimulated	0.17121	0.218462	aCD3+L2/Unstimulated	0.27433	0.0791209	aCD3+L2/aCD3	0.10312	0.839263
350	574	Q8IZ21-3	NEIRHQIGNTLIRRLSQRPTPEELEQRNILQ	RLS(1)QRPTPEELEQR	PHACTR4	S1669	S	14.3925	14.3902	14.3953	14.4609	14.5326	14.5878	14.4624	14.409	14.4462	aCD3/Unstimulated	0.134441	0.0658552	aCD3+L2/Unstimulated	0.0465067	0.477094	aCD3+L2/aCD3	-0.0879342	0.607449
351	153	Q96S55-2	GSGKRPAAAAAAGSASPRSWDEAEAQEEEEA	RPAAAAAAGS(0.024)AS(0.976)PR	WRNIP1	S167	S	11.7327	11.715	11.8116	11.623	11.639	11.616	11.7651	11.6624	11.5339	aCD3/Unstimulated	-0.127105	0.136934	aCD3+L2/Unstimulated	-0.0993097	0.238042	aCD3+L2/aCD3	0.027795	0.939286
352	181	O95671-3	VKHDSIPAADTFEDLSDVEGGGSEPTQRDAG	HDSIPAADTFEDLS(1)DVEGGGSEPTQR	ASMTL	S1673	S	14.881	14.9519	15.1534	15.3711	15.2323	15.5081	15.2732	15.3262	15.3392	aCD3/Unstimulated	0.375084	0.0298435	aCD3+L2/Unstimulated	0.317448	0.0418822	aCD3+L2/aCD3	-0.0576357	0.891179
353	1131	E7ERW7	DFDDRRVGRPRSMLRSYRQMSIISLASMNSD	S(1)MLRS(1)YR	DOCK2	S1674	S	13.036	13.0347	13.0379	12.4719	12.539	12.4297	12.5341	12.7446	12.6268	aCD3/Unstimulated	-0.556004	0.00567678	aCD3+L2/Unstimulated	-0.401011	0.0142545	aCD3+L2/aCD3	0.154993	0.370159
354	182	Q9Y478	MVDSQKCSDVSELSSSPPGPYHQEPYVCKPE	CSDVSELS(0.003)S(0.208)S(0.789)PPGPYHQEPYVCKPEER	PRKAB1	S1676	S	13.387	13.6259	13.5714	13.7096	13.7233	13.9207	13.599	13.6765	13.8334	aCD3/Unstimulated	0.256414	0.053971	aCD3+L2/Unstimulated	0.174866	0.146436	aCD3+L2/aCD3	-0.0815484	0.845562
355	342	Q8N556	IISLGKKKPSTDEQTSSAEEDVPTCGYLNVL	KKPS(0.008)T(0.008)DEQT(0.231)S(0.811)S(0.941)AEEDVPTCGYLNVLSNSR	AFAP1	S1677	S	12.9108	12.9412	13.1501	13.273	13.2584	13.6995	13.3712	13.3499	13.3394	aCD3/Unstimulated	0.409591	0.0361016	aCD3+L2/Unstimulated	0.352796	0.0507216	aCD3+L2/aCD3	-0.0567951	0.924667
356	93	E7EVX2	GDTQSFAQKLQLRVPSVESLFRSPIKESLFR	VPS(1)VESLFR	GOLGA4	S168	S	11.7623	11.7427	11.9802	11.8928	11.9404	12.0399	11.9868	12.0829	12.3033	aCD3/Unstimulated	0.129334	0.278038	aCD3+L2/Unstimulated	0.295925	0.0488971	aCD3+L2/aCD3	0.166591	0.587461
357	820	Q9UQ35	KAKSRTPPRRSRSSSSPPPKQKSKTPSRQSH	S(0.369)RS(0.369)S(0.258)S(0.058)S(0.945)PPPKQK	SRRM2	S1680	S	14.6893	14.5731	14.6067	14.3392	14.4156	14.5211	14.5945	14.5135	14.4834	aCD3/Unstimulated	-0.197701	0.0446753	aCD3+L2/Unstimulated	-0.0925379	0.262227	aCD3+L2/aCD3	0.105163	0.631376
358	31	O60504-2	YPSSTRDPSASNGGGSPARREEKKRKAARLK	DPSASNGGGS(1)PARREEK	SORBS3	S1682	S	13.3989	13.3017	13.2164	13.2755	13.3625	13.1305	13.1798	13.1452	13.115	aCD3/Unstimulated	-0.0494783	0.583184	aCD3+L2/Unstimulated	-0.15902	0.109062	aCD3+L2/aCD3	-0.109542	0.678178
359	104	Q05D32-2	AGEKPNKQISRVRRKSQVNGEAGSYEMTNQH	RKS(1)QVNGEAGSYEMTNQHVK	CTDSPL2	S1686	S	17.4392	17.3575	17.4257	17.4825	17.4775	17.4713	17.4176	17.4096	17.3746	aCD3/Unstimulated	0.0696415	0.252358	aCD3+L2/Unstimulated	-0.00686523	0.916606	aCD3+L2/aCD3	-0.0765067	0.653576
360	366	Q12888	VQDSLSTNSSDLVAPSPDAFRSTPFIVPSSP	SLVQDSLSTNSSDLVAPS(1)PDAFR	TP53BP1	S169	S	11.7682	11.702	12.1211	11.9133	12.0596	12.0758	11.9845	12.1175	11.9395	aCD3/Unstimulated	0.152486	0.25955	aCD3+L2/Unstimulated	0.150086	0.275854	aCD3+L2/aCD3	-0.00239994	0.999563
361	60	X6RHN7	NSALQVLWHLDIFRRSFRQLTTHKCMGDSCI	RS(1)FRQLT(0.5)T(0.5)HK	USP54	S1690	S	14.8714	14.952	14.9819	15.0288	14.9816	14.9782	15.0393	14.9514	15.1705	aCD3/Unstimulated	0.0610784	0.44988	aCD3+L2/Unstimulated	0.118596	0.167481	aCD3+L2/aCD3	0.0575172	0.847636
362	12	P35611	____MNGDSRAAVVTSPPPTTAPHKERYFDR	AAVVT(0.22)S(0.78)PPPTTAPHKER	ADD1	S1691	S	12.4705	12.4868	12.6098	12.5829	12.5149	12.6571	12.5196	12.6519	12.5922	aCD3/Unstimulated	0.0625838	0.430565	aCD3+L2/Unstimulated	0.0655131	0.426139	aCD3+L2/aCD3	0.00292925	0.999459
363	475	Q9BRZ2	KKKFKGRLKSISREPSPALGPNLDGSGLLPR	LKS(1)IS(1)REPS(1)PALGPNLDGSGLLPR	TRIM56	S1692	S	11.9407	11.9609	12.2005	12.3973	11.912	12.3014	12.3749	12.3426	12.0929	aCD3/Unstimulated	0.169529	0.307609	aCD3+L2/Unstimulated	0.236092	0.176138	aCD3+L2/aCD3	0.0665631	0.92373
364	92	F5H3K2	RLFFTSVPGGREKEESPQPRRKRQPSSSSSE	EKEES(1)PQPR	C12orf43	S1694	S	12.3928	12.65	12.6387	12.5627	12.6792	12.5741	12.6587	12.6562	12.6019	aCD3/Unstimulated	0.0448248	0.634874	aCD3+L2/Unstimulated	0.0784425	0.416577	aCD3+L2/aCD3	0.0336178	0.935974
365	161	D6RFX7	SPLLGDHAVRGALRASPPSFPSGSPVLRLSP	GALRAS(0.987)PPS(0.076)FPS(0.513)GS(0.436)PVLRLS(0.987)PCLHR	FAM117A	S1697	S	13.0577	12.9631	13.1454	13.1276	13.2278	13.2972	13.3801	13.1257	13.3044	aCD3/Unstimulated	0.162135	0.129574	aCD3+L2/Unstimulated	0.214648	0.0693551	aCD3+L2/aCD3	0.0525137	0.891334
366	175	D6RFX7	ASPPSFPSGSPVLRLSPCLHRSLEGLNQELE	GALRAS(0.946)PPS(0.067)FPS(0.769)GS(0.218)PVLRLS(1)PCLHR	FAM117A	S1698	S	13.3777	13.275	13.4711	13.4483	13.5298	13.645	13.6385	13.4993	13.603	aCD3/Unstimulated	0.166441	0.095547	aCD3+L2/Unstimulated	0.205661	0.0611041	aCD3+L2/aCD3	0.03922	0.920179
367	330	C9J167	REAFSLRHTTENKPHSPKTPEPRRSPLGQKR	HTTENKPHS(1)PKT(1)PEPR	PMS2	S1699	S	11.3879	11.7571	11.6866	11.7552	11.485	12.0891	11.7052	11.6341	11.725	aCD3/Unstimulated	0.165939	0.353453	aCD3+L2/Unstimulated	0.0775561	0.677433	aCD3+L2/aCD3	-0.088383	0.896784
368	104	Q5SSJ5-2	KKVKKTIPSWATLSASQLARAQKQTPMASSP	TIPSWATLS(0.024)AS(0.976)QLAR	HP1BP3	S17	S	8.93269	9.3499	9.20618	9.39942	8.96864	9.34311	9.64187	9.34332	9.29523	aCD3/Unstimulated	0.0741278	0.684517	aCD3+L2/Unstimulated	0.263878	0.167408	aCD3+L2/aCD3	0.18975	0.758332
369	97	Q7L099-2	PPQQQRSWRTPPSPGSPLPFLLLSYPSGGGG	T(0.501)PPS(0.501)PGS(0.997)PLPFLLLSYPSGGGGSSGSGK	RUFY3	S170	S	11.7877	11.4803	12.0266	11.9429	12.0315	12.1483	12.2411	12.2962	12.3434	aCD3/Unstimulated	0.276039	0.0916189	aCD3+L2/Unstimulated	0.528709	0.0347978	aCD3+L2/aCD3	0.25267	0.477352
370	249	Q01196	PQPQSQMQDTRQIQPSPPWSYDQSYQYLGSI	QIQPS(0.998)PPWS(0.002)YDQSYQYLGS(0.007)IAS(0.877)PS(0.137)VHPAT(0.049)PIS(0.931)PGR	RUNX1	S1701	S	11.5053	11.4616	11.7754	11.9622	11.7242	12.3031	12.0984	12.1665	12.2375	aCD3/Unstimulated	0.415731	0.0456712	aCD3+L2/Unstimulated	0.5867	0.0358178	aCD3+L2/aCD3	0.170969	0.772209
371	628	Q9H165-2	ASGGLSKKLLLGSPSSLSPFSKRIKLEKEFD	LLLGS(0.975)PS(0.062)S(0.964)LS(1)PFSKR	BCL11A	S1702	S	12.1548	12.2211	12.0059	12.4207	12.2528	12.2731	12.2903	12.4528	12.5243	aCD3/Unstimulated	0.188267	0.0943056	aCD3+L2/Unstimulated	0.295221	0.0424857	aCD3+L2/aCD3	0.106954	0.760965
372	403	S4R418	TSAPPSRPPPPRATASPRPSSGNIPSSPTAS	AT(0.005)AS(0.975)PRPS(0.013)S(0.008)GNIPSSPTAS(0.004)GGGS(0.99)PT(0.006)SPR	BIN2	S1707	S	14.1654	14.1422	14.1728	14.103	14.2916	14.1447	14.1347	14.1453	14.1826	aCD3/Unstimulated	0.0196489	0.79269	aCD3+L2/Unstimulated	-0.00588244	0.941943	aCD3+L2/aCD3	-0.0255313	0.938954
373	839	E7EUR8	NGSLEQTEEPETSSHSPSRHMNHSEPRPGLG	NFQAATESVPNSGNIHNGSLEQTEEPETS(0.002)S(0.022)HS(0.748)PS(0.228)R	FAM193A	S171	S	11.7886	11.5931	11.3878	11.4753	11.7115	11.9866	11.9996	11.771	11.8372	aCD3/Unstimulated	0.134612	0.427869	aCD3+L2/Unstimulated	0.279405	0.130398	aCD3+L2/aCD3	0.144793	0.822184
374	1307	E9PGC8	EEGTLEKEEKVPPPRSPQAQEAPVNIDEGLT	VPPPRS(1)PQAQEAPVNIDEGLTGCTIQLLPAQDK	MAP1A	S1712	S	11.9226	12.2937	12.294	12.5871	12.4251	12.6951	12.6106	12.6268	12.7426	aCD3/Unstimulated	0.399019	0.0356631	aCD3+L2/Unstimulated	0.48992	0.0347978	aCD3+L2/aCD3	0.090901	0.848331
375	1543	E7EMW7	SQSSYIIRNPQQRRISQSQPVRGRDEEQDDI	RIS(1)QSQPVR	UBR5	S1713	S	11.5827	11.6009	11.5736	11.1291	11.6011	10.8764	11.3981	11.3555	11.5242	aCD3/Unstimulated	-0.383552	0.068187	aCD3+L2/Unstimulated	-0.159802	0.401814	aCD3+L2/aCD3	0.22375	0.683811
376	2484	P11717	QKTVSSTKLVSFHDDSDEDLLHI________	LVS(1)FHDDS(1)DEDLLHI	IGF2R	S1714	S	13.9518	13.9545	14.2802	14.2699	14.1924	14.4264	14.2287	14.3391	14.3585	aCD3/Unstimulated	0.234089	0.0837041	aCD3+L2/Unstimulated	0.246618	0.0798706	aCD3+L2/aCD3	0.0125292	0.990132
377	73	H0Y8W3	AEGRPLREPGSSRLGSPDATRKKPKLKPGKS	LGS(0.999)PDAT(0.001)R	RGS14	S1716	S	14.6083	14.6315	14.6793	14.7334	14.719	14.9605	14.8221	14.7531	14.8299	aCD3/Unstimulated	0.164598	0.0885329	aCD3+L2/Unstimulated	0.162003	0.098885	aCD3+L2/aCD3	-0.00259501	0.999563
378	167	F8WDP1	PAESASDAAPLQRSQSLPHSATVTLGGTSDP	S(0.253)QS(0.745)LPHS(0.002)ATVTLGGTSDPSTLSSSALSER	TBC1D22A	S1717	S	12.7114	12.6453	12.902	13.2333	12.7824	13.3641	13.1595	13.3201	13.1088	aCD3/Unstimulated	0.37374	0.0619022	aCD3+L2/Unstimulated	0.443245	0.0477566	aCD3+L2/aCD3	0.0695054	0.924667
379	1059	Q03164-2	KQTDQPKAQGQESDSSETSVRGPRIKHVCRR	AQGQES(0.983)DS(0.221)S(0.795)ET(0.001)SVRGPR	KMT2A	S1718	S	14.9007	14.688	14.8648	14.8607	14.9767	14.8488	14.7326	14.8201	14.8857	aCD3/Unstimulated	0.0775988	0.39102	aCD3+L2/Unstimulated	-0.00498519	0.961484	aCD3+L2/aCD3	-0.082584	0.804958
380	593	O43683-2	DSTVWGIRCNKTLAPSPKSPGDFTSAAQLAS	T(0.074)LAPS(0.927)PKS(0.994)PGDFT(0.005)S(0.001)AAQLASTPFHK	BUB1	S172	S	11.7933	11.5884	11.6874	11.9116	11.8446	12.0188	12.0533	11.9481	11.7653	aCD3/Unstimulated	0.235324	0.0603818	aCD3+L2/Unstimulated	0.23253	0.0677745	aCD3+L2/aCD3	-0.0027935	0.999563
381	112	Q4KMP7-2	AAGGAPSPPPPVRRASAGPAPGPVVTAEGLH	RAS(1)AGPAPGPVVTAEGLHPSLPSPTGNSTPLGSSK	TBC1D10B	S1723	S	15.9013	15.9146	16.0176	16.0242	16.0351	16.0277	16.0193	16.0552	16.0414	aCD3/Unstimulated	0.0844549	0.194768	aCD3+L2/Unstimulated	0.094115	0.160907	aCD3+L2/aCD3	0.00966003	0.984918
382	34	Q16537-2	RKSVRKARQKRSQSSSQFRSQGKPIELTPLP	S(0.028)QS(0.973)S(0.998)S(0.999)QFRS(0.002)QGKPIELTPLPLLK	PPP2R5E	S1724	S	14.5694	14.5698	14.7093	14.7658	14.6853	14.8345	14.9459	14.9585	14.9178	aCD3/Unstimulated	0.145707	0.0828933	aCD3+L2/Unstimulated	0.324579	0.0262566	aCD3+L2/aCD3	0.178872	0.282675
383	649	J3QRV5	LALEGPLSRVKSLKKSLRQSFRRMRRSRVSS	S(1)LRQS(1)FRR	SPATS2	S1730	S	12.8218	12.6807	12.7856	12.8229	12.8677	12.7419	12.6153	12.7106	12.6898	aCD3/Unstimulated	0.0481428	0.521279	aCD3+L2/Unstimulated	-0.0907868	0.243431	aCD3+L2/aCD3	-0.13893	0.421807
384	352	S4R3H4	DRKKASLVALPEQTASEEETPPPLLTKEASS	ASLVALPEQTAS(1)EEET(1)PPPLLTK	ACIN1	S1732	S	12.5065	12.5342	12.703	12.8433	12.8489	12.8578	12.9599	12.9962	12.9681	aCD3/Unstimulated	0.268746	0.0298435	aCD3+L2/Unstimulated	0.393484	0.0142545	aCD3+L2/aCD3	0.124738	0.487907
385	132	G3V3Z8	IPRRHAPIEQLARQGSFRGFPALSQKMSPFK	QGS(1)FRGFPALSQK	NUMB	S1737	S	13.4624	13.4833	13.485	13.6795	13.5415	13.8171	13.61	13.6232	13.676	aCD3/Unstimulated	0.202469	0.0512835	aCD3+L2/Unstimulated	0.159507	0.098885	aCD3+L2/aCD3	-0.0429617	0.896784
386	309	O43164-2	CSEQNTNDREKNHGSSPEQVVRPKVRKLISS	NHGS(0.038)S(0.962)PEQVVRPK	PJA2	S1738	S	15.2136	15.0385	15.1859	15.3262	15.0408	15.2964	15.149	15.1044	15.0759	aCD3/Unstimulated	0.0751087	0.465705	aCD3+L2/Unstimulated	-0.0362451	0.738722	aCD3+L2/aCD3	-0.111354	0.747208
387	85	G3V3A7	KNLLKSFGESVLRSVSPVQDLDDDTPPSPAH	S(0.236)VS(0.763)PVQDLDDDT(0.022)PPS(0.927)PAHS(0.051)DMPY(0.001)DAR	FOXN3	S174	S	11.8008	11.6359	11.9476	12.1334	12.0676	12.3633	12.0434	12.0339	12.1338	aCD3/Unstimulated	0.393309	0.0321781	aCD3+L2/Unstimulated	0.275587	0.0576408	aCD3+L2/aCD3	-0.117722	0.776779
388	22	I3L3Z2	TMLLREENGCCSRRQSSSSAGDSDGEREDSA	RQS(0.83)S(0.568)S(0.85)S(0.85)AGDS(0.902)DGEREDS(0.001)AAER	NAA38	S1743	S	10.1042	10.1096	9.73233	10.2794	10.0112	9.6882	9.78394	10.3012	10.5389	aCD3/Unstimulated	0.010905	0.968147	aCD3+L2/Unstimulated	0.225965	0.388635	aCD3+L2/aCD3	0.21506	0.822184
389	29	I3L3Z2	NGCCSRRQSSSSAGDSDGEREDSAAERARQQ	RQS(0.153)S(0.153)S(0.153)S(0.541)AGDS(0.999)DGEREDSAAER	NAA38	S1744	S	13.2466	13.0696	13.2018	13.3544	13.3681	13.5309	13.0721	12.9112	13.1227	aCD3/Unstimulated	0.24514	0.0440615	aCD3+L2/Unstimulated	-0.137343	0.184626	aCD3+L2/aCD3	-0.382483	0.0832757
390	64	Q96MG7	STSRGPGGSQGSQGPSPQGARRAQAAPAVGP	GPGGSQGSQGPS(1)PQGAR	NDNL2	S1745	S	13.4289	13.4898	13.4056	13.2328	13.2928	13.2402	13.2675	13.2883	13.4116	aCD3/Unstimulated	-0.186177	0.0402094	aCD3+L2/Unstimulated	-0.118946	0.122673	aCD3+L2/aCD3	0.0672316	0.791826
391	165	Q8IWS0-5	SHGTDEMESSSYRDRSPHRSSPSDTRPKCGF	STSSHGTDEMESSSYRDRS(1)PHR	PHF6	S1749	S	14.4771	14.3298	14.3802	14.2348	14.3637	14.3055	13.9334	13.9952	14.0809	aCD3/Unstimulated	-0.0943492	0.245275	aCD3+L2/Unstimulated	-0.392563	0.0166967	aCD3+L2/aCD3	-0.298214	0.0951774
392	10	Q9H3Z4-2	______MADQRQRSLSTSGESLYHVLGLDKN	S(0.036)LS(0.944)T(0.017)S(0.003)GESLYHVLGLDK	DNAJC5	S1752	S	12.0991	12.3763	12.4051	12.3648	12.1562	12.7409	12.7329	12.5738	12.5717	aCD3/Unstimulated	0.127129	0.464837	aCD3+L2/Unstimulated	0.332618	0.0912874	aCD3+L2/aCD3	0.205489	0.697793
393	2044	C9JE98	GYHGSSYSPEGVEPVSPVSSPSLTHDKGLPK	S(0.007)LGYHGS(0.125)S(0.355)Y(0.001)S(0.512)PEGVEPVS(0.999)PVS(0.601)S(0.329)PS(0.053)LT(0.017)HDKGLPK	NCOR2	S1753	S	13.3143	13.1589	13.4851	13.6608	13.6753	13.8231	13.6392	13.5323	13.6312	aCD3/Unstimulated	0.400301	0.0298435	aCD3+L2/Unstimulated	0.281469	0.0471038	aCD3+L2/aCD3	-0.118832	0.724889
394	329	Q6UUV7-3	THLGIRSSSGLQSSRSNPSIQATLNKTVLSS	S(0.954)NPS(0.046)IQATLNK	CRTC3	S1756	S	15.4898	15.4403	15.5136	15.5647	15.5352	15.5313	15.5278	15.5583	15.5761	aCD3/Unstimulated	0.0625061	0.297777	aCD3+L2/Unstimulated	0.0728333	0.238485	aCD3+L2/aCD3	0.0103272	0.978259
395	99	Q8TAD8	ASGRRSKSPRSKRNRSPHHSTVKVKQEREDH	NRS(0.854)PHHS(0.141)T(0.005)VK	SNIP1	S176	S	11.8172	11.7106	11.4839	11.4324	11.8486	11.76	11.3803	11.1336	11.0028	aCD3/Unstimulated	0.0097501	0.955624	aCD3+L2/Unstimulated	-0.498359	0.0414269	aCD3+L2/aCD3	-0.50811	0.144361
396	80	Q9Y3P8	QWTRGRSRSHPGQGRSGESVEEVPLYGNLHY	S(0.039)HPGQGRS(0.962)GES(0.999)VEEVPLYGNLHYLQTGR	SIT1	S1762	S	14.1186	14.1166	14.2439	14.3244	14.3123	14.5804	14.3377	14.2457	14.3185	aCD3/Unstimulated	0.246016	0.0440615	aCD3+L2/Unstimulated	0.140967	0.176284	aCD3+L2/aCD3	-0.105049	0.74976
397	403	Q5YLB2	RSDELLGSDDSHDGESESNAKVADVLDVLNE	SDELLGS(1)DDS(1)HDGES(0.999)ES(0.001)NAK	BRCA1	S1763	S	11.9941	11.9299	12.2217	12.2356	12.2089	12.4121	12.4183	12.4883	12.4488	aCD3/Unstimulated	0.236958	0.0557244	aCD3+L2/Unstimulated	0.403221	0.0306792	aCD3+L2/aCD3	0.166263	0.519883
398	395	Q5YLB2	QKVNEWFSRSDELLGSDDSHDGESESNAKVA	SDELLGS(1)DDS(1)HDGES(0.999)ES(0.001)NAK	BRCA1	S1764	S	13.4026	13.4131	13.5274	13.7209	13.6153	13.9521	13.7618	13.8354	13.7814	aCD3/Unstimulated	0.315071	0.0356631	aCD3+L2/Unstimulated	0.345157	0.0380364	aCD3+L2/aCD3	0.030086	0.9506
399	39	Q8TDD1	KGLRKRRGAASQARGSDSEDGEFEIQAEDDA	GAAS(0.009)QARGS(0.991)DS(1)EDGEFEIQAEDDAR	DDX54	S1766	S	16.2902	16.2448	16.4984	16.5929	16.5427	16.7212	16.4993	16.5373	16.6068	aCD3/Unstimulated	0.274439	0.036491	aCD3+L2/Unstimulated	0.203326	0.0728237	aCD3+L2/aCD3	-0.0711132	0.844483
400	216	Q9BU76	KKKKDKEHRRPAEATSSPTSPERPRHHHHDS	RPAEAT(0.017)S(0.957)S(0.353)PT(0.467)S(0.206)PERPR	MMTAG2	S1768	S	14.9951	14.9998	15.0571	14.9398	15.1477	14.9135	15.0045	14.9412	15.0565	aCD3/Unstimulated	-0.0169554	0.850324	aCD3+L2/Unstimulated	-0.0165805	0.862923	aCD3+L2/aCD3	0.000374877	0.999563
401	996	A0A0A0MSU2	SDILILRSHESNAPGSAGGQASEKPREGTGK	SHESNAPGS(1)AGGQASEKPR	ELMSAN1	S1769	S	13.4924	13.543	13.4244	13.4825	13.5313	13.3925	13.4632	13.459	13.4549	aCD3/Unstimulated	-0.0178256	0.803175	aCD3+L2/Unstimulated	-0.027571	0.707919	aCD3+L2/aCD3	-0.00974542	0.987115
402	561	Q8N122-3	SLTPVRDSPCTPRLRSVSSYGNIRAVATARS	LRS(0.997)VS(0.628)S(0.375)YGNIR	RPTOR	S177	S	11.8394	11.8639	11.9939	12.0687	12.1544	12.3227	12.0778	11.9917	12.426	aCD3/Unstimulated	0.282866	0.073456	aCD3+L2/Unstimulated	0.266062	0.0928751	aCD3+L2/aCD3	-0.0168041	0.987991
403	391	Q6UUV7-3	TTNLSGPSRRRQPPVSPLTLSPGPEAHQGFS	RQPPVS(0.976)PLT(0.062)LS(0.953)PGPEAHQGFS(0.008)R	CRTC3	S1770	S	15.4726	15.3978	15.5957	15.6739	15.5773	15.8102	15.6864	15.6923	15.7086	aCD3/Unstimulated	0.198407	0.0600707	aCD3+L2/Unstimulated	0.207053	0.059037	aCD3+L2/aCD3	0.00864579	0.99191
404	831	Q13206	ISDTKKKQGMKKRSNSEVEDVGPTSHNRKKA	S(0.215)NS(0.785)EVEDVGPTSHNR	DDX10	S1772	S	13.6626	13.7283	13.6723	13.7734	13.7698	13.8819	13.556	13.5898	13.7889	aCD3/Unstimulated	0.12067	0.18213	aCD3+L2/Unstimulated	-0.0428007	0.634613	aCD3+L2/aCD3	-0.163471	0.413832
405	844	Q6GYQ0-3	VFGALNEEQPLPRSSSTSDILEPFTVERAKV	SS(0.007)S(0.962)T(0.029)S(0.001)DILEPFTVER	RALGAPA1	S1774	S	12.9143	12.9092	13.1414	13.2046	13.1821	13.1172	13.115	13.1778	13.2792	aCD3/Unstimulated	0.179669	0.0835699	aCD3+L2/Unstimulated	0.202371	0.0677745	aCD3+L2/aCD3	0.0227026	0.959074
406	2672	Q6KC79	GSPKNNTAAETEDDESDGEDRGGGTSGSLRR	NNTAAET(1)EDDES(1)DGEDRGGGTSGSLRR	NIPBL	S1775	S	13.1591	13.1875	13.1277	13.3585	12.9646	13.3031	13.1685	13.1248	13.1827	aCD3/Unstimulated	0.0506712	0.664807	aCD3+L2/Unstimulated	0.000562977	0.996544	aCD3+L2/aCD3	-0.0501082	0.920179
407	300	Q9UQ35	KTHTTALAGRSPSPASGRRGEGDAPFSEPGT	T(0.001)HT(0.003)T(0.004)ALAGRS(0.993)PS(1)PAS(1)GRR	SRRM2	S1776	S	12.8612	12.9031	12.9393	13.0708	13.1352	12.8968	12.8895	13.0191	12.9791	aCD3/Unstimulated	0.13309	0.146344	aCD3+L2/Unstimulated	0.0613979	0.493254	aCD3+L2/aCD3	-0.0716917	0.824597
408	216	Q9HDC5	AELAGKKKGGLFRRGSLLGSMKLRKSESKSS	RGS(1)LLGS(1)MK	JPH1	S1777	S	12.7809	12.8613	13	13.1869	13.0488	13.4006	13.3894	13.1983	13.4076	aCD3/Unstimulated	0.331332	0.039345	aCD3+L2/Unstimulated	0.451016	0.0347978	aCD3+L2/aCD3	0.119685	0.789043
409	459	E3W994	RGRSRTKMVSQSQPGSRSGSPGRVLTTTALS	MVS(0.529)QS(0.529)QPGS(0.805)RS(0.601)GS(0.536)PGRVLT(0.001)TTALSTVSSGVQR	CLASP2	S178	S	11.8454	11.6279	11.8365	12.2329	12.2307	12.3819	12.012	12.1549	12.2287	aCD3/Unstimulated	0.511909	0.0181719	aCD3+L2/Unstimulated	0.361939	0.0347978	aCD3+L2/aCD3	-0.14997	0.571535
410	1244	F5H527	KMDPLPVACRLPHSSSSENIKSLSHSPGVVK	LPHSS(0.003)S(0.996)S(0.002)ENIK	SSH2	S1780	S	16.1873	16.0713	16.0799	16.0419	16.0921	16.0829	16.0136	15.9194	16.0037	aCD3/Unstimulated	-0.0405235	0.553581	aCD3+L2/Unstimulated	-0.133936	0.0864561	aCD3+L2/aCD3	-0.0934125	0.607686
411	630	Q9H165-2	GGLSKKLLLGSPSSLSPFSKRIKLEKEFDLP	LLLGS(0.975)PS(0.062)S(0.964)LS(1)PFSKR	BCL11A	S1781	S	13.5218	13.6186	13.6283	13.9001	13.7516	13.8944	13.7053	13.8408	13.914	aCD3/Unstimulated	0.259188	0.0356631	aCD3+L2/Unstimulated	0.230455	0.0471038	aCD3+L2/aCD3	-0.0287327	0.941349
412	726	Q8TF01	LKRKRESERTFSRSGSISVKIIRHDSRQDSK	T(0.736)FS(0.238)RS(0.035)GS(0.975)IS(0.015)VK	PNISR	S1784	S	12.8665	13.0055	13.0609	13.0833	13.0362	13.1455	13.0675	13.1193	13.3797	aCD3/Unstimulated	0.110691	0.315	aCD3+L2/Unstimulated	0.211197	0.0894983	aCD3+L2/aCD3	0.100505	0.80332
413	491	Q9UHB7-2	NWLNKVNPHKVSPASSVDSNIPSSQGYKKEG	VNPHKVS(1)PAS(1)S(1)VDS(0.995)NIPS(0.004)S(0.001)QGYKK	AFF4	S1785	S	12.4241	12.5084	12.4094	12.7114	12.5922	12.926	12.5979	12.7437	12.7317	aCD3/Unstimulated	0.295882	0.0370071	aCD3+L2/Unstimulated	0.243804	0.0586973	aCD3+L2/aCD3	-0.0520781	0.896784
414	566	Q96JK2-2	PERSTSTLEIQPSRASPTSDIESVERKIYKA	STSTLEIQPS(0.028)RAS(0.964)PT(0.798)S(0.208)DIES(0.002)VER	DCAF5	S1789	S	13.5048	13.36	13.5371	13.7389	13.5742	13.9559	13.6547	13.6535	13.6408	aCD3/Unstimulated	0.289063	0.0427008	aCD3+L2/Unstimulated	0.182358	0.137927	aCD3+L2/aCD3	-0.106705	0.797498
415	718	Q8WXE0-2	PATPPDPPRPKRRSHSLSRPGPTEGDAEGEA	S(0.176)HS(0.759)LS(0.041)RPGPT(0.024)EGDAEGEAEGPVGSTLGSYATLTR	CASKIN2	S1790	S	12.8112	12.6877	13.0117	13.1713	13.1097	13.5082	13.0319	13.066	13.172	aCD3/Unstimulated	0.426207	0.0356631	aCD3+L2/Unstimulated	0.253085	0.106247	aCD3+L2/aCD3	-0.173122	0.676862
416	311	Q9HC52	GQGALDPNGTRVRHGSGPPSSGGGLYRDMGA	HGS(0.999)GPPS(0.001)SGGGLYR	CBX8	S1791	S	13.5181	13.324	13.5677	13.5227	13.4151	13.6275	13.345	13.3557	13.5178	aCD3/Unstimulated	0.0517978	0.626831	aCD3+L2/Unstimulated	-0.063814	0.556265	aCD3+L2/aCD3	-0.115612	0.738482
417	1710	P18583-2	PVRLRRSRTPLRRRFSRSPIRRKRSRSSERG	RFS(1)RS(1)PIR	SON	S1792	S	13.258	13.2672	13.305	13.4135	13.4914	13.396	13.2885	13.1788	13.1362	aCD3/Unstimulated	0.156911	0.059214	aCD3+L2/Unstimulated	-0.0755576	0.304299	aCD3+L2/aCD3	-0.232469	0.119209
418	25	O60678	GGRGAVENEEDLPELSDSGDEAAWEDEDDAD	GAVENEEDLPELS(1)DS(1)GDEAAWEDEDDADLPHGK	PRMT3	S1794	S	12.2672	12.2928	12.3556	12.206	12.4791	12.2539	12.6167	12.512	12.6089	aCD3/Unstimulated	0.00782279	0.936121	aCD3+L2/Unstimulated	0.274012	0.0418822	aCD3+L2/aCD3	0.266189	0.172384
419	20	M0R102	THTDAKIRAENGTGSSPRGPGCSLRHFACEQ	AENGT(0.001)GS(0.016)S(0.984)PRGPGCSLR	EXOSC5	S1796	S	15.26	15.2967	15.3154	15.2774	15.4366	15.3274	15.3195	15.2685	15.301	aCD3/Unstimulated	0.0564841	0.414056	aCD3+L2/Unstimulated	0.00564177	0.941322	aCD3+L2/aCD3	-0.0508423	0.843809
420	342	Q6P2E9-2	SLELQEVEPLGLPQASPSRTRSPDVISSAST	GPGQVPTATSALSLELQEVEPLGLPQAS(0.936)PS(0.064)R	EDC4	S1799	S	12.2344	12.2056	12.4566	12.711	12.5995	12.9282	12.7538	12.6979	12.9395	aCD3/Unstimulated	0.447368	0.0298435	aCD3+L2/Unstimulated	0.498207	0.0306792	aCD3+L2/aCD3	0.0508385	0.924667
421	329	M0QY76	QPVAAPRRLPIFNRISVSE____________	RLPIFNRIS(1)VS(1)E	ZFP36	S18	S	9.03424	8.82177	8.21892	9.2677	9.56537	9.70419	9.60486	9.64428	9.43253	aCD3/Unstimulated	0.820775	0.0298435	aCD3+L2/Unstimulated	0.868908	0.0339191	aCD3+L2/aCD3	0.0481331	0.968832
422	948	A0A0J9YX88	RRPSPPEPWDEEDGASCSTFFGSEERTVTCV	LRRPS(1)PPEPWDEEDGAS(0.696)CS(0.238)T(0.064)FFGS(0.001)EER	PHRF1	S180	S	11.8721	11.814	12.0555	11.9446	12.0481	12.4537	12.2807	12.1637	12.2726	aCD3/Unstimulated	0.234956	0.141936	aCD3+L2/Unstimulated	0.32515	0.0693243	aCD3+L2/aCD3	0.0901938	0.881264
423	848	Q14152-2	ERERRREEERRLGDSSLSRKDSRWGDRDSEG	RLGDS(0.096)S(0.892)LS(0.012)R	EIF3A	S1801	S	11.5958	11.3421	11.7142	11.4893	11.6297	11.5234	11.1577	11.2188	11.3472	aCD3/Unstimulated	-0.0032162	0.979525	aCD3+L2/Unstimulated	-0.309439	0.04726	aCD3+L2/aCD3	-0.306223	0.227725
424	53	H3BRB6	RTGGGAMGLRSRSVSSVAGMGMDPSTAGGVP	S(0.272)RS(0.636)VS(0.207)S(0.885)VAGMGMDPSTAGGVPFGLYTPASR	ZNRF1	S1803	S	12.9357	13.2038	13.3941	13.5457	13.4513	13.6081	13.5972	13.4465	13.6089	aCD3/Unstimulated	0.357155	0.039033	aCD3+L2/Unstimulated	0.373026	0.0432272	aCD3+L2/aCD3	0.0158712	0.987991
425	20	E9PL60	RLQRHRTSGGDHAPDSPSGENSPAPQGRLAE	TSGGDHAPDS(0.999)PS(0.001)GENSPAPQGR	MUS81	S1804	S	13.1855	13.1421	13.12	13.0393	13.3364	12.9437	13.0178	13.0938	13.1125	aCD3/Unstimulated	-0.0427643	0.71048	aCD3+L2/Unstimulated	-0.0745081	0.523218	aCD3+L2/aCD3	-0.0317438	0.951597
426	382	E9PG73	KGDKSELNEIKENQRSPVRVKERKITDHRNV	SELNEIKENQRS(1)PVR	PPIG	S1805	S	15.2095	15.222	15.2418	15.1448	15.1204	15.304	15.4073	15.3851	15.3402	aCD3/Unstimulated	-0.0346848	0.643723	aCD3+L2/Unstimulated	0.153104	0.0751903	aCD3+L2/aCD3	0.187789	0.239136
427	542	H7C485	CVKEKKLKRKILGQSSPEKKIRIENGMEMTN	ILGQS(0.208)S(0.792)PEKK	ARID4A	S1806	S	14.2106	14.0885	14.1495	14.3064	14.1771	14.4159	14.3021	14.2034	14.2078	aCD3/Unstimulated	0.150267	0.109492	aCD3+L2/Unstimulated	0.0882458	0.327429	aCD3+L2/aCD3	-0.0620215	0.847636
428	441	Q7Z5L9-2	KDANQVHSTTRRNSNSPPSPSSMNQRRLGPR	NS(0.002)NS(0.997)PPS(0.001)PSSMNQR	IRF2BP2	S1808	S	11.9779	11.7487	12.0991	11.8587	11.8631	11.8513	11.8954	11.7957	11.9176	aCD3/Unstimulated	-0.0842144	0.418025	aCD3+L2/Unstimulated	-0.0723411	0.49872	aCD3+L2/aCD3	0.0118733	0.988362
429	1206	A0A087WV66	GTPVQKLDLAGTLPGSKRQLQTPKEKAQALE	LDLAGTLPGS(1)KR	MKI67	S1809	S	11.8003	11.9884	11.9574	11.7401	11.807	11.8432	11.8524	11.9833	11.8358	aCD3/Unstimulated	-0.118588	0.179293	aCD3+L2/Unstimulated	-0.024873	0.785247	aCD3+L2/aCD3	0.0937152	0.737446
430	1335	Q15154	SMSSTCEPCKSRNRHSAQTEEPVQAKVFSRK	NRHS(0.996)AQT(0.004)EEPVQAK	PCM1	S1811	S	14.0525	13.9616	14.0348	14.2025	14.2666	14.1836	14.2275	14.1621	14.1828	aCD3/Unstimulated	0.201279	0.0338393	aCD3+L2/Unstimulated	0.174478	0.0461558	aCD3+L2/aCD3	-0.0268007	0.923423
431	165	C9JAB2	SRGRRSRSASPRRSRSISLRRSRSASLRRSR	S(1)IS(1)LRRS(1)R	SRSF7	S1814	S	13.5902	13.6505	13.5643	13.0266	13.3195	13.0573	13.653	13.473	13.3822	aCD3/Unstimulated	-0.467184	0.0267042	aCD3+L2/Unstimulated	-0.0989044	0.40381	aCD3+L2/aCD3	0.368279	0.122534
432	43	P62750	VLKGVHSHKKKKIRTSPTFRRPKTLRLRRQP	IRT(0.026)S(0.973)PT(0.001)FR	RPL23A	S1817	S	13.1366	13.0843	13.3064	12.9918	13.1502	13.0733	12.8097	13.0977	12.9747	aCD3/Unstimulated	-0.10397	0.342809	aCD3+L2/Unstimulated	-0.215064	0.0846244	aCD3+L2/aCD3	-0.111094	0.770448
433	1952	P35580	SSSRSGRRQLHLEGASLELSDDDTESKTSDV	QLHLEGAS(1)LELS(1)DDDTESKTSDVNETQPPQSE	MYH10	S1818	S	12.4539	12.3714	12.4668	12.7073	12.7017	12.8265	12.4027	12.7285	12.5489	aCD3/Unstimulated	0.314524	0.0346825	aCD3+L2/Unstimulated	0.129339	0.225577	aCD3+L2/aCD3	-0.185184	0.43222
434	1854	Q9UQ35	RGRSRTPPTSRKRSRSRTSPAPWKRSRSRAS	S(0.941)RT(0.834)S(0.225)PAPWKR	SRRM2	S1819	S	11.9957	12.0473	12.0105	11.978	11.8858	11.9071	12.1187	12.1452	12.0614	aCD3/Unstimulated	-0.0941966	0.15808	aCD3+L2/Unstimulated	0.0905707	0.180557	aCD3+L2/aCD3	0.184767	0.16536
435	3744	Q7Z6Z7-2	KQTGRLGSSGLGSASSIQAAVRQLEAEADAI	LGS(0.001)S(0.003)GLGS(0.994)AS(0.037)S(0.965)IQAAVR	HUWE1	S182	S	11.8724	11.9729	12.483	12.5552	11.9783	13.0561	12.7032	12.4282	12.3735	aCD3/Unstimulated	0.420445	0.190154	aCD3+L2/Unstimulated	0.392244	0.225577	aCD3+L2/aCD3	-0.0282006	0.99191
436	18	F5H478	GKKNVLSSLAVYAEDSEPESDGEAGIEAVGS	NVLSSLAVYAEDS(1)EPES(1)DGEAGIEAVGSAAEEK	SAP30BP	S1820	S	10.0934	10.3437	10.3445	10.7975	10.6777	10.9167	10.8469	10.9667	10.6589	aCD3/Unstimulated	0.536794	0.0260018	aCD3+L2/Unstimulated	0.563645	0.0243365	aCD3+L2/aCD3	0.0268516	0.967282
437	424	Q9P2N6-8	DVARRDLAFEVPERGSRPASPAAKLPASPSG	DLAFEVPERGS(1)RPAS(1)PAAK	KANSL3	S1823	S	13.2477	13.023	13.1643	13.0482	13.0841	13.0965	13.2023	13.1519	13.2144	aCD3/Unstimulated	-0.0687594	0.382455	aCD3+L2/Unstimulated	0.0445564	0.580618	aCD3+L2/aCD3	0.113316	0.581123
438	419	P42858	LTAAKEESGGRSRSGSIVELIAGGGSSCSPV	S(0.075)GS(0.925)IVELIAGGGS(0.447)S(0.161)CS(0.389)PVLS(0.004)R	HTT	S1825	S	12.31	12.4264	12.7938	12.6605	12.4964	12.2436	12.5439	12.9086	12.8596	aCD3/Unstimulated	-0.0432744	0.822826	aCD3+L2/Unstimulated	0.260609	0.186991	aCD3+L2/aCD3	0.303884	0.503352
439	25	Q8ND76-2	SSSPKLRRNAHSRLESYRPDTDLSREDTGCN	NAHS(1)RLES(1)YRPDTDLSR	CCNY	S1826	S	15.6278	15.6488	15.7181	15.7728	15.7823	15.8221	15.6615	15.6548	15.7457	aCD3/Unstimulated	0.127541	0.0782787	aCD3+L2/Unstimulated	0.022443	0.742824	aCD3+L2/aCD3	-0.105098	0.50467
440	662	O00267-2	PRDVTNFTVGGFAPMSPRISSPMHPSAGGQR	DVTNFTVGGFAPMS(1)PR	SUPT5H	S1830	S	13.1937	13.0166	13.3314	13.5319	13.3772	13.6905	13.5006	13.4242	13.5811	aCD3/Unstimulated	0.352627	0.0361016	aCD3+L2/Unstimulated	0.321393	0.0471038	aCD3+L2/aCD3	-0.0312337	0.957293
441	150	Q9BZ95-3	PPPSVPQTVIPKKTGSPEIKLKITKTIQNGR	KT(0.084)GS(0.916)PEIK	WHSC1L1	S1831	S	14.6353	14.5457	14.5721	14.7415	14.676	14.7981	14.822	14.6133	14.824	aCD3/Unstimulated	0.154155	0.100286	aCD3+L2/Unstimulated	0.168735	0.0875204	aCD3+L2/aCD3	0.0145804	0.980202
442	167	P67809	RGPPRNYQQNYQNSESGEKNEGSESAPEGQA	NYQQNYQNS(1)ES(1)GEKNEGSESAPEGQAQQR	YBX1	S1832	S	11.9542	12.2727	12.0147	12.1038	11.9942	12.3638	12.0171	12.0214	11.9939	aCD3/Unstimulated	0.0733825	0.577024	aCD3+L2/Unstimulated	-0.0697674	0.603296	aCD3+L2/aCD3	-0.14315	0.741077
443	110	Q9H6T3-2	KLDVDRILDELDKDDSTHESLSQESESEEDG	ILDELDKDDS(0.731)T(0.264)HES(0.016)LS(0.989)QES(0.79)ES(0.21)EEDGIHVDSQK	RPAP3	S1833	S	12.3123	11.9835	12.3164	12.5021	12.118	12.7191	12.5883	12.419	12.605	aCD3/Unstimulated	0.242348	0.198479	aCD3+L2/Unstimulated	0.333387	0.101629	aCD3+L2/aCD3	0.091039	0.896784
444	910	A9Z1X7	HLREKALRSMRKAQVSPQS____________	KAQVS(0.985)PQS(0.015)	SRRM1	S1834	S	14.8953	14.8052	14.7999	14.7501	14.6549	14.8265	15.049	14.9363	14.9858	aCD3/Unstimulated	-0.0896301	0.254008	aCD3+L2/Unstimulated	0.156893	0.0783923	aCD3+L2/aCD3	0.246523	0.122534
445	760	E9PK91	EQDHSRSSSSSASPSSPSSREEKESKKEREE	SSSSSASPS(0.007)S(0.991)PS(0.001)SREEKESK	BCLAF1	S1835	S	12.9518	12.8062	12.9407	13.209	12.9536	13.2363	12.969	13.0891	13.0766	aCD3/Unstimulated	0.233438	0.0555766	aCD3+L2/Unstimulated	0.145339	0.183605	aCD3+L2/aCD3	-0.0880988	0.820826
446	327	E3W994	GSVASLPQSDRSSSSSQESLNRPFSSKWSTA	SSS(0.001)S(0.004)S(0.995)QESLNRPFSSK	CLASP2	S1836	S	15.4246	15.3685	15.3836	15.2026	15.3183	15.2881	15.1968	15.1771	15.2313	aCD3/Unstimulated	-0.122577	0.0852169	aCD3+L2/Unstimulated	-0.190507	0.0418822	aCD3+L2/aCD3	-0.0679301	0.758332
447	203	Q9H0H5	RQFVDGPPGPVKKTRSIGSAVDQGNESIVAK	S(1)IGS(1)AVDQGNESIVAK	RACGAP1	S1837	S	12.3822	12.3211	12.605	12.5132	12.5337	12.5301	12.582	12.4777	12.6113	aCD3/Unstimulated	0.0895957	0.346362	aCD3+L2/Unstimulated	0.120922	0.221583	aCD3+L2/aCD3	0.0313262	0.941058
448	1763	Q5T4S7-3	EPRISESLVRHASTSSPADKAKVTISDGKVA	HAS(0.885)T(0.098)S(0.2)S(0.817)PADKAK	UBR4	S1838	S	13.6472	13.6509	13.6087	13.9184	13.6973	14.0443	13.957	13.8693	13.7409	aCD3/Unstimulated	0.251065	0.0557531	aCD3+L2/Unstimulated	0.220113	0.0846244	aCD3+L2/aCD3	-0.0309514	0.951597
449	522	E7ESY4	AIKAECTARLPEASQSPLVLKQAVRKPLEAV	LPEAS(0.003)QS(0.997)PLVLK	MTA1	S184	S	11.8957	12.1027	11.9694	12.0954	12.1489	12.2803	12.2075	12.1779	12.1985	aCD3/Unstimulated	0.18557	0.0624483	aCD3+L2/Unstimulated	0.205338	0.0539642	aCD3+L2/aCD3	0.0197672	0.964676
450	9	H3BRT8	_______MHHCKRYRSPEPDPYLSYRWKRRR	YRS(1)PEPDPYLSYR	CLK3	S1840	S	13.7635	13.7411	13.9443	13.8916	13.8932	14.0914	13.7702	13.8715	14.0314	aCD3/Unstimulated	0.142414	0.213583	aCD3+L2/Unstimulated	0.0746649	0.513312	aCD3+L2/aCD3	-0.0677494	0.873884
451	282	A0A0J9YYD9	GRVCPRPEAQRDPSQSPRATAGED_______	VCPRPEAQRDPS(1)QS(1)PR	Unknown	S1843	S	13.0343	12.9188	12.9967	12.9484	13.0395	13.1708	13.127	13.0518	13.0658	aCD3/Unstimulated	0.0696515	0.399441	aCD3+L2/Unstimulated	0.0982435	0.252506	aCD3+L2/aCD3	0.028592	0.939286
452	220	A0A0A0MRT6	PNDYMTSPARLGSQHSPGRTASLNQRPRTHS	LGS(0.002)QHS(0.998)PGR	ABI1	S1844	S	15.5681	15.4883	15.5498	15.7453	15.8442	15.8022	15.7365	15.7566	15.7823	aCD3/Unstimulated	0.261842	0.0260018	aCD3+L2/Unstimulated	0.223097	0.0350888	aCD3+L2/aCD3	-0.0387456	0.873884
453	1943	Q9UPU5	EVGENGRSVDQGGGGSPRKKVALTENYELVG	SVDQGGGGS(1)PR	USP24	S1845	S	14.0048	14.0217	13.9105	13.7593	13.919	13.8451	13.9727	13.8365	13.9993	aCD3/Unstimulated	-0.137844	0.119179	aCD3+L2/Unstimulated	-0.0428231	0.615344	aCD3+L2/aCD3	0.0950208	0.711071
454	515	P40222	GPERRPEGPGAQAPSSPRVTEAPCYPGAPST	VQDLSAGGQGSLTDSGPERRPEGPGAQAPS(0.02)S(0.98)PR	TXLNA	S1847	S	14.5079	14.4106	14.5794	14.6251	14.4243	14.6337	14.4887	14.404	14.3825	aCD3/Unstimulated	0.0617331	0.49855	aCD3+L2/Unstimulated	-0.074258	0.431141	aCD3+L2/aCD3	-0.135991	0.553781
455	1192	Q7Z5J4-3	LLDNSHLPATFKVSSSPQKEGRVSQRARVPK	VSS(0.054)S(0.946)PQKEGR	RAI1	S1848	S	14.3869	14.2591	14.4125	14.6051	14.5076	14.6002	14.5242	14.4912	14.5839	aCD3/Unstimulated	0.218133	0.0356631	aCD3+L2/Unstimulated	0.180232	0.0530257	aCD3+L2/aCD3	-0.0379006	0.896779
456	1612	Q9UPU5	DDFLFRASRIILNSHSPAGSAAISQQDFHPK	IILNS(0.002)HS(0.998)PAGSAAISQQDFHPK	USP24	S1849	S	14.5659	14.5472	14.6087	14.7211	14.6929	14.7835	14.6499	14.6254	14.8068	aCD3/Unstimulated	0.158581	0.0678689	aCD3+L2/Unstimulated	0.120101	0.143316	aCD3+L2/aCD3	-0.0384795	0.896784
457	70	A0A087WY86	LPSRLPEQVELRRVQSLPSVPLSCAAYREAL	VQS(0.973)LPS(0.027)VPLSCAAYR	PNPLA2	S185	S	11.9008	11.9643	11.8803	12.0559	12.2392	12.226	12.2503	12.1823	12.3018	aCD3/Unstimulated	0.258536	0.0331656	aCD3+L2/Unstimulated	0.329635	0.0279607	aCD3+L2/aCD3	0.0710983	0.811269
458	413	O15014	SSKTRAGANSKGRRGSQNSSEHRPPASSTSE	RGS(1)QNSSEHRPPASSTSEDVK	ZNF609	S1850	S	13.6016	13.5401	13.6009	13.8277	13.5916	13.9836	13.8913	13.7837	13.8451	aCD3/Unstimulated	0.220146	0.0775478	aCD3+L2/Unstimulated	0.259166	0.0570845	aCD3+L2/aCD3	0.0390194	0.937619
459	559	Q16512	TTGDISVEKLNLGTDSDSSPQKSSRDPPSSP	LNLGT(0.037)DS(0.953)DS(0.333)S(0.677)PQK	PKN1	S1851	S	13.1879	13.0948	13.4608	13.3105	13.1537	13.8285	13.5763	13.4329	13.5216	aCD3/Unstimulated	0.183042	0.356238	aCD3+L2/Unstimulated	0.262451	0.205662	aCD3+L2/aCD3	0.0794093	0.924667
460	62	H0Y6J8	TSSPKTKKRPAPRAPSASPLALHASRLSHSE	APS(1)AS(1)PLALHASR	MICALL1	S1852	S	13.7704	13.7268	13.8435	13.7761	13.8215	13.8699	13.9009	13.72	13.7709	aCD3/Unstimulated	0.0422682	0.592735	aCD3+L2/Unstimulated	0.0170286	0.842886	aCD3+L2/aCD3	-0.0252396	0.941349
461	131	E9PBD8	PLVLEGTIEQSSPPLSPTTKLIDRTESLNRS	TPSPLVLEGTIEQS(0.544)S(0.455)PPLS(0.974)PT(0.021)T(0.005)K	LSP1	S1855	S	13.3641	13.3809	13.7134	13.7732	13.4666	13.8453	13.6252	13.7815	13.754	aCD3/Unstimulated	0.20888	0.173615	aCD3+L2/Unstimulated	0.234117	0.141367	aCD3+L2/aCD3	0.025237	0.979332
462	777	Q9UJX5	EEASNKPVKIKEEVLSESEAENQQAGAAALA	IKEEVLS(1)ES(1)EAENQQAGAAALAPEIVIK	ANAPC4	S1857	S	10.5191	10.2456	10.7959	10.6158	10.5355	11.1093	10.7926	11.3442	10.8425	aCD3/Unstimulated	0.233281	0.346204	aCD3+L2/Unstimulated	0.4729	0.0907569	aCD3+L2/aCD3	0.239619	0.786319
463	405	Q9Y6G9	AAGRPVDASPRVPGGSPRTPNRSVSSNVASV	VPGGS(1)PRT(1)PNR	DYNC1LI1	S1859	S	12.7791	12.7346	12.7415	12.6459	12.7336	12.7284	12.6826	12.6562	12.6805	aCD3/Unstimulated	-0.0491276	0.42037	aCD3+L2/Unstimulated	-0.0786138	0.217224	aCD3+L2/aCD3	-0.0294862	0.898269
464	1975	P35580	TESKTSDVNETQPPQSE______________	QLHLEGAS(0.002)LELS(0.997)DDDT(0.001)ESKTSDVNET(0.03)QPPQS(0.969)E	MYH10	S186	S	11.9044	11.7784	12.0212	12.3304	12.2639	12.3245	12.3037	12.1896	12.5232	aCD3/Unstimulated	0.404926	0.0298435	aCD3+L2/Unstimulated	0.437477	0.0306792	aCD3+L2/aCD3	0.0325506	0.951498
465	1742	J3QS41	QEPFHPLSSRTVSSSSLPSLEEYEPRGPGRP	TVS(0.807)S(0.154)S(0.043)S(0.995)LPSLEEYEPR	HELZ	S1863	S	11.6332	11.429	11.7935	11.8388	11.8295	11.9695	11.9784	11.9055	12.0762	aCD3/Unstimulated	0.260699	0.0549872	aCD3+L2/Unstimulated	0.368112	0.0396392	aCD3+L2/aCD3	0.107414	0.798191
466	648	E9PK91	TSYQKATEEHSTRQKSPEIHRRIDISPSTLR	QKS(1)PEIHR	BCLAF1	S1864	S	14.5441	14.4047	14.5853	14.6341	14.5806	14.5089	14.4826	14.4432	14.5229	aCD3/Unstimulated	0.0631836	0.420434	aCD3+L2/Unstimulated	-0.0284417	0.732172	aCD3+L2/aCD3	-0.0916254	0.701996
467	102	E9PJF4	EEESKEPVADEEEEDSDDDVEPITEFRFVPS	FEEESKEPVADEEEEDS(1)DDDVEPITEFR	CLNS1A	S1865	S	13.4519	13.4405	13.709	13.7312	13.5035	13.7839	13.8266	13.7978	13.7229	aCD3/Unstimulated	0.139058	0.240657	aCD3+L2/Unstimulated	0.24864	0.0690783	aCD3+L2/aCD3	0.109582	0.797317
468	92	Q96S55-2	SSALKQPATPTAAESSEGEGEEGDDGGETES	RLS(0.611)ES(0.294)S(0.095)ALKQPATPTAAES(1)S(1)EGEGEEGDDGGETESR	WRNIP1	S1866	S	13.1066	13.067	13.2302	13.2317	13.2557	13.4474	13.4649	13.38	13.4141	aCD3/Unstimulated	0.177002	0.0777076	aCD3+L2/Unstimulated	0.285052	0.0396392	aCD3+L2/aCD3	0.10805	0.687789
469	91	Q96S55-2	ESSALKQPATPTAAESSEGEGEEGDDGGETE	RLS(0.785)ES(0.099)S(0.115)ALKQPAT(0.001)PTAAES(1)S(1)EGEGEEGDDGGETESR	WRNIP1	S1867	S	13.7548	13.6788	13.9062	13.9248	13.9708	14.0862	14.0705	14.0254	14.1144	aCD3/Unstimulated	0.214009	0.047419	aCD3+L2/Unstimulated	0.290184	0.0380364	aCD3+L2/aCD3	0.0761744	0.817791
470	547	A9Z1X7	QKETSPRMQMGKRWQSPVTKSGRRRRSPSPP	WQS(1)PVTK	SRRM1	S1868	S	16.5418	16.431	16.433	16.6248	16.5463	16.6659	16.49	16.479	16.5478	aCD3/Unstimulated	0.143725	0.071831	aCD3+L2/Unstimulated	0.036997	0.610909	aCD3+L2/aCD3	-0.106728	0.547175
471	206	Q13111	GGAGRRGDSQECSPRSCPELTSGPRMCPRKE	RGDSQECS(1)PRS(0.99)CPELT(0.009)S(0.001)GPR	CHAF1A	S1869	S	12.3715	12.4693	12.6269	12.6334	12.4031	12.3934	12.5258	12.4464	12.5464	aCD3/Unstimulated	-0.0126023	0.909824	aCD3+L2/Unstimulated	0.0169632	0.884899	aCD3+L2/aCD3	0.0295655	0.951597
472	1981	O75376	YETPSDAIEVISPASSPAPPQEKLQTYQPEV	GSQSSDSSSSLSSHRYETPSDAIEVIS(1)PAS(0.115)S(0.885)PAPPQEK	NCOR1	S187	S	11.9138	11.9841	12.1294	12.0459	12.1797	12.27	12.1209	12.1339	12.2418	aCD3/Unstimulated	0.156108	0.129297	aCD3+L2/Unstimulated	0.156416	0.135051	aCD3+L2/aCD3	0.000307933	0.999563
473	92	J3KSI3	SVARVPAEDETQSIDSEDSFVPGRRASLSDL	VPAEDET(0.006)QS(0.994)IDS(1)EDSFVPGR	RFFL	S1873	S	12.2625	12.2955	12.596	12.7116	12.5074	12.8426	12.7536	12.6273	12.5916	aCD3/Unstimulated	0.302516	0.0563104	aCD3+L2/Unstimulated	0.272815	0.0791209	aCD3+L2/aCD3	-0.0297009	0.965004
474	1195	Q29RF7	NRSREQSSEAAETGVSENEENPVRIISVTPV	SREQSSEAAETGVS(1)ENEENPVR	PDS5A	S1875	S	13.3389	13.3563	13.3837	13.2931	13.453	13.4278	13.3029	13.2749	13.4309	aCD3/Unstimulated	0.031687	0.691268	aCD3+L2/Unstimulated	-0.0233774	0.7826	aCD3+L2/aCD3	-0.0550643	0.847636
475	359	R4GNG3	TASKTNRQKSLDSDLSDGPVTVQEFMEVKNA	QKS(1)LDS(1)DLS(1)DGPVTVQEFMEVK	GIT2	S1876	S	9.63535	9.70473	10.3001	10.2258	10.1922	10.4853	10.6517	10.2938	10.549	aCD3/Unstimulated	0.421012	0.0769154	aCD3+L2/Unstimulated	0.618123	0.0418822	aCD3+L2/aCD3	0.19711	0.800376
476	79	Q5VUA4	RGRRASPSPPRGRRVSPSPPRARRGSPSPPR	RVS(1)PS(1)PPR	ZNF318	S1879	S	13.0739	13.3924	13.4	12.9003	13.1369	12.8876	13.0209	13.0279	13.0927	aCD3/Unstimulated	-0.313827	0.04266	aCD3+L2/Unstimulated	-0.241601	0.0864561	aCD3+L2/aCD3	0.0722263	0.882697
477	284	A0A075B6H4	DIRRAQKEAAGFLDRSTSSTPVKFISRGRRP	EAAGFLDRS(0.744)T(0.405)S(0.734)S(0.437)T(0.677)PVKFIS(0.003)R	CSRP2BP	S188	S	11.9377	11.823	12.2499	12.3432	11.8624	12.4261	12.2754	12.0983	12.2306	aCD3/Unstimulated	0.207032	0.280285	aCD3+L2/Unstimulated	0.19789	0.310499	aCD3+L2/aCD3	-0.00914224	0.999459
478	189	Q13242	EGETSYIRVYPERSTSYGYSRSRSGSRGRDS	S(0.002)T(0.044)S(0.954)YGYSR	SRSF9	S1883	S	15.8084	15.7652	15.8529	15.8472	15.9007	15.8881	15.8412	15.8457	15.891	aCD3/Unstimulated	0.0698039	0.263995	aCD3+L2/Unstimulated	0.0504433	0.427188	aCD3+L2/aCD3	-0.0193606	0.943167
479	860	Q12906	SYQGKQGGYSQSNYNSPGSGQNYSGPPSSYQ	QGGYSQSNYNS(0.976)PGS(0.02)GQNY(0.003)S(0.001)GPPSSYQSSQGGYGR	ILF3	S1884	S	13.3288	13.0006	13.3578	13.4304	13.4253	13.694	13.4104	13.4439	13.5596	aCD3/Unstimulated	0.287479	0.0632767	aCD3+L2/Unstimulated	0.242192	0.104221	aCD3+L2/aCD3	-0.0452872	0.940314
480	404	P20700	KLSPSPSSRVTVSRASSSRSVRTTRGKRKRV	VT(0.002)VS(0.022)RAS(0.972)S(0.953)S(0.05)R	LMNB1	S1885	S	15.0333	14.9312	14.997	15.3324	15.1605	15.3147	15.2517	15.1937	15.0666	aCD3/Unstimulated	0.282066	0.0331656	aCD3+L2/Unstimulated	0.18353	0.0704154	aCD3+L2/aCD3	-0.0985366	0.71496
481	1526	Q92576-2	EDQENNLQDNQTSNSSPCRSNVGKGNIDGNV	QLQEDQENNLQDNQTSNS(0.034)S(0.966)PCR	PHF3	S1887	S	12.801	12.8288	13.0187	13.0218	12.9489	13.0722	12.842	12.9713	13.145	aCD3/Unstimulated	0.13149	0.238924	aCD3+L2/Unstimulated	0.103255	0.358467	aCD3+L2/aCD3	-0.028235	0.956252
482	575	E3W994	RLSSSVSAMRVLNTGSDVEEAVADALKKPAR	VLNT(0.005)GS(0.995)DVEEAVADALKKPAR	CLASP2	S1888	S	11.555	11.3585	11.6874	11.7266	11.4816	11.564	11.5437	11.7744	11.7603	aCD3/Unstimulated	0.0570994	0.655769	aCD3+L2/Unstimulated	0.159196	0.226962	aCD3+L2/aCD3	0.102097	0.828975
483	178	Q8WUA2	DDPFDDPPDLLIPDRSPEPTREQLDSGRIGA	INHTVILDDPFDDPPDLLIPDRS(0.926)PEPT(0.057)REQLDS(0.017)GR	PPIL4	S1889	S	12.314	12.246	12.566	12.5286	12.5097	12.8611	12.838	12.7765	12.7989	aCD3/Unstimulated	0.257828	0.0826169	aCD3+L2/Unstimulated	0.42915	0.0396392	aCD3+L2/aCD3	0.171323	0.655791
484	465	Q9ULM3	KSFQPITMSCKIVSGSPISTPSPSPLPRTPT	IVS(0.037)GS(0.922)PIS(0.039)T(0.001)PS(0.041)PS(0.959)PLPR	YEATS2	S189	S	11.9486	12.3345	12.2819	12.5302	12.3031	12.7761	12.3586	12.4148	12.4458	aCD3/Unstimulated	0.348129	0.0600012	aCD3+L2/Unstimulated	0.218062	0.192158	aCD3+L2/aCD3	-0.130067	0.824597
485	160	A0A087X1U4	SLDPNDFDFTVTGRGSPSRREQKPPKKPKSP	VGDTSLDPNDFDFT(0.002)VT(0.002)GRGS(0.986)PS(0.01)RR	MECP2	S1890	S	12.8816	12.8422	13.2185	13.2913	13.2557	13.4678	13.1845	13.2338	13.2617	aCD3/Unstimulated	0.357488	0.0359924	aCD3+L2/Unstimulated	0.24587	0.0843484	aCD3+L2/aCD3	-0.111618	0.807023
486	129	Q96RR4-6	SLDMNGRCICPSLPYSPVSSPQSSPRLPRRP	CICPS(0.003)LPY(0.009)S(0.985)PVS(0.058)S(0.932)PQS(0.302)S(0.711)PRLPR	CAMKK2	S1892	S	11.1887	11.1495	11.6108	11.5179	11.3546	11.4644	11.4175	11.5451	11.6435	aCD3/Unstimulated	0.129322	0.378429	aCD3+L2/Unstimulated	0.21903	0.160818	aCD3+L2/aCD3	0.0897081	0.873884
487	394	Q13523	SKSPSRTLSPGRRAKSRSLERKRREPERRRL	AKS(1)RS(1)LER	PRPF4B	S1893	S	13.3862	13.2136	13.1342	13.291	13.1819	13.2691	13.3654	13.3022	13.2227	aCD3/Unstimulated	0.00267012	0.97792	aCD3+L2/Unstimulated	0.0521215	0.580618	aCD3+L2/aCD3	0.0494514	0.891179
488	1799	Q03164-2	KIIPAPKPKGPGEPDSPTPLHPPTPPILSTD	GPGEPDS(0.982)PT(0.018)PLHPPT(0.997)PPILS(0.001)T(0.001)DR	KMT2A	S1895	S	13.8344	13.8259	14.0158	14.209	13.9579	14.2584	14.0501	14.2218	14.2683	aCD3/Unstimulated	0.249736	0.0658717	aCD3+L2/Unstimulated	0.28801	0.0521477	aCD3+L2/aCD3	0.0382748	0.941349
489	129	F5H385	SFIDLETFNAGSDVGSDSEYESPFMGGARGH	EKPSFIDLET(0.014)FNAGS(0.962)DVGS(0.967)DS(0.049)EY(0.007)ES(0.001)PFMGGAR	SLC39A3	S1897	S	10.8712	10.5319	11.2539	11.146	11.4135	11.5716	11.2147	11.3571	11.4644	aCD3/Unstimulated	0.491399	0.052043	aCD3+L2/Unstimulated	0.459721	0.0673392	aCD3+L2/aCD3	-0.0316783	0.985603
490	24	Q9NZ63	RRRRGDSESEEDEQDSEEVRLKLEETREVQN	RRGDS(0.999)ES(0.001)EEDEQDS(1)EEVR	C9orf78	S1903	S	13.0094	12.33	12.2656	12.8436	12.8837	13.124	13.2998	13.0121	13.0334	aCD3/Unstimulated	0.415453	0.0919158	aCD3+L2/Unstimulated	0.580089	0.0474886	aCD3+L2/aCD3	0.164636	0.844483
491	276	Q01196	LGSIASPSVHPATPISPGRASGMTTLSAELS	QIQPS(0.994)PPWS(0.006)YDQSYQYLGS(0.001)IAS(0.929)PS(0.072)VHPAT(0.063)PIS(0.935)PGR	RUNX1	S1904	S	12.3977	12.2921	12.5547	12.7707	12.6856	13.1795	12.9288	12.9296	13.0202	aCD3/Unstimulated	0.463803	0.0343954	aCD3+L2/Unstimulated	0.544705	0.0347978	aCD3+L2/aCD3	0.0809018	0.891179
492	120	Q9BVV8	LLANTEDPTEMASLDSDEETVFESRNLR___	RYGLLANTEDPTEMAS(1)LDS(1)DEETVFESR	C19orf24	S1908	S	10.3136	10.2247	10.2668	10.3315	10.7264	10.5658	10.5026	10.5614	10.6385	aCD3/Unstimulated	0.272856	0.0486158	aCD3+L2/Unstimulated	0.29915	0.0471038	aCD3+L2/aCD3	0.0262943	0.963893
493	643	Q9P0L1	LHTGEKPYKCNECGKSFNQNSHLIIHQRIHT	S(1)FNQNSHLIIHQR	ZKSCAN7	S191	S	11.952	11.8983	11.7852	12.1166	12.3253	12.1682	12.0022	12.1851	12.009	aCD3/Unstimulated	0.324867	0.0318511	aCD3+L2/Unstimulated	0.186901	0.0909105	aCD3+L2/aCD3	-0.137966	0.589355
494	672	Q9Y2W1	YLKRGTEQEAAKNKKSPEIHRRIDISPSTFR	NKKS(1)PEIHR	THRAP3	S1912	S	15.6086	15.4859	15.6005	15.6469	15.622	15.7335	15.5358	15.4599	15.2438	aCD3/Unstimulated	0.102424	0.304476	aCD3+L2/Unstimulated	-0.151827	0.151526	aCD3+L2/aCD3	-0.254251	0.227725
495	1182	Q9NTI5-2	PGRIKGRLDSSEMDHSENEDYTMSSPLPGKK	LDS(0.005)S(0.005)EMDHS(0.99)ENEDYTMSSPLPGKK	PDS5B	S1915	S	12.6767	12.8214	13.0444	12.9665	13.0852	13.2803	13.0712	13.015	12.9772	aCD3/Unstimulated	0.263142	0.0702188	aCD3+L2/Unstimulated	0.173633	0.197962	aCD3+L2/aCD3	-0.0895092	0.847636
496	126	A0A0A0MR59	ADCKDFNRTPGSRQASPTEVVERLGPNTNPS	T(0.131)PGS(0.869)RQAS(0.996)PT(0.004)EVVER	PUM2	S1916	S	16.4883	16.4137	16.5107	16.5572	16.4774	16.5758	16.5148	16.5179	16.5156	aCD3/Unstimulated	0.0658638	0.312166	aCD3+L2/Unstimulated	0.0451567	0.496412	aCD3+L2/aCD3	-0.0207071	0.94137
497	244	P30414	RPKVKRSKKRRKEASSSEEPRNKHAMNPKGH	RKEAS(0.528)S(0.736)S(0.736)EEPR	NKTR	S192	S	11.9668	11.9161	12.0717	12.0355	12.0257	11.9725	12.0199	12.085	11.8714	aCD3/Unstimulated	0.026353	0.759922	aCD3+L2/Unstimulated	0.00723139	0.939497	aCD3+L2/aCD3	-0.0191216	0.965004
498	2672	Q6KC79-2	GSPKNNTAAETEDDESDGEDRGGGTSGVRRR	NNTAAET(1)EDDES(1)DGEDRGGGTSGVRR	NIPBL	S1922	S	14.0644	14.1326	14.046	14.0329	13.786	13.9547	14.074	13.8616	13.9012	aCD3/Unstimulated	-0.156474	0.13377	aCD3+L2/Unstimulated	-0.135388	0.192674	aCD3+L2/aCD3	0.0210858	0.967282
499	2042	Q9UQ35	RRRSRSRTPLLPRKRSRSRSPLAIRRRSRSR	S(1)RS(1)RS(1)PLAIR	SRRM2	S1924	S	12.0054	12.0073	12.0642	12.3513	12.1346	12.4244	12.0464	12.331	12.1517	aCD3/Unstimulated	0.27778	0.0456288	aCD3+L2/Unstimulated	0.150716	0.202406	aCD3+L2/aCD3	-0.127063	0.718576
500	627	Q96PK6	SDYRRLSESQLSFRRSPTKSSLDYRRLPDAH	RS(1)PTKSSLDYR	RBM14	S1925	S	14.8989	14.9301	14.9084	15.4303	15.4601	15.3887	14.6612	14.7049	14.829	aCD3/Unstimulated	0.513937	0.00567678	aCD3+L2/Unstimulated	-0.180743	0.0479701	aCD3+L2/aCD3	-0.69468	0.0016993
501	150	Q70J99	YCLLGIEQGVGVPGGSPGSRHRQKAVVRHTI	DVSGFSDPYCLLGIEQGVGVPGGS(0.845)PGS(0.155)R	UNC13D	S1926	S	12.5424	12.5486	12.8913	12.9338	12.7627	12.9596	13.0154	12.8433	13.1168	aCD3/Unstimulated	0.224621	0.1204	aCD3+L2/Unstimulated	0.331066	0.051938	aCD3+L2/aCD3	0.106445	0.83357
502	285	H3BR51	GEYETPGEYKRKRRQSVGDFVSGALNKFKPN	RQS(1)VGDFVSGALNK	ARHGAP11A	S1928	S	13.9538	14.0069	13.9422	14.0252	14.1291	14.0836	14.0486	14.1176	14.1507	aCD3/Unstimulated	0.111634	0.11802	aCD3+L2/Unstimulated	0.137968	0.0751903	aCD3+L2/aCD3	0.026334	0.924667
503	710	B4DTS2	DFGFARIIGEKSFRRSVVGTPAYLAPEVLLN	S(0.96)VVGT(0.04)PAYLAPEVLLNQGYNR	PRKD2	S1929	S	10.4782	10.6924	10.9548	11.1821	11.0027	11.368	11.0729	10.9264	11.2332	aCD3/Unstimulated	0.475813	0.0364218	aCD3+L2/Unstimulated	0.369059	0.0641477	aCD3+L2/aCD3	-0.106754	0.865417
504	101	F5GWX5	VEEEEEVALRSDSEGSDYTPGKKKKKKLGPK	ELGDSSGEGPEFVEEEEEVALRS(1)DS(1)EGS(0.998)DY(0.002)T(0.001)PGK	CHD4	S1930	S	10.4494	10.447	11.0999	11.0973	10.7898	11.1669	11.3158	11.2712	10.9469	aCD3/Unstimulated	0.352572	0.139393	aCD3+L2/Unstimulated	0.512536	0.0603474	aCD3+L2/aCD3	0.159965	0.847636
505	281	Q14677-2	TIDLGAAAHYTGDKASPDQNASTHTPQSSVK	TIDLGAAAHYT(0.006)GDKAS(0.992)PDQNAS(0.001)T(0.001)HTPQSSVK	CLINT1	S1933	S	14.6751	14.4418	14.6966	14.7351	14.7248	14.7644	14.7696	14.6483	14.717	aCD3/Unstimulated	0.136953	0.150303	aCD3+L2/Unstimulated	0.107108	0.256158	aCD3+L2/aCD3	-0.0298448	0.941349
506	343	C9JEJ2	RSPSPSFRWPFSGKTSPPCSPANLSRHKAAA	WPFS(0.098)GKT(0.219)S(0.745)PPCS(0.898)PANLS(0.041)R	PCYT1A	S1934	S	13.8429	13.8131	13.9691	14.1258	13.8842	14.1586	14.1206	14.1147	14.0623	aCD3/Unstimulated	0.181168	0.0920224	aCD3+L2/Unstimulated	0.224187	0.059037	aCD3+L2/aCD3	0.0430184	0.919196
507	250	Q86VN1-2	MLEALKLPLRLRVFDSGVMVIELQSHKEEEM	VFDS(1)GVMVIELQSHK	VPS36	S1936	S	13.249	13.1865	13.1254	13.4068	13.4362	13.5466	13.2484	13.0965	13.379	aCD3/Unstimulated	0.276207	0.0364218	aCD3+L2/Unstimulated	0.0543429	0.582956	aCD3+L2/aCD3	-0.221864	0.294334
508	1923	Q9UQ35	RRRSRSRASPVSRRRSRSRTPPVTRRRSRSR	S(1)RS(0.999)RT(0.999)PPVT(0.002)R	SRRM2	S1937	S	13.2162	13.0263	13.1923	13.3024	13.0122	13.2268	13.2089	13.0416	13.2028	aCD3/Unstimulated	0.0355021	0.751493	aCD3+L2/Unstimulated	0.00616941	0.961232	aCD3+L2/aCD3	-0.0293327	0.953575
509	215	B5MC51	TLRRRSLRRSNSISKSPGPSSPKEPLLFSRD	S(0.184)NS(0.814)IS(0.003)KS(0.997)PGPS(0.002)SPKEPLLFSR	LIMK2	S1938	S	15.7249	15.5148	15.6338	16.1461	15.83	16.3257	15.9961	15.9932	16.0694	aCD3/Unstimulated	0.476117	0.0301819	aCD3+L2/Unstimulated	0.395074	0.0425785	aCD3+L2/aCD3	-0.0810429	0.882969
510	460	Q9Y4A0	TDSEIIRRAQGQADESSENEEEEIELIPEKH	RAQGQADES(1)S(1)ENEEEEIELIPEK	JRKL	S1939	S	12.7358	12.8544	12.9617	13.1932	12.887	13.4141	13.1445	13.1306	13.1142	aCD3/Unstimulated	0.314115	0.0619243	aCD3+L2/Unstimulated	0.279075	0.0904862	aCD3+L2/aCD3	-0.03504	0.959074
511	27	Q9HAP2-3	RPRSRGRQVLLKPQVSEDDDDSDTDEPSPPP	QVLLKPQVS(0.994)EDDDDS(0.575)DT(0.37)DEPS(0.06)PPPAS(0.002)GAAT(0.001)PAR	MLXIP	S194	S	11.9878	11.9054	12.1919	12.0821	12.133	12.1978	12.1789	12.1638	12.3301	aCD3/Unstimulated	0.109279	0.288382	aCD3+L2/Unstimulated	0.195926	0.0899342	aCD3+L2/aCD3	0.0866463	0.820826
512	148	P56524-2	LKLRSRLKQKVAERRSSPLLRRKDGPVVTAL	VAERRS(1)S(1)PLLR	HDAC4	S1944	S	13.3179	13.514	13.4902	13.4119	13.3613	13.5116	13.372	13.4054	13.4054	aCD3/Unstimulated	-0.0124719	0.884408	aCD3+L2/Unstimulated	-0.0464829	0.582956	aCD3+L2/aCD3	-0.034011	0.923423
513	438	Q9ULJ3-2	PVTEVRIKTEPSSPLSDPSDIIRVTVGDAAT	IKT(0.898)EPS(0.14)S(0.962)PLS(0.944)DPS(0.056)DIIR	ZBTB21	S1946	S	12.2111	12.1203	12.2479	12.371	12.324	12.5716	12.3431	12.5652	12.4965	aCD3/Unstimulated	0.229066	0.05728	aCD3+L2/Unstimulated	0.275124	0.0465824	aCD3+L2/aCD3	0.0460575	0.912771
514	115	A0A087WXI0	EEFSSGLKNIFGSSQSPHRLRRRKPLPSKRV	NIFGSS(0.001)QS(0.999)PHR	RAB44	S1947	S	13.8614	13.8047	13.8342	13.7862	13.8606	13.8399	13.8579	13.8009	13.8803	aCD3/Unstimulated	-0.0045484	0.943846	aCD3+L2/Unstimulated	0.0129075	0.850249	aCD3+L2/aCD3	0.0174559	0.951597
515	228	Q5SRQ6	PMAYQLQLQAASNFKSPVKTIR_________	IHPMAYQLQLQAAS(0.019)NFKS(0.981)PVK	CSNK2B	S195	S	12.0027	11.8961	12.2003	12.2253	12.0636	11.9341	12.1233	12.3083	11.9899	aCD3/Unstimulated	0.0412523	0.76318	aCD3+L2/Unstimulated	0.107418	0.441857	aCD3+L2/aCD3	0.0661653	0.896962
516	412	Q15036-2	PDATRESMVKLSSKLSAVSLRGIGSPSTDAS	LS(0.001)S(0.005)KLS(0.993)AVS(1)LR	SNX17	S1950	S	13.8212	13.7391	13.9026	13.5657	13.4573	13.6502	14.0629	14.0466	14.007	aCD3/Unstimulated	-0.263242	0.0331656	aCD3+L2/Unstimulated	0.217824	0.0469664	aCD3+L2/aCD3	0.481066	0.0108094
517	544	E7EWR4	MQGASIQGGSQPGGFSPGQNQVTPQDHEKAA	QVPVMQGTGMQGASIQGGSQPGGFS(0.995)PGQNQVT(0.005)PQDHEK	CSTF2	S1952	S	10.9806	10.8351	11.0736	10.7407	11.128	11.2659	10.8727	10.9573	11.2203	aCD3/Unstimulated	0.0817707	0.63645	aCD3+L2/Unstimulated	0.0536541	0.768274	aCD3+L2/aCD3	-0.0281166	0.980569
518	165	Q03164-2	GFGSDEEVRVRSPTRSPSVKTSPRKPRGRPR	S(0.061)PT(0.061)RS(0.857)PS(0.378)VKT(0.145)S(0.499)PR	KMT2A	S1953	S	13.8957	13.8622	13.9616	14.1071	13.9981	14.1311	13.8736	13.9124	13.9519	aCD3/Unstimulated	0.172243	0.046277	aCD3+L2/Unstimulated	0.00612758	0.938552	aCD3+L2/aCD3	-0.166115	0.283982
519	1280	H0Y760	VPPFDSHEVAEVGFSSNDDEDKDDDVIEVTG	SQVPPFDSHEVAEVGFS(1)S(1)NDDEDKDDDVIEVTGK	RAD54L2	S1956	S	11.542	11.9604	12.4436	12.1966	12.034	12.4004	12.1633	12.4785	12.2644	aCD3/Unstimulated	0.228356	0.353453	aCD3+L2/Unstimulated	0.320075	0.212628	aCD3+L2/aCD3	0.0917188	0.926284
520	82	C9IY73	LCYTLINHRVLCTRPSGNSAEEYYENVPCKA	VLCT(0.222)RPS(0.797)GNS(0.981)AEEYYENVPCK	GCSAM	S1958	S	13.5515	13.5025	13.763	13.6151	13.7428	13.7616	13.8369	13.7639	13.8391	aCD3/Unstimulated	0.100826	0.292842	aCD3+L2/Unstimulated	0.207642	0.0658637	aCD3+L2/aCD3	0.106815	0.718576
521	176	H0YC42	ITKKLEDVKNSPTFKSFEEKVENLKGSPKNV	NS(0.005)PT(0.07)FKS(0.925)FEEKVENLK	TPD52	S196	S	12.0201	11.8746	12.2311	12.5465	12.3868	12.7912	12.4908	12.3639	12.3717	aCD3/Unstimulated	0.532896	0.0298435	aCD3+L2/Unstimulated	0.366862	0.0473133	aCD3+L2/aCD3	-0.166034	0.701996
522	220	Q9BU76	DKEHRRPAEATSSPTSPERPRHHHHDSDSNS	RPAEATSSPT(0.015)S(0.985)PERPR	MMTAG2	S1960	S	15.0398	14.9925	15.0906	14.9605	15.0828	14.8733	14.9954	14.9484	14.9448	aCD3/Unstimulated	-0.0688075	0.379377	aCD3+L2/Unstimulated	-0.0781682	0.333693	aCD3+L2/aCD3	-0.00936066	0.987991
523	302	Q96CW6	WSKYPLDVQKEFGYDSPHDLDSD________	YPLDVQKEFGYDS(1)PHDLDS(1)D	SLC7A6OS	S1963	S	12.5751	12.9245	12.9744	12.8194	12.9734	13.2617	13.1138	12.9326	13.0154	aCD3/Unstimulated	0.193513	0.240252	aCD3+L2/Unstimulated	0.195964	0.242607	aCD3+L2/aCD3	0.00245013	0.999563
524	303	Q13247	DIKSKSRSRSQSRSNSPLPVPPSKARSVSPP	S(0.161)NS(0.839)PLPVPPSK	SRSF6	S1965	S	12.2373	12.1869	12.2422	12.2133	12.3983	12.3272	12.2561	12.2689	12.4104	aCD3/Unstimulated	0.0907901	0.275664	aCD3+L2/Unstimulated	0.0896272	0.290414	aCD3+L2/aCD3	-0.00116291	0.999563
525	189	P22626-2	KALSRQEMQEVQSSRSGRGGNFGFGDSRGGG	S(1)GRGGNFGFGDSR	HNRNPA2B1	S1966	S	14.7458	14.7758	14.7496	14.7797	14.8722	14.7794	14.6712	14.6935	14.7366	aCD3/Unstimulated	0.0533571	0.395163	aCD3+L2/Unstimulated	-0.0566374	0.380982	aCD3+L2/aCD3	-0.109994	0.460354
526	1223	E7ERW7	AESDLKRLSRKHEFMSDTNLSEHAAIPLKAS	KHEFMS(0.954)DT(0.046)NLSEHAAIPLK	DOCK2	S1967	S	13.7709	13.762	13.8216	13.8467	13.646	13.7991	13.7917	13.8668	13.9446	aCD3/Unstimulated	-0.020886	0.806474	aCD3+L2/Unstimulated	0.0828868	0.334177	aCD3+L2/aCD3	0.103773	0.670212
527	725	Q96T58	ESDRDRDHERRPIERSQSPVHLRRPQSPGAS	S(1)QS(1)PVHLR	SPEN	S1969	S	14.9498	14.9616	14.9923	14.9467	15.0296	15.0317	14.9769	14.9236	15.0073	aCD3/Unstimulated	0.0347732	0.585948	aCD3+L2/Unstimulated	0.00139344	0.985313	aCD3+L2/aCD3	-0.0333798	0.891179
528	48	Q96E09	RRSNSAPLIHGLSDTSPVFQAEAPSARRNST	S(0.452)NS(0.548)APLIHGLS(0.002)DT(0.194)S(0.804)PVFQAEAPSAR	FAM122A	S197	S	12.0201	11.9526	12.2015	12.2648	12.0164	12.6108	12.3189	12.2745	12.45	aCD3/Unstimulated	0.239264	0.168728	aCD3+L2/Unstimulated	0.289722	0.11397	aCD3+L2/aCD3	0.0504582	0.948836
529	209	Q68EM7-7	QHPPSLSPKPPTRSPSPPTQHTGQPPGQPSA	S(0.015)PS(0.932)PPT(0.053)QHTGQPPGQPSAPSQLSAPR	ARHGAP17	S1970	S	14.6219	14.657	14.6989	14.5507	14.7586	14.5648	14.5819	14.6577	14.7019	aCD3/Unstimulated	-0.0345059	0.685668	aCD3+L2/Unstimulated	-0.0120966	0.895081	aCD3+L2/aCD3	0.0224093	0.953575
530	1135	Q7Z460-4	SLRGVTEAIEKFSFRSQEDLNEPIKRDGKKE	FS(0.012)FRS(0.988)QEDLNEPIKR	CLASP1	S1971	S	14.3922	14.4958	14.3992	14.3016	14.2886	14.3039	14.235	14.274	14.2937	aCD3/Unstimulated	-0.131008	0.0676399	aCD3+L2/Unstimulated	-0.161479	0.0477893	aCD3+L2/aCD3	-0.0304708	0.898195
531	27	H3BMM9	LGVKENNKKSSTRAPSPTKRKDRSDEKSKDR	S(0.001)S(0.001)T(0.003)RAPS(0.919)PT(0.076)K	RNPS1	S1973	S	15.6151	15.4209	15.513	15.9212	15.6787	16.1265	15.6584	15.5834	15.702	aCD3/Unstimulated	0.39247	0.0356631	aCD3+L2/Unstimulated	0.131608	0.325441	aCD3+L2/aCD3	-0.260862	0.364838
532	1450	Q5VZL5-2	ILMVREVHEELAKAKSEDSDVELSD______	EVHEELAKAKS(1)EDS(1)DVELS(1)D	ZMYM4	S1974	S	13.6229	13.528	13.7259	13.923	13.8059	14.0652	13.731	13.8999	13.9048	aCD3/Unstimulated	0.305794	0.0356631	aCD3+L2/Unstimulated	0.219623	0.0721791	aCD3+L2/aCD3	-0.0861718	0.824597
533	377	Q9UQ35	EPPAPTPLLAERHGGSPQPLATTPLSQEPVN	HGGS(0.994)PQPLAT(0.726)T(0.274)PLS(0.006)QEPVNPPS(0.329)EAS(0.515)PT(0.156)R	SRRM2	S1975	S	12.3859	12.6486	12.6227	12.777	12.5494	12.9398	12.8247	12.7457	12.7436	aCD3/Unstimulated	0.202965	0.13445	aCD3+L2/Unstimulated	0.218926	0.118361	aCD3+L2/aCD3	0.0159617	0.987991
534	349	A0A0A0MTM7	PPQNLERADEICIAGSPLTPRRVTEVRADTG	ADEICIAGS(1)PLT(1)PR	RBL2	S1977	S	11.9685	12.1538	12.427	12.3079	12.2877	12.7128	12.3721	12.3841	12.5078	aCD3/Unstimulated	0.253036	0.150824	aCD3+L2/Unstimulated	0.23824	0.181069	aCD3+L2/aCD3	-0.0147957	0.992433
535	503	O75925	SPLNNKGILSLPHQASPVSRTPSLPAVDTSY	GILSLPHQAS(1)PVSR	PIAS1	S1978	S	14.0857	14.0472	14.1083	14.1531	14.1967	14.2324	14.2362	14.24	14.2974	aCD3/Unstimulated	0.11366	0.0931984	aCD3+L2/Unstimulated	0.177431	0.0424857	aCD3+L2/aCD3	0.0637714	0.763032
536	1214	Q8WYP5	PQSILRSTLRSTPLASPSPSPGRSPQRLKET	S(0.002)T(0.002)PLAS(0.995)PS(0.592)PS(0.412)PGRS(0.997)PQR	AHCTF1	S1979	S	15.95	15.9189	15.9526	16.0467	16.0171	16.237	16.072	16.0936	16.1719	aCD3/Unstimulated	0.159804	0.0810373	aCD3+L2/Unstimulated	0.172037	0.0728237	aCD3+L2/aCD3	0.0122328	0.985603
537	274	Q9HCK8-2	PVVGKKRKRNTSSDNSDVEVMPAQSPREDEE	NT(0.097)S(0.252)S(0.679)DNS(0.971)DVEVMPAQS(0.986)PREDEES(0.007)S(0.007)IQKR	CHD8	S198	S	12.0215	12.1524	12.1744	12.331	12.254	12.5758	12.3671	12.1009	12.5705	aCD3/Unstimulated	0.270822	0.0985511	aCD3+L2/Unstimulated	0.230074	0.153484	aCD3+L2/aCD3	-0.0407481	0.951649
538	206	J3KSK6	EKDLDGAGKRRKTSQSEEEEAPRGHRGERPT	RKT(0.416)S(0.587)QS(0.997)EEEEAPR	MICAL3	S1980	S	12.8013	12.6663	12.8598	12.8911	12.8468	13.117	12.9462	12.8089	12.9907	aCD3/Unstimulated	0.175831	0.126223	aCD3+L2/Unstimulated	0.139468	0.216826	aCD3+L2/aCD3	-0.0363627	0.940314
539	2779	Q8NFC6	EERHMPKRKRKQHYLSSEDEPDDNPDVLDSR	KQHYLS(1)S(1)EDEPDDNPDVLDSR	BOD1L1	S1981	S	15.1911	15.0927	15.2846	15.4436	15.3232	15.5401	15.4556	15.3611	15.4635	aCD3/Unstimulated	0.2462	0.0386972	aCD3+L2/Unstimulated	0.237269	0.0472776	aCD3+L2/aCD3	-0.00893084	0.991527
540	381	F5H5P2	RIGHHSTSDDSSAYRSVDEVNYWDKQDHPIS	IGHHS(0.979)T(0.016)S(0.005)DDS(0.013)S(0.013)AYRS(0.974)VDEVNYWDKQDHPISR	BCKDHA	S1983	S	14.0418	14.0284	14.2108	14.3396	14.3638	14.7343	14.37	14.1593	14.477	aCD3/Unstimulated	0.385556	0.0406444	aCD3+L2/Unstimulated	0.241756	0.130213	aCD3+L2/aCD3	-0.1438	0.783668
541	292	C9J0I9	ESPRRMMTRSQDATFSPGSEQAEKSPGPIVS	SQDATFS(1)PGSEQAEKS(0.997)PGPIVS(0.003)R	ZC3HC1	S1984	S	14.7882	14.7082	14.8828	15.0397	14.9179	15.148	15.0361	15.0175	14.9891	aCD3/Unstimulated	0.242123	0.0376667	aCD3+L2/Unstimulated	0.221139	0.0489187	aCD3+L2/aCD3	-0.0209847	0.960373
542	1213	Q5T200-2	NRSHTSGRLRSPSNDSAHRSGDDQSGRKRVL	LRS(1)PS(1)NDS(0.999)AHRS(0.001)GDDQSGR	ZC3H13	S1986	S	15.4792	15.4506	15.547	15.4972	15.5926	15.5107	15.4766	15.4377	15.5131	aCD3/Unstimulated	0.0412262	0.537337	aCD3+L2/Unstimulated	-0.0164546	0.820852	aCD3+L2/aCD3	-0.0576808	0.815134
543	348	P61073	KRGGHSSVSTESESSSFHSS___________	GGHSSVSTESES(0.01)S(0.006)S(0.975)FHS(0.004)S(0.004)	CXCR4	S1987	S	15.228	15.1818	15.3451	15.3683	15.4488	15.4266	15.3345	15.2665	15.3429	aCD3/Unstimulated	0.162953	0.0572062	aCD3+L2/Unstimulated	0.0630038	0.40232	aCD3+L2/aCD3	-0.0999488	0.607686
544	128	O15446	GTLRILEGPQQSLSGSPLQPIPASPPPQIPP	ILEGPQQSLS(0.005)GS(0.995)PLQPIPAS(1)PPPQIPPGLRPR	CD3EAP	S1988	S	12.5082	12.5482	12.7232	12.803	12.7239	13.0418	12.9673	12.8427	12.9699	aCD3/Unstimulated	0.263034	0.0527106	aCD3+L2/Unstimulated	0.333416	0.0418822	aCD3+L2/aCD3	0.0703823	0.873884
545	446	Q53EL6-2	QLRDLCPSRGRKRFVSEGDGGRLKPESY___	RFVS(1)EGDGGR	PDCD4	S1991	S	15.9586	16.0109	16.0085	15.9592	16.0156	16.0371	15.959	15.9352	15.9609	aCD3/Unstimulated	0.0112624	0.856442	aCD3+L2/Unstimulated	-0.0409768	0.506659	aCD3+L2/aCD3	-0.0522392	0.813066
546	87	Q14103-3	KNEEDEGHSNSSPRHSEAATAQREEWKMFIG	IDASKNEEDEGHS(0.007)NS(0.102)S(0.891)PRHS(1)EAATAQR	HNRNPD	S1994	S	13.5989	13.5895	13.7316	13.5523	13.3593	13.7262	13.843	13.6454	13.6362	aCD3/Unstimulated	-0.094058	0.436768	aCD3+L2/Unstimulated	0.0682079	0.58239	aCD3+L2/aCD3	0.162266	0.625737
547	215	C9J2I0	VNANFAHFDNFPKSSSADFGTFNTSQSHQTA	S(0.04)S(0.147)S(0.813)ADFGTFNTSQSHQTASAVSK	AGFG1	S1995	S	13.5531	13.3877	13.4322	13.2986	13.3684	13.3047	13.5009	13.5315	13.4244	aCD3/Unstimulated	-0.133798	0.0997838	aCD3+L2/Unstimulated	0.0279058	0.72428	aCD3+L2/aCD3	0.161703	0.313888
548	201	Q9H165-2	LQHAQNTHGLRIYLESEHGSPLTPRVGIPSG	IYLES(1)EHGS(1)PLT(1)PR	BCL11A	S1996	S	11.3227	11.5787	11.7136	11.9473	11.7422	11.8047	12.0174	12.0122	11.888	aCD3/Unstimulated	0.293097	0.0492118	aCD3+L2/Unstimulated	0.434207	0.0347978	aCD3+L2/aCD3	0.14111	0.711071
549	307	Q14676-3	SQPPGEDSDTDVDDDSRPPGRPAEVHLERAQ	SQPPGEDS(0.569)DT(0.431)DVDDDS(1)RPPGRPAEVHLER	MDC1	S1998	S	11.9314	11.8928	12.0149	12.056	12.107	12.2605	12.1385	12.0298	12.018	aCD3/Unstimulated	0.194786	0.0543316	aCD3+L2/Unstimulated	0.115713	0.197962	aCD3+L2/aCD3	-0.0790735	0.800376
550	74	F6RY50	EARPPTPASPRARAHSHEEASRPAATSTRLF	AHS(0.999)HEEAS(0.001)RPAATSTR	SIPA1	S2	S	5.76307	6.72101	6.35535	6.19358	7.56255	5.22238	6.57451	6.21237	7.50648	aCD3/Unstimulated	0.0463575	0.946862	aCD3+L2/Unstimulated	0.484643	0.481228	aCD3+L2/aCD3	0.438285	0.855306
551	248	Q9BRD0	HGSSDISSPRRVHNNSPDTSRRTLGSSDTQQ	RVHNNS(1)PDTSRR	BUD13	S20	S	9.09451	9.47282	9.50533	8.90388	9.70466	9.71115	9.14501	9.01953	9.20417	aCD3/Unstimulated	0.0823476	0.746603	aCD3+L2/Unstimulated	-0.23465	0.36466	aCD3+L2/aCD3	-0.316998	0.664341
552	424	Q01167	AQPKLAVIQEARFAQSAPGSPLSSQPVLITV	FAQS(1)APGS(1)PLSSQPVLITVQR	FOXK2	S200	S	12.0245	12.1438	12.279	12.5198	12.3992	12.6202	12.1827	12.501	12.532	aCD3/Unstimulated	0.363985	0.0376667	aCD3+L2/Unstimulated	0.256118	0.0884219	aCD3+L2/aCD3	-0.107867	0.824597
553	621	P04049	IELLQHSLPKINRSASEPSLHRAAHTEDINA;IELLQRSLPKIERSASEPSLHRTQADELPAC	S(0.014)AS(0.984)EPS(0.002)LHR	RAF1	S2000	S	13.2703	13.4568	13.3683	13.0565	13.391	13.1573	13.0174	13.2515	13.3794	aCD3/Unstimulated	-0.163578	0.24044	aCD3+L2/Unstimulated	-0.149088	0.291275	aCD3+L2/aCD3	0.0144906	0.990132
554	381	Q96HA1	VPKPGSLKRGLNSQSSDDHLNKRSRSSSMSS	GLNS(0.036)QS(0.227)S(0.737)DDHLNKR	POM121C	S2001	S	14.6977	14.6656	14.6936	14.6239	14.798	14.5287	14.7851	14.8287	14.7418	aCD3/Unstimulated	-0.0354219	0.687452	aCD3+L2/Unstimulated	0.0996034	0.269137	aCD3+L2/aCD3	0.135025	0.530569
555	556	Q92613	LKLKMPKSTPEDHRNSSTETDQQPHSPDSSS	STPEDHRNS(0.967)S(0.025)T(0.008)ET(0.001)DQQPHS(0.998)PDS(0.001)SSSVHSIR	JADE3	S2003	S	14.1285	14.083	14.3147	14.3302	14.375	14.4529	14.1779	13.5693	13.816	aCD3/Unstimulated	0.210606	0.216806	aCD3+L2/Unstimulated	-0.321028	0.0894326	aCD3+L2/aCD3	-0.531633	0.122534
556	312	F5GWX5	KRKRSSSEDDDLDVESDFDDASINSYSVSDG	KRS(0.333)S(0.333)S(0.333)EDDDLDVES(1)DFDDASINSYSVSDGSTSR	CHD4	S2004	S	12.637	12.5993	12.8441	12.9932	12.9186	13.3032	13.1669	13.1962	13.1872	aCD3/Unstimulated	0.378201	0.0356631	aCD3+L2/Unstimulated	0.489963	0.0306792	aCD3+L2/aCD3	0.111762	0.810262
557	390	Q86X95	EGSSRSHGREERSRRSRSRSPGSYKQRETRK	S(1)RS(0.997)RS(0.99)PGS(0.012)YK	CIR1	S2005	S	13.283	13.009	13.295	13.3299	13.2163	13.498	13.3517	13.3245	13.328	aCD3/Unstimulated	0.152401	0.197286	aCD3+L2/Unstimulated	0.139075	0.242607	aCD3+L2/aCD3	-0.0133263	0.987991
558	430	Q8IXS8	LSVDSVELTPMKKHLSLPAGQVVPKINSLSL	HLS(1)LPAGQVVPK	FAM126B	S2007	S	13.4684	13.522	13.5989	13.6563	13.7379	14.1922	13.6434	13.6771	13.9371	aCD3/Unstimulated	0.332359	0.0754966	aCD3+L2/Unstimulated	0.22275	0.201969	aCD3+L2/aCD3	-0.10961	0.85432
559	167	D6RFX7	HAVRGALRASPPSFPSGSPVLRLSPCLHRSL	GALRAS(0.946)PPS(0.067)FPS(0.769)GS(0.218)PVLRLS(1)PCLHR	FAM117A	S201	S	12.0351	12.0671	12.1681	11.9411	12.2242	12.0758	12.3147	11.9996	12.2102	aCD3/Unstimulated	-0.00970296	0.937151	aCD3+L2/Unstimulated	0.0847471	0.484867	aCD3+L2/aCD3	0.0944501	0.829923
560	315	E9PK91	SPAKTIAPQNAPRDESRGRSSFYPDGGDQET	TIAPQNAPRDES(1)RGR	BCLAF1	S2010	S	14.4698	14.5952	14.5467	14.3009	14.7234	14.344	14.3293	14.2129	14.3694	aCD3/Unstimulated	-0.0811073	0.536122	aCD3+L2/Unstimulated	-0.23337	0.106821	aCD3+L2/aCD3	-0.152262	0.701996
561	2138	Q01082	KGEQVSQNGLPAEQGSPRMAETVDTSEMVNG;KGEQVSQNGLPAEQGSPRVSYRSQTYQNYKN	VSEEAESQQQWDTSKGEQVSQNGLPAEQGS(1)PR	SPTBN1	S2016	S	12.8701	12.7202	13.0112	12.9413	12.94	13.2841	13.2442	12.9683	13.1844	aCD3/Unstimulated	0.187974	0.205429	aCD3+L2/Unstimulated	0.265132	0.0995182	aCD3+L2/aCD3	0.0771586	0.891179
562	212	B8ZZU6	QSLQQPATSTTETPASPAHTTPQTQSTSGRR	TQSEESRPQSLQQPATSTTETPAS(1)PAHTTPQTQSTSGR	ATF2	S2017	S	14.1263	14.2303	14.4143	14.4246	14.553	14.2908	14.2599	14.3543	14.3486	aCD3/Unstimulated	0.165808	0.148365	aCD3+L2/Unstimulated	0.0639429	0.570527	aCD3+L2/aCD3	-0.101865	0.800272
563	698	P11171-7	PEPRPSEWDKRLSTHSPFRTLNINGQIPTGE	RLS(0.355)T(0.67)HS(0.975)PFR	EPB41	S2018	S	14.2948	14.3685	14.3861	13.7892	14.3414	13.598	13.9126	13.9461	13.9523	aCD3/Unstimulated	-0.440305	0.052043	aCD3+L2/Unstimulated	-0.412808	0.0669641	aCD3+L2/aCD3	0.0274978	0.985603
564	24	Q8IV50	SLREGGPRAPRPSAPSPPPRSRSGSESEEAE	APRPS(0.052)APS(0.948)PPPR	LYSMD2	S202	S	12.0704	11.9905	12.1302	12.1284	12.197	12.2129	12.2697	12.0928	12.1408	aCD3/Unstimulated	0.11574	0.163744	aCD3+L2/Unstimulated	0.104052	0.21239	aCD3+L2/aCD3	-0.011688	0.985603
565	534	Q9UQ35	AQRWGRSRSPQRRGRSRSPQRPGWSRSRNTQ	S(1)RS(1)PQRPGWSR	SRRM2	S2020	S	13.1996	12.8698	13.0335	13.2083	13.1175	13.1113	13.0094	12.8932	13.0199	aCD3/Unstimulated	0.111444	0.286374	aCD3+L2/Unstimulated	-0.0600936	0.571499	aCD3+L2/aCD3	-0.171537	0.490673
566	931	V9GYM8	AEAPWARRPVDPRRRSLPAGDALYLSFNPPQ	RRS(1)LPAGDALYLSFNPPQPSR	ARHGEF2	S2023	S	15.4325	15.3962	15.555	15.5412	15.6719	15.6641	15.4838	15.5572	15.6549	aCD3/Unstimulated	0.164485	0.0826169	aCD3+L2/Unstimulated	0.104035	0.241534	aCD3+L2/aCD3	-0.0604509	0.847636
567	727	Q96T58	DRDRDHERRPIERSQSPVHLRRPQSPGASPS	S(1)QS(1)PVHLR	SPEN	S2025	S	15.0386	15.0532	15.0941	15.0387	15.1177	15.1133	15.0582	15.0041	15.0793	aCD3/Unstimulated	0.0279205	0.661449	aCD3+L2/Unstimulated	-0.0148161	0.829573	aCD3+L2/aCD3	-0.0427367	0.848331
568	839	Q9UQ35	KQKSKTPSRQSHSSSSPHPKVKSGTPPRQGS	S(0.019)KT(0.135)PS(0.513)RQS(0.374)HS(0.675)S(0.637)S(0.833)S(0.813)PHPK	SRRM2	S2028	S	14.7968	14.6845	14.7322	15.336	15.0578	15.2561	14.641	14.5272	14.7476	aCD3/Unstimulated	0.478786	0.0213367	aCD3+L2/Unstimulated	-0.0992266	0.354716	aCD3+L2/aCD3	-0.578012	0.0146813
569	479	Q96KC8	RAKRQKDFDIAEQNESSDEESLRKERARSAE	QKDFDIAEQNES(0.997)S(0.998)DEES(0.005)LRK	DNAJC1	S2029	S	13.4096	13.0909	13.3057	13.6983	13.4426	13.7295	13.6386	13.5598	13.6468	aCD3/Unstimulated	0.354701	0.0356631	aCD3+L2/Unstimulated	0.346303	0.0424857	aCD3+L2/aCD3	-0.00839781	0.996792
570	256	Q15477	TVSASPCSAPLARASSLEDLVLKEASTAVST	AS(0.036)S(0.964)LEDLVLK	SKIV2L	S203	S	12.0731	12.2005	12.275	12.434	12.0962	12.6001	12.5111	12.5508	12.5308	aCD3/Unstimulated	0.19389	0.182472	aCD3+L2/Unstimulated	0.348	0.0504671	aCD3+L2/aCD3	0.154109	0.738482
571	685	P35626	SGTVELPKPSLCHRNSNGL____________	SGTVELPKPSLCHRNS(1)NGL	ADRBK2	S2031	S	15.7368	15.758	15.8645	15.8285	15.9259	15.9394	15.8205	15.8606	15.9065	aCD3/Unstimulated	0.111509	0.142933	aCD3+L2/Unstimulated	0.0761151	0.309266	aCD3+L2/aCD3	-0.0353938	0.896784
572	463	O14617-3	VPEGLDLDAWINEPLSDSESEDERPRAVFHE	KVPVPEGLDLDAWINEPLS(1)DS(1)ES(1)EDERPR	AP3D1	S2033	S	10.5414	11.0043	10.603	11.0918	10.8721	11.4032	11.0258	11.1715	11.3288	aCD3/Unstimulated	0.406068	0.0661576	aCD3+L2/Unstimulated	0.459092	0.0539642	aCD3+L2/aCD3	0.0530243	0.951597
573	74	Q8TAD8	EPARSGHRGNRARGVSRSPPKKKNKASGRRS	GVS(1)RS(1)PPK	SNIP1	S2036	S	13.8913	13.7872	13.8516	13.7134	13.6881	13.9627	14.074	13.9921	13.9747	aCD3/Unstimulated	-0.0552689	0.566662	aCD3+L2/Unstimulated	0.17025	0.109112	aCD3+L2/aCD3	0.225519	0.283982
574	52	H3BRB6	YRTGGGAMGLRSRSVSSVAGMGMDPSTAGGV	S(0.517)RS(0.517)VS(0.803)S(0.163)VAGMGMDPSTAGGVPFGLYTPASR	ZNRF1	S2038	S	12.4319	12.5945	12.9046	12.8351	12.6081	13.1219	12.8323	12.7348	12.976	aCD3/Unstimulated	0.211361	0.254675	aCD3+L2/Unstimulated	0.204042	0.279104	aCD3+L2/aCD3	-0.00731892	0.999459
575	553	F8VS36	INYSVLRGLSSAGGGSPHREDAQPEHSASAR	GLSSAGGGS(1)PHREDAQPEHSASAR	BRF1	S2039	S	13.718	13.7204	13.765	13.6445	13.6592	13.4659	13.4773	13.5948	13.4884	aCD3/Unstimulated	-0.144624	0.100657	aCD3+L2/Unstimulated	-0.214366	0.0471038	aCD3+L2/aCD3	-0.0697418	0.817791
576	1099	Q92900-2	GDEFKSQIDVALSQDSTYQGERAYQHGGVTG	SQIDVALS(0.997)QDS(0.762)T(0.237)Y(0.003)QGER	UPF1	S204	S	12.0871	12.34	12.4126	12.3811	12.4112	12.4932	12.5967	12.5217	12.6276	aCD3/Unstimulated	0.148588	0.169016	aCD3+L2/Unstimulated	0.302113	0.0418822	aCD3+L2/aCD3	0.153525	0.555376
577	256	J3KNG6	KLLRAPTLAELDSSESEEETLHKSTSSSSVS	APTLAELDS(1)S(1)ES(1)EEETLHK	SPIRE1	S2040	S	11.665	11.2573	11.6558	11.9905	11.6178	12.0796	11.731	11.8922	11.7972	aCD3/Unstimulated	0.369955	0.0619688	aCD3+L2/Unstimulated	0.280772	0.130398	aCD3+L2/aCD3	-0.0891831	0.891334
578	408	P20700	SPSSRVTVSRASSSRSVRTTRGKRKRVDVEE	VT(0.001)VS(0.004)RAS(0.24)S(0.516)S(0.251)RS(0.988)VR	LMNB1	S2043	S	12.3351	12.2	12.1359	12.2384	12.3575	12.1378	12.1919	12.2792	12.2762	aCD3/Unstimulated	0.0209165	0.824929	aCD3+L2/Unstimulated	0.025447	0.796983	aCD3+L2/aCD3	0.00453046	0.999459
579	276	Q9NX58	EEEAHVGAGKRKRRHSEVETDSKKKKMKLPE	RHS(1)EVETDSKK	LYAR	S2044	S	13.4782	13.3771	13.4345	13.3627	13.1991	13.4574	13.1964	12.9732	13.0951	aCD3/Unstimulated	-0.0902212	0.367647	aCD3+L2/Unstimulated	-0.34171	0.0362952	aCD3+L2/aCD3	-0.251489	0.246473
580	382	F2Z2K5	MKEKLSAQASLKRHTSLNDLSLTRDEQEIEF	HT(0.152)S(0.797)LNDLS(0.035)LT(0.016)RDEQEIEFLR	JAKMIP1	S2045	S	14.1623	14.1969	14.2995	14.491	14.3892	14.4754	14.4442	14.4023	14.5052	aCD3/Unstimulated	0.232274	0.0331656	aCD3+L2/Unstimulated	0.230974	0.0401577	aCD3+L2/aCD3	-0.00130019	0.999563
581	53	O95251-4	RSARVTRSSARLSQSSQDSSPVRNLQSFGTE	S(0.08)S(0.088)ARLS(0.848)QS(0.987)S(0.997)QDS(0.293)S(0.706)PVRNLQSFGTEEPAYSTR	KAT7	S2048	S	13.2402	13.2367	13.3483	13.4742	13.6108	13.6156	13.48	13.6142	13.5772	aCD3/Unstimulated	0.291791	0.0298435	aCD3+L2/Unstimulated	0.282085	0.0347978	aCD3+L2/aCD3	-0.00970553	0.987991
582	1217	Q5T200-2	TSGRLRSPSNDSAHRSGDDQSGRKRVLHSGS	LRS(0.978)PS(0.054)NDS(0.994)AHRS(0.96)GDDQS(0.014)GR	ZC3H13	S2049	S	14.8756	14.8615	14.9902	14.8976	15.0065	14.9276	14.9565	14.8793	14.9646	aCD3/Unstimulated	0.0348086	0.634964	aCD3+L2/Unstimulated	0.0243902	0.750423	aCD3+L2/aCD3	-0.0104184	0.985603
583	461	A0A0A0MSU2	LRGGVIQSTRRRRRASQEANLLTLAQKAVEL	RAS(1)QEANLLTLAQK	ELMSAN1	S2050	S	16.8731	16.7335	16.8734	17.0373	16.9294	17.1267	16.9308	16.8938	16.9951	aCD3/Unstimulated	0.204424	0.0469859	aCD3+L2/Unstimulated	0.113212	0.201547	aCD3+L2/aCD3	-0.0912117	0.748124
584	45	Q8WUM0	RTASRKGLPLGSAVSSPVLFSPVGRRSSLSS	KGLPLGS(0.493)AVS(0.578)S(0.928)PVLFS(1)PVGR	NUP133	S2052	S	12.1799	12.2125	12.1367	11.9896	12.0921	12.0069	12.2219	12.0467	12.0313	aCD3/Unstimulated	-0.146853	0.0937338	aCD3+L2/Unstimulated	-0.0764332	0.354956	aCD3+L2/aCD3	0.0704202	0.812499
585	1739	J3QS41	AIGQEPFHPLSSRTVSSSSLPSLEEYEPRGP	T(0.013)VS(0.91)S(0.064)S(0.085)S(0.924)LPS(0.004)LEEYEPR	HELZ	S2057	S	12.1144	11.8833	12.2353	12.2415	12.3917	12.3942	12.4936	12.4236	12.5035	aCD3/Unstimulated	0.26481	0.0474586	aCD3+L2/Unstimulated	0.395869	0.0347978	aCD3+L2/aCD3	0.131059	0.692527
586	417	Q9UQ49	FTHREILSHLQGDCTSPGRNPSQFKSN____	EILSHLQGDCT(0.162)S(0.837)PGRNPS(0.002)QFK	NEU3	S2059	S	14.1438	14.1464	14.2425	14.2684	14.3945	14.5014	14.2684	14.3226	14.4797	aCD3/Unstimulated	0.210492	0.0603846	aCD3+L2/Unstimulated	0.179342	0.0973577	aCD3+L2/aCD3	-0.0311501	0.941349
587	133	F2Z3H6	SSTNSSPSPQQSESLSPAHTSDFRTDDSQPP	VDSST(0.001)NS(0.038)S(0.311)PS(0.65)PQQS(0.001)ES(0.082)LS(0.912)PAHT(0.003)S(0.001)DFR	BCL7B	S206	S	12.0934	12.0581	12.3146	12.493	12.2594	12.5334	12.4193	12.3874	12.4193	aCD3/Unstimulated	0.273218	0.0445671	aCD3+L2/Unstimulated	0.253284	0.0578777	aCD3+L2/aCD3	-0.0199342	0.97409
588	424	J3QR07	FQGFARLSSESHHGGSPIHWVLPAGMSAKML	LSSESHHGGS(1)PIHWVLPAGMSAK	YTHDC1	S2060	S	17.3933	17.3381	17.4791	17.6329	17.5722	17.6604	17.4792	17.5044	17.5575	aCD3/Unstimulated	0.218341	0.0338393	aCD3+L2/Unstimulated	0.11023	0.143729	aCD3+L2/aCD3	-0.108111	0.533834
589	149	Q13283	QDEVFGGFVTEPQEESEEEVEEPEERQQTPE	YQDEVFGGFVTEPQEES(1)EEEVEEPEER	G3BP1	S2061	S	12.5054	12.5433	12.9615	13.0586	12.863	13.1717	13.0901	13.0664	13.0292	aCD3/Unstimulated	0.361029	0.0476332	aCD3+L2/Unstimulated	0.39184	0.0471038	aCD3+L2/aCD3	0.0308118	0.968832
590	601	C9J840	NETQSASSTLQKHKSSSSFTPFIDPRLLQIS;RQTQSASSTLQKHKSSSSFTPFIDPRLLQIS	HKS(0.159)S(0.805)S(0.224)S(0.808)FT(0.005)PFIDPR	MAP4K4	S2062	S	14.0988	13.9035	14.045	13.9864	14.0062	13.9723	13.9918	13.9781	13.9648	aCD3/Unstimulated	-0.0274926	0.71048	aCD3+L2/Unstimulated	-0.0375417	0.617807	aCD3+L2/aCD3	-0.0100491	0.987115
591	347	P06729	RVQPKPPHGAAENSLSPSSN___________	VQPKPPHGAAENS(0.009)LS(0.988)PS(0.395)S(0.608)N	CD2	S2063	S	15.118	15.1703	15.2305	15.3209	15.2295	15.6037	15.2589	15.1912	15.408	aCD3/Unstimulated	0.211738	0.10573	aCD3+L2/Unstimulated	0.113098	0.364646	aCD3+L2/aCD3	-0.0986399	0.827011
592	118	Q8WX93-7	SPRSPSGHPHVRRPRSRSRDSGDENEPIQER	S(1)RS(1)RDS(1)GDENEPIQER	PALLD	S2064	S	14.7248	14.6206	14.7312	14.9078	14.8604	14.8897	14.7129	14.7648	14.7962	aCD3/Unstimulated	0.193777	0.0356631	aCD3+L2/Unstimulated	0.0657906	0.334823	aCD3+L2/aCD3	-0.127987	0.388166
593	28	X6RIP6	HKRDDFLDLAESPNASDTECSDEIPLKVPRT	RDDFLDLAES(1)PNAS(0.999)DT(0.001)ECSDEIPLKVPR	GRAMD4	S2065	S	11.8711	11.975	12.3787	12.2867	12.2677	12.7901	12.324	12.3958	12.4925	aCD3/Unstimulated	0.37321	0.0878135	aCD3+L2/Unstimulated	0.329156	0.127488	aCD3+L2/aCD3	-0.044054	0.965004
594	164	Q5T5X7	LLNVYELFEKANASNSPSSLRLLNEPQKRDC	ANAS(0.014)NS(0.918)PS(0.065)S(0.003)LR	BEND3	S2067	S	13.6633	13.8585	13.7674	13.9593	13.8733	14.0679	13.7974	13.9163	13.8978	aCD3/Unstimulated	0.203781	0.0548256	aCD3+L2/Unstimulated	0.107434	0.248822	aCD3+L2/aCD3	-0.0963468	0.74878
595	296	Q13905-2	NRQDFDVDCYAQRRLSGGSHSYGGESPRLSP	RLS(0.979)GGS(0.021)HSYGGESPR	RAPGEF1	S207	S	12.102	12.2118	12.0091	11.9261	11.8956	11.6609	11.8186	11.9633	11.8428	aCD3/Unstimulated	-0.28008	0.0395874	aCD3+L2/Unstimulated	-0.232669	0.0648314	aCD3+L2/aCD3	0.0474102	0.912771
596	879	Q5T200-2	LSQVVRPQESRSLSPSHLTEDRQGRWKEEDR	S(0.888)LS(0.197)PS(0.914)HLT(0.001)EDR	ZC3H13	S2071	S	14.6517	14.5726	14.7547	14.9096	14.7591	15.027	14.889	14.7417	14.9142	aCD3/Unstimulated	0.238877	0.0523289	aCD3+L2/Unstimulated	0.188635	0.101158	aCD3+L2/aCD3	-0.0502423	0.897428
597	711	F5H514	RKTAQDTLYVLPSPTSPCPSPVLVRKRAFVK	KTAQDTLYVLPS(0.005)PT(0.209)S(0.794)PCPS(0.992)PVLVR	CEP152	S2072	S	12.9506	13.0257	13.36	13.339	13.2327	13.5899	13.3197	13.4636	13.4109	aCD3/Unstimulated	0.275085	0.09025	aCD3+L2/Unstimulated	0.285971	0.0894326	aCD3+L2/aCD3	0.0108857	0.996672
598	348	Q6P2E9-2	VEPLGLPQASPSRTRSPDVISSASTALSQDI	T(0.246)RS(0.754)PDVISSASTALSQDIPEIASEALSR	EDC4	S2074	S	12.9551	13.2575	13.4215	13.4066	13.4017	13.527	13.3906	13.5711	13.4238	aCD3/Unstimulated	0.233756	0.108633	aCD3+L2/Unstimulated	0.250502	0.098515	aCD3+L2/aCD3	0.0167455	0.987991
599	216	Q7L4I2	RDRKKRIEKPRRFSRSLSRTPSPPPFRGRNT	S(1)LS(1)RT(1)PS(1)PPPFR	RSRC2	S2075	S	11.9918	11.6518	12.1916	12.0069	11.9845	12.1494	12.4313	12.0823	12.2547	aCD3/Unstimulated	0.101848	0.540668	aCD3+L2/Unstimulated	0.310977	0.0962286	aCD3+L2/aCD3	0.209129	0.664341
600	678	Q2M2I8-2	ASLNKSKSATTTPSGSPRTSQQNVYNPSEGS	S(0.001)KS(0.973)AT(0.94)T(0.075)T(0.008)PS(0.006)GS(0.996)PR	AAK1	S2076	S	15.577	15.5166	15.5619	15.4415	15.3732	15.4192	15.5501	15.5997	15.6344	aCD3/Unstimulated	-0.140535	0.0557531	aCD3+L2/Unstimulated	0.0428924	0.503284	aCD3+L2/aCD3	0.183427	0.152875
601	360	Q14004-2	GGGSSPYSRRLPRSPSPYSRRRSPSYSRHSS	LPRS(1)PS(0.997)PY(0.001)S(0.002)R	CDK13	S2078	S	15.1748	15.3101	15.3368	15.1889	15.4174	15.3689	15.1463	15.1424	15.3109	aCD3/Unstimulated	0.0511442	0.609013	aCD3+L2/Unstimulated	-0.0740311	0.467117	aCD3+L2/aCD3	-0.125175	0.664341
602	358	Q14004-2	PAGGGSSPYSRRLPRSPSPYSRRRSPSYSRH	RLPRS(1)PS(0.984)PY(0.009)S(0.008)R	CDK13	S2079	S	15.8909	15.9514	15.9881	15.957	16.0492	16.1149	15.8405	15.8171	16.0063	aCD3/Unstimulated	0.0968812	0.262647	aCD3+L2/Unstimulated	-0.055516	0.524593	aCD3+L2/aCD3	-0.152397	0.441583
603	314	F8W9L6	CQIKKRSASLNSKPSSLRRVTIASLPRNIGN	S(0.012)AS(0.015)LNS(0.286)KPS(0.856)S(0.831)LR	LRMP	S208	S	12.1047	12.0549	11.8565	12.0405	12.3964	11.7881	11.8046	11.7987	11.7804	aCD3/Unstimulated	0.0696491	0.675465	aCD3+L2/Unstimulated	-0.210778	0.220464	aCD3+L2/aCD3	-0.280427	0.473753
604	80	P11171-7	DLTKNKERTSESRGLSRLFSSFLKRPKSQVS	GLS(1)RLFS(1)S(1)FLK	EPB41	S2081	S	11.3784	11.2988	11.2791	11.6334	11.6934	11.612	11.3613	11.7016	11.4776	aCD3/Unstimulated	0.32753	0.0331656	aCD3+L2/Unstimulated	0.194749	0.0928065	aCD3+L2/aCD3	-0.132781	0.649951
605	138	P84103	RSRSRSLSRDRRRERSLSRERNHKPSRSFSR	ERS(1)LS(1)RER	SRSF3	S2082	S	13.0583	12.96	13.1539	12.9983	13.1141	12.9501	13.0401	13.0876	12.9694	aCD3/Unstimulated	-0.0365889	0.673897	aCD3+L2/Unstimulated	-0.0250262	0.785636	aCD3+L2/aCD3	0.0115627	0.987376
606	35	Q8TAD8	DVVLPAGVVVKQERLSPEVAPPAHRRPDHSG	QERLS(1)PEVAPPAHR	SNIP1	S2087	S	16.0832	16.0429	16.0359	15.817	16.171	15.6383	15.9178	15.9961	15.9268	aCD3/Unstimulated	-0.17856	0.214506	aCD3+L2/Unstimulated	-0.107113	0.456414	aCD3+L2/aCD3	0.0714468	0.894964
607	776	Q8WXE0-2	PSVTPTPARGTPRSQSFALRARRKGPPPPPP	S(0.017)QS(0.983)FALR	CASKIN2	S2088	S	15.061	15.1083	15.26	15.0861	15.1792	15.2203	15.099	15.0905	15.227	aCD3/Unstimulated	0.0187785	0.83445	aCD3+L2/Unstimulated	-0.004284	0.966958	aCD3+L2/aCD3	-0.0230625	0.95465
608	114	P31323	GAFNAPVINRFTRRASVCAEAYNPDEEEDDA	RAS(1)VCAEAYNPDEEEDDAESR	PRKAR2B	S2089	S	12.7116	12.6392	12.8415	12.6556	12.8717	12.7312	12.8049	12.8208	12.7624	aCD3/Unstimulated	0.0220459	0.812213	aCD3+L2/Unstimulated	0.0652626	0.479192	aCD3+L2/aCD3	0.0432167	0.900515
609	745	O75717-2	SQPRFRNQVEEDAEDSGEADDEEKPEIHKPG	NQVEEDAEDS(1)GEADDEEKPEIHKPGQNSFSK	WDHD1	S2090	S	13.3391	12.9379	13.2365	13.6705	13.4034	13.7174	13.4885	13.5101	13.48	aCD3/Unstimulated	0.425937	0.0338393	aCD3+L2/Unstimulated	0.32168	0.055676	aCD3+L2/aCD3	-0.104256	0.839263
610	1977	O75376	SSHRYETPSDAIEVISPASSPAPPQEKLQTY	GSQSSDSSSSLSSHRYETPSDAIEVIS(1)PAS(0.115)S(0.885)PAPPQEK	NCOR1	S2091	S	13.5015	13.528	13.5831	13.6507	13.6653	13.9523	13.7868	13.7758	13.8599	aCD3/Unstimulated	0.218614	0.0615054	aCD3+L2/Unstimulated	0.270027	0.0465824	aCD3+L2/aCD3	0.0514129	0.894964
611	663	Q9H501	KQKALAEEASEEELPSDVDLNDPYFAEEVKQ	ALAEEAS(1)EEELPS(1)DVDLNDPYFAEEVK	ESF1	S2092	S	11.9751	11.6822	12.3651	12.0422	12.1568	12.3617	12.4545	12.4331	12.2057	aCD3/Unstimulated	0.179443	0.360923	aCD3+L2/Unstimulated	0.356993	0.101752	aCD3+L2/aCD3	0.17755	0.805683
612	991	Q6F5E8	PGEDAEPQAGPSARGSPSPAAPGPPAGPLPR	GS(0.803)PS(0.197)PAAPGPPAGPLPR	RLTPR	S2095	S	13.3348	13.3528	13.4041	13.38	13.4944	13.324	13.2706	13.3563	13.3769	aCD3/Unstimulated	0.0355633	0.638571	aCD3+L2/Unstimulated	-0.0292566	0.712387	aCD3+L2/aCD3	-0.0648199	0.816425
613	171	H0YC42	SVGSVITKKLEDVKNSPTFKSFEEKVENLKG	KLEDVKNS(0.941)PT(0.059)FK	TPD52	S2097	S	15.9508	15.78	15.8187	16.0384	15.8906	16.1579	16.1105	16.1406	16.0906	aCD3/Unstimulated	0.179119	0.0843871	aCD3+L2/Unstimulated	0.264005	0.042895	aCD3+L2/aCD3	0.0848856	0.805683
614	103	F5H1Y0	LSVKELPTVTTNVQNSQDKSIEKHGSSKIET	ELPTVTTNVQNS(0.979)QDKS(0.021)IEK	RAD51AP1	S2098	S	12.8506	12.7167	12.8921	12.8456	12.9897	13.2904	12.8269	12.9403	13.0699	aCD3/Unstimulated	0.222081	0.131664	aCD3+L2/Unstimulated	0.125909	0.378304	aCD3+L2/aCD3	-0.0961719	0.847636
615	375	Q15018	PPQRAAGDSGEDSDDSDYENLIDPTEPSNSE	AAGDS(0.999)GEDS(0.992)DDS(0.913)DY(0.092)ENLIDPT(0.003)EPSNSEYSHSK	FAM175B	S21	S	9.11435	9.75162	10.2616	10.7053	10.8909	11.0272	11.099	10.8596	10.8747	aCD3/Unstimulated	1.1653	0.0277428	aCD3+L2/Unstimulated	1.23528	0.0264238	aCD3+L2/aCD3	0.0699884	0.959074
616	652	Q7Z417	SAKEQRYQRGLERNDSWGSFDLRAAIVYHTK	NDS(0.967)WGS(0.033)FDLR	NUFIP2	S210	S	12.108	12.4324	12.4839	12.2826	12.4434	12.3927	12.4015	12.4827	12.4749	aCD3/Unstimulated	0.0314607	0.794769	aCD3+L2/Unstimulated	0.111627	0.358467	aCD3+L2/aCD3	0.0801666	0.848331
617	105	P33991	LTYGTPSSRVEGTPRSGVRGTPVRQRPDLGS	VEGT(1)PRS(1)GVRGT(1)PVR	MCM4	S2100	S	13.7704	13.7223	13.7565	13.7003	13.7229	13.8113	13.6399	13.6696	13.7323	aCD3/Unstimulated	-0.00489892	0.943236	aCD3+L2/Unstimulated	-0.0691187	0.312786	aCD3+L2/aCD3	-0.0642198	0.786997
618	195	F6PQP6	SHSEQEYGKAGGSPASYHGSTSPRVSSELEQ	AGGS(1)PAS(1)YHGSTSPR	EPN2	S2102	S	13.834	13.768	13.9313	13.9	13.8054	14.0551	13.8931	13.8434	13.9722	aCD3/Unstimulated	0.0756898	0.420434	aCD3+L2/Unstimulated	0.0584264	0.546125	aCD3+L2/aCD3	-0.0172634	0.97409
619	126	C9JAT7	KKCARSESLIDASEDSQLEAAIRASLQETHF	SESLIDAS(1)EDS(1)QLEAAIR	UBXN7	S2104	S	13.3405	13.3387	13.4862	13.5947	13.569	13.6848	13.758	13.6683	13.7608	aCD3/Unstimulated	0.227711	0.0356631	aCD3+L2/Unstimulated	0.340576	0.0255851	aCD3+L2/aCD3	0.112866	0.571535
620	615	A0A087WWP4	LPEESGGRHLDRSPESDRPRKRHCAPSPDRS	HLDRS(1)PES(1)DRPR	RBM15	S2105	S	13.1947	13.2106	13.34	13.3902	13.3386	13.3162	13.3235	13.1782	13.0605	aCD3/Unstimulated	0.0999014	0.285019	aCD3+L2/Unstimulated	-0.0610635	0.518657	aCD3+L2/aCD3	-0.160965	0.460528
621	354	Q7KZ85-2	PGITPSSSSRTRTPASINATPANINLADLTR	T(0.285)RT(0.719)PAS(0.996)INATPANINLADLTR	SUPT6H	S2106	S	12.5564	12.3517	12.6631	12.7227	12.7603	12.8049	12.7579	12.728	12.7415	aCD3/Unstimulated	0.238928	0.0428822	aCD3+L2/Unstimulated	0.218728	0.057304	aCD3+L2/aCD3	-0.0202001	0.967282
622	30	I1E4Y6	LRALSSGGSITSPPLSPALPKYKLADYRYGR	ALSSGGS(0.003)IT(0.135)S(0.862)PPLS(1)PALPK	GIGYF2	S2107	S	13.2821	13.3026	13.4679	13.658	13.392	13.8083	13.9354	13.8869	13.952	aCD3/Unstimulated	0.268639	0.0607375	aCD3+L2/Unstimulated	0.57395	0.0218576	aCD3+L2/aCD3	0.305311	0.252379
623	26	I1E4Y6	GPEWLRALSSGGSITSPPLSPALPKYKLADY	ALSSGGS(0.001)IT(0.038)S(0.965)PPLS(0.996)PALPK	GIGYF2	S2108	S	14.2039	14.1783	14.3275	14.533	14.347	14.6392	14.628	14.6494	14.6903	aCD3/Unstimulated	0.269877	0.0370071	aCD3+L2/Unstimulated	0.419359	0.0262566	aCD3+L2/aCD3	0.149482	0.533834
624	2036	C9JE98	QELELRSLGYHGSSYSPEGVEPVSPVSSPSL	S(0.003)LGYHGS(0.043)S(0.161)Y(0.001)S(0.792)PEGVEPVS(0.989)PVS(0.216)S(0.603)PS(0.152)LT(0.04)HDK	NCOR2	S211	S	12.1107	11.933	12.1858	12.2934	12.4148	12.414	12.2843	12.2827	12.456	aCD3/Unstimulated	0.29763	0.0356631	aCD3+L2/Unstimulated	0.264555	0.0470159	aCD3+L2/aCD3	-0.0330749	0.94092
625	217	C9JFK9	LRAASPFRSSVQGASSREGSPARSSTPLHSP	SSVQGAS(0.07)S(0.93)REGS(1)PAR	BAG3	S2110	S	14.1036	14.098	14.0625	13.9599	14.0104	13.9892	13.8414	13.8942	13.9592	aCD3/Unstimulated	-0.101536	0.131664	aCD3+L2/Unstimulated	-0.189748	0.0414269	aCD3+L2/aCD3	-0.0882117	0.601057
626	96	D6RAY8	SYFKNQRGIQYIDLSSDSEDVVSPNCSNTVQ	GIQYIDLS(0.996)S(0.988)DS(0.015)EDVVSPNCSNTVQEK	SMARCAD1	S2111	S	12.9859	12.9368	13.2475	13.3753	13.401	13.721	13.4767	13.5192	13.3815	aCD3/Unstimulated	0.442336	0.0325237	aCD3+L2/Unstimulated	0.402419	0.0414269	aCD3+L2/aCD3	-0.0399172	0.949556
627	144	Q9H4Z3	KIEIPVTPTGQSVPSSPSIPGTPTLKMWGTS	IEIPVTPTGQSVPS(0.179)S(0.816)PS(0.595)IPGT(0.344)PT(0.067)LK	PCIF1	S2114	S	13.025	12.8731	13.2238	13.2432	13.0216	13.3196	13.4095	13.2835	13.35	aCD3/Unstimulated	0.154172	0.231295	aCD3+L2/Unstimulated	0.307059	0.051938	aCD3+L2/aCD3	0.152887	0.680104
628	1360	Q14690	PSVVGLARYSHVSQHSPSKKALYNKHLPEGK	YSHVSQHS(0.971)PS(0.029)KK	PDCD11	S212	S	12.1167	11.9273	12.1449	12.4285	12.1463	12.3466	12.2322	12.0843	11.9586	aCD3/Unstimulated	0.244186	0.0740942	aCD3+L2/Unstimulated	0.0287365	0.82936	aCD3+L2/aCD3	-0.215449	0.450222
629	349	Q9UIG0-2	PKLWCHVHLKKSLSGSPLKVKNSKNSKSPEE	S(0.15)LS(0.884)GS(0.966)PLKVK	BAZ1B	S2121	S	15.7169	15.5399	15.6896	15.9847	15.848	16.0568	15.7977	15.7678	15.8444	aCD3/Unstimulated	0.31434	0.0298435	aCD3+L2/Unstimulated	0.154489	0.111481	aCD3+L2/aCD3	-0.159851	0.429695
630	304	Q3B726	DQDPVFQGSDSSGYQSDHKKKKKKRKHSEEA	HQEVQDQDPVFQGSDSSGYQS(1)DHKK	TWISTNB	S2122	S	14.5956	14.4871	14.5519	14.6321	14.5165	14.6814	14.6009	14.5561	14.524	aCD3/Unstimulated	0.0651212	0.382086	aCD3+L2/Unstimulated	0.0154978	0.850003	aCD3+L2/aCD3	-0.0496234	0.852409
631	88	F8WAR4	EQAKKESEDQKREETSETALRKFCVQSFSSN	ES(0.003)EDQKREET(0.851)S(0.851)ET(0.296)ALR	CHCHD3	S2123	S	14.1467	13.969	14.1908	14.0183	13.9214	14.0137	14.6415	14.6101	14.4498	aCD3/Unstimulated	-0.117724	0.225586	aCD3+L2/Unstimulated	0.464934	0.0166967	aCD3+L2/aCD3	0.582658	0.00963541
632	339	Q5JT35	QDLGDNSRNLVGRGSSPRGSLSPRSPVSSLQ	GS(0.221)S(0.782)PRGS(0.994)LS(0.895)PRS(0.587)PVS(0.391)S(0.128)LQIR	MLLT10	S2126	S	12.9692	13.02	13.0732	13.2955	13.1963	13.4204	13.323	13.2167	13.5066	aCD3/Unstimulated	0.283277	0.0386988	aCD3+L2/Unstimulated	0.327984	0.0401577	aCD3+L2/aCD3	0.0447075	0.920179
633	413	S4R418	PRATASPRPSSGNIPSSPTASGGGSPTSPRA	AT(0.002)AS(0.013)PRPS(0.524)S(0.461)GNIPS(0.758)S(0.231)PT(0.02)AS(0.104)GGGS(0.703)PT(0.167)S(0.019)PR	BIN2	S213	S	12.1201	12.0635	12.1941	12.2995	12.3316	12.2452	12.2993	12.0927	12.3339	aCD3/Unstimulated	0.16623	0.0917124	aCD3+L2/Unstimulated	0.11608	0.216183	aCD3+L2/aCD3	-0.05015	0.887463
634	1788	P46100-2	PSVSLKLEESKATSSSNPSSPAPDWYKDFVT	AT(0.007)S(0.032)S(0.146)S(0.808)NPS(0.323)S(0.685)PAPDWYKDFVTDADAEVLEHSGK	ATRX	S2130	S	10.5352	10.6663	11.2787	11.1051	11.0805	11.4904	10.8135	11.1643	11.1001	aCD3/Unstimulated	0.39855	0.116412	aCD3+L2/Unstimulated	0.199213	0.416577	aCD3+L2/aCD3	-0.199337	0.824068
635	1070	A0A087WV66	REPAGDGKSIRTFKESPKQILDPAARVTGMK	T(0.054)FKES(0.946)PKQILDPAAR	MKI67	S2131	S	14.2364	14.1012	14.1697	14.4771	14.3538	14.5962	14.3645	14.2928	14.3984	aCD3/Unstimulated	0.306601	0.0298435	aCD3+L2/Unstimulated	0.182818	0.0751984	aCD3+L2/aCD3	-0.123783	0.599118
636	193	Q13242	SYIRVYPERSTSYGYSRSRSGSRGRDSPYQS	S(0.016)T(0.021)S(0.057)Y(0.012)GY(0.015)S(0.926)RS(0.953)R	SRSF9	S2132	S	14.5466	14.5014	14.615	14.6067	14.7094	14.6509	14.6631	14.6294	14.5989	aCD3/Unstimulated	0.101303	0.150746	aCD3+L2/Unstimulated	0.0761212	0.275619	aCD3+L2/aCD3	-0.0251816	0.926284
637	179	Q01130-2	VSRSRSRSRSRSRSRSPPPVSKRESKSRSRS	S(0.999)RS(0.99)PPPVS(0.011)K	SRSF2	S2133	S	13.2104	13.1958	13.2559	13.2905	13.1345	13.3747	13.457	13.4338	13.5491	aCD3/Unstimulated	0.0458686	0.593316	aCD3+L2/Unstimulated	0.259302	0.0414269	aCD3+L2/aCD3	0.213433	0.248123
638	2013	O14578-4	PHRYREGRTELRRDKSPGRPLEREKSPGRML	DKS(1)PGRPLER	CIT	S2138	S	13.9877	13.8631	13.9877	14.1155	13.9231	14.0994	14.0442	14.0556	13.933	aCD3/Unstimulated	0.0998736	0.260805	aCD3+L2/Unstimulated	0.0648139	0.469368	aCD3+L2/aCD3	-0.0350597	0.924667
639	619	Q92619	PAKDHRAGRGHQVHKSWPLSISDSDSGLDPG	GHQVHKS(0.836)WPLS(0.109)IS(0.022)DS(0.022)DS(0.011)GLDPGPGAGDFK	HMHA1	S214	S	12.1218	12.0188	12.4464	12.3525	12.4238	12.4068	12.1382	12.5072	12.4906	aCD3/Unstimulated	0.198682	0.208907	aCD3+L2/Unstimulated	0.183016	0.251254	aCD3+L2/aCD3	-0.0156668	0.990132
640	14	E9PN66	__MAAKQPPPLMKKHSQTDLVSRLKTRKILG	KHS(0.999)QT(0.001)DLVSR	TP53I11	S2141	S	14.7786	14.8181	14.7282	14.9569	14.9629	14.8698	14.8339	14.8406	14.7835	aCD3/Unstimulated	0.154928	0.0497409	aCD3+L2/Unstimulated	0.0443845	0.507743	aCD3+L2/aCD3	-0.110544	0.478664
641	217	Q9BU76	KKKDKEHRRPAEATSSPTSPERPRHHHHDSD	RPAEATS(0.014)S(0.985)PT(0.846)S(0.155)PERPR	MMTAG2	S2142	S	14.3631	14.2836	14.3655	14.274	14.4244	14.3143	14.3932	14.3001	14.4279	aCD3/Unstimulated	0.00018055	0.997705	aCD3+L2/Unstimulated	0.0363174	0.643916	aCD3+L2/aCD3	0.0361368	0.901148
642	162	E9PH18	PPRPASLLRHAPHCLSEEEGEQDRPRAPGPW	HAPHCLS(1)EEEGEQDRPR	DNAJB6	S2146	S	15.0841	15.0237	15.1275	14.9406	15.1346	14.8846	14.8488	14.791	14.8447	aCD3/Unstimulated	-0.0918465	0.296631	aCD3+L2/Unstimulated	-0.250302	0.0424857	aCD3+L2/aCD3	-0.158456	0.427709
643	1438	P51610-2	PVPGPSVPPPEELQVSPGPRQQLPPRQLLQS	AVTTVTQSTPVPGPS(0.002)VPPPEELQVS(0.998)PGPR	HCFC1	S2147	S	13.6237	13.6163	13.9421	13.9967	13.8825	14.1728	13.9776	13.9859	14.0349	aCD3/Unstimulated	0.289959	0.0515813	aCD3+L2/Unstimulated	0.272125	0.0658637	aCD3+L2/aCD3	-0.0178342	0.985603
644	115	C9JFK9	AAAQPPASHGPERSQSPAASDCSSSSSSASL	S(0.198)QS(0.797)PAAS(0.005)DCSSSSSSASLPSSGR	BAG3	S2148	S	14.1044	14.2262	14.2597	14.5193	14.3681	14.6264	14.262	14.2576	14.4745	aCD3/Unstimulated	0.307862	0.0360582	aCD3+L2/Unstimulated	0.134617	0.227554	aCD3+L2/aCD3	-0.173244	0.50467
645	270	F5GWX5	TKEGKGPNARRKPKGSPRVPDAKKPKPKKVA	GS(1)PRVPDAK	CHD4	S2149	S	14.7406	14.6421	14.6975	14.656	14.7739	14.7858	14.6965	14.64	14.682	aCD3/Unstimulated	0.0451586	0.518105	aCD3+L2/Unstimulated	-0.0205667	0.783063	aCD3+L2/aCD3	-0.0657253	0.797317
646	55	G5E9N8	YELRSRGKEKVRRSTSRDRLDDIIVLTKDIQ	S(0.392)T(0.814)S(0.793)RDRLDDIIVLT(0.001)K	LYSMD3	S215	S	12.1225	12.18	12.3215	12.3579	12.3484	12.569	12.4372	12.4807	12.5028	aCD3/Unstimulated	0.217122	0.0534597	aCD3+L2/Unstimulated	0.265619	0.0430506	aCD3+L2/aCD3	0.0484971	0.894852
647	1084	Q5HY54	KVKAFGPGLQGGSAGSPARFTIDTKGAGTGG	AFGPGLQGGS(0.003)AGS(0.997)PAR	FLNA	S2150	S	14.6573	14.7193	14.6689	14.7815	14.8575	14.9188	14.8861	14.8862	14.9202	aCD3/Unstimulated	0.170795	0.041818	aCD3+L2/Unstimulated	0.215691	0.0380364	aCD3+L2/aCD3	0.044896	0.848331
648	66	H0Y5S9	VASTPASRIQPAGNTSPRAISRVDRERKVSM	IQPAGNT(0.043)S(0.957)PR	CSNK1E	S2153	S	14.2166	14.2436	14.2491	14.4041	14.2527	14.5423	14.2372	14.1619	14.3134	aCD3/Unstimulated	0.163254	0.108422	aCD3+L2/Unstimulated	0.00106719	0.992593	aCD3+L2/aCD3	-0.162187	0.468695
649	566	Q92613	EDHRNSSTETDQQPHSPDSSSSVHSIRNMQV	STPEDHRNS(0.946)S(0.012)T(0.017)ET(0.025)DQQPHS(1)PDSSSSVHSIR	JADE3	S2157	S	14.4729	14.4891	14.6443	14.6583	14.7581	14.8554	14.6558	12.839	13.2457	aCD3/Unstimulated	0.221782	0.627473	aCD3+L2/Unstimulated	-0.95525	0.0712675	aCD3+L2/aCD3	-1.17703	0.224636
650	909	Q8IX07	TPADRGPSPAPAPAASPQPGSRGPRDGLGPE	T(0.011)PADRGPS(0.989)PAPAPAAS(0.997)PQPGS(0.003)R	ZFPM1	S2159	S	13.5073	13.5465	13.6386	13.5862	13.603	13.7254	13.586	13.5125	13.7064	aCD3/Unstimulated	0.0741149	0.387135	aCD3+L2/Unstimulated	0.0375196	0.675469	aCD3+L2/aCD3	-0.0365953	0.920179
651	2849	Q9Y6V0-2	TKSHRTVVTMDESTSSVMTKIIEDEKPVDLT	T(0.013)VVT(0.016)MDES(0.994)T(0.994)S(0.994)S(0.994)VMT(0.993)KIIEDEK	PCLO	S216	S	12.129	12.0928	11.9729	11.4558	11.7777	10.6891	11.6143	11.6939	11.6552	aCD3/Unstimulated	-0.757348	0.036491	aCD3+L2/Unstimulated	-0.410421	0.154789	aCD3+L2/aCD3	0.346927	0.651264
652	701	Q8N122-3	NARPQRVLDTSSLTQSAPASPTNKGVHIHQA	VLDTSS(0.003)LT(0.021)QS(0.976)APAS(0.975)PT(0.025)NK	RPTOR	S2161	S	13.3643	13.3039	13.5124	13.5205	13.2242	13.8706	13.6535	13.6241	13.5337	aCD3/Unstimulated	0.144901	0.395506	aCD3+L2/Unstimulated	0.210199	0.236488	aCD3+L2/aCD3	0.0652977	0.924667
653	1022	E7EX73	RGDRLDRARTPATKRSFSKEVEERSRERPSQ	S(0.962)FS(0.038)KEVEER	EIF4G1	S2163	S	13.0974	13.0755	13.1472	13.1673	13.0417	13.2827	13.0733	13.1065	13.0004	aCD3/Unstimulated	0.0571967	0.497899	aCD3+L2/Unstimulated	-0.0466278	0.589813	aCD3+L2/aCD3	-0.103825	0.67646
654	2419	A0A087WV66	ETPVQKLDLLGNLPGSKRQPQTPKEKAEALE	LDLLGNLPGS(1)KRQPQT(1)PK	MKI67	S2165	S	12.9832	12.7283	12.8803	13.0927	12.764	13.0728	13.115	13.119	13.1875	aCD3/Unstimulated	0.11259	0.348794	aCD3+L2/Unstimulated	0.276558	0.0577568	aCD3+L2/aCD3	0.163968	0.607686
655	149	H0Y8P7	RERERTRERERERDHSPTPSVFNRFVGDEER	ERERDHS(1)PTPSVFNR	FIP1L1	S2167	S	14.6003	14.6829	14.6196	14.3647	14.5572	14.3441	14.4461	14.5127	14.444	aCD3/Unstimulated	-0.212285	0.041818	aCD3+L2/Unstimulated	-0.166651	0.0791209	aCD3+L2/aCD3	0.0456343	0.887463
656	15	A2AJT9-3	_MARSRSRSPRWKHRSLSPVPRNAEHYKQRH	S(1)LS(1)PVPR	CXorf23	S2174	S	13.1979	13.0803	13.083	13.0538	13.3346	13.2537	13.1439	13.2455	13.189	aCD3/Unstimulated	0.0936228	0.329466	aCD3+L2/Unstimulated	0.0724298	0.460325	aCD3+L2/aCD3	-0.021193	0.965004
657	654	P05771-2	VLTPPDQEVIRNIDQSEFEGFSFVNSEFLKP	NIDQS(1)EFEGFS(1)FVNS(1)EFLKPEVK	PRKCB	S2176	S	11.453	11.3273	11.7277	11.764	11.3622	11.8888	12.0861	12.1273	11.992	aCD3/Unstimulated	0.168989	0.329466	aCD3+L2/Unstimulated	0.565797	0.0380364	aCD3+L2/aCD3	0.396807	0.292041
658	102	H7BZ50	RSSREGSSQRMPRQPSATRLPKGGGPGKSPT	QPS(0.992)AT(0.008)RLPK	MZT2B	S2179	S	14.9174	14.9138	14.9539	14.884	14.8858	14.8944	14.7891	14.8174	14.7229	aCD3/Unstimulated	-0.0403216	0.504025	aCD3+L2/Unstimulated	-0.151894	0.0493074	aCD3+L2/aCD3	-0.111572	0.422887
659	80	A2AJT9-3	SRGNIYYQSYEHRSPSPNIRNSLENVYMYKP	GNIYYQS(0.002)Y(0.005)EHRS(0.998)PS(0.995)PNIR	CXorf23	S2186	S	13.4499	13.5978	13.7121	13.6344	13.6564	13.7194	13.6848	13.5768	13.7467	aCD3/Unstimulated	0.0834751	0.374029	aCD3+L2/Unstimulated	0.0828268	0.391933	aCD3+L2/aCD3	-0.000648323	0.999563
660	373	Q8WYQ5-3	MKDNEEREQSSDLTPSGDVSPVKPLSRSAEL	EQSSDLT(0.007)PS(0.993)GDVS(1)PVKPLSR	DGCR8	S2188	S	13.8581	13.7626	13.8384	14.0041	13.8238	14.3258	14.1878	14.0109	14.0648	aCD3/Unstimulated	0.23155	0.11995	aCD3+L2/Unstimulated	0.26814	0.090416	aCD3+L2/aCD3	0.0365906	0.95466
661	781	Q13469-3	VHAGSQGQSSALLHPSPTNQQASPVIHYSPT	SVLVHAGSQGQS(0.001)S(0.001)ALLHPS(0.72)PT(0.266)NQQAS(0.211)PVIHY(0.347)S(0.318)PT(0.135)NQQLR	NFATC2	S219	S	12.1387	12.0635	12.4038	12.5298	12.3501	12.6154	12.497	12.5235	12.5633	aCD3/Unstimulated	0.296447	0.0445827	aCD3+L2/Unstimulated	0.325947	0.0450616	aCD3+L2/aCD3	0.0294998	0.959074
662	2751	O75592-2	SDAAKLRSDSHSRSLSPNHNTLQTLKSDGRM	S(1)LS(1)PNHNTLQTLK	MYCBP2	S2191	S	16.154	16.112	16.2186	16.2524	16.2561	16.3316	16.2321	16.245	16.2368	aCD3/Unstimulated	0.118476	0.0916472	aCD3+L2/Unstimulated	0.0764117	0.249939	aCD3+L2/aCD3	-0.0420641	0.85432
663	498	Q8TEV9-2	VLSKSDSQASLTVPLSPQVVRSKAVSHRTIS	STSVLS(0.016)KS(0.064)DS(0.921)QAS(0.995)LT(0.005)VPLS(0.999)PQVVR	SMCR8	S2192	S	13.6269	13.5446	13.998	14.0211	13.9259	14.4699	14.0381	13.942	14.0248	aCD3/Unstimulated	0.415798	0.0572062	aCD3+L2/Unstimulated	0.278452	0.160047	aCD3+L2/aCD3	-0.137346	0.843319
664	59	M0QXD7	SFQGSKRGLNSSFETSPKKVKWSSTVTSPRL	GLNSSFET(0.1)S(0.899)PK	VRK3	S2195	S	13.3378	13.3524	13.3194	13.7044	13.6019	13.7659	13.327	13.3885	13.5304	aCD3/Unstimulated	0.354165	0.0260018	aCD3+L2/Unstimulated	0.0787129	0.358467	aCD3+L2/aCD3	-0.275452	0.119209
665	156	H7C1Q8	PGTQGHLGPEKEEEESDGEPEDSSTS_____	RPGTQGHLGPEKEEEES(1)DGEPEDSSTS	DIS3L2	S2196	S	12.7605	12.8153	12.6686	12.7678	12.8624	12.9324	12.8082	12.7492	12.9293	aCD3/Unstimulated	0.10606	0.232466	aCD3+L2/Unstimulated	0.0807279	0.366296	aCD3+L2/aCD3	-0.0253323	0.949556
666	17	A0A0A0MQW0	ADANKAEVPGATGGDSPHLQPAEPPGEPRRE	AEVPGAT(0.006)GGDS(0.994)PHLQPAEPPGEPR	MYEF2	S2197	S	14.4462	14.3056	14.4808	14.6927	14.544	14.8181	14.8562	14.7262	14.818	aCD3/Unstimulated	0.274045	0.0380677	aCD3+L2/Unstimulated	0.38923	0.0306792	aCD3+L2/aCD3	0.115185	0.706921
667	902	Q8TEK3-2	SVVLPSRAERARSTPSPVLQPRDPSSTLEKQ	ARS(0.327)T(0.673)PS(1)PVLQPR	DOT1L	S2198	S	15.7936	15.744	15.788	15.7735	15.8709	15.7685	15.7357	15.7887	15.8203	aCD3/Unstimulated	0.0290948	0.661605	aCD3+L2/Unstimulated	0.00633173	0.931031	aCD3+L2/aCD3	-0.022763	0.939286
668	115	Q8TAP9	QFGYSPGQQQTHPQGSPRTSTPFGSGRVREK	SPAGSQQQFGYSPGQQQTHPQGS(1)PR	MPLKIP	S220	S	12.1412	11.868	11.9388	12.1357	12.1509	12.2682	12.0201	12.1571	12.2947	aCD3/Unstimulated	0.202245	0.0983996	aCD3+L2/Unstimulated	0.174652	0.147375	aCD3+L2/aCD3	-0.0275925	0.959074
669	801	Q13045-2	VLTVDYTRNAEAVLQSPGLSGKVKRDAEKKD	NAEAVLQS(1)PGLSGK	FLII	S2201	S	14.4018	14.3387	14.5029	14.3634	14.4547	14.4033	14.4672	14.4837	14.4563	aCD3/Unstimulated	-0.00732282	0.91948	aCD3+L2/Unstimulated	0.054627	0.453295	aCD3+L2/aCD3	0.0619498	0.812499
670	285	Q5T5Y3-2	ADVVPQQADPEFPRASPRALGLTANARSPQG	ADVVPQQADPEFPRAS(1)PR	CAMSAP1	S2207	S	14.5388	14.5477	14.7239	14.6985	14.7133	14.8453	14.594	14.6788	14.8649	aCD3/Unstimulated	0.148873	0.172703	aCD3+L2/Unstimulated	0.109063	0.314177	aCD3+L2/aCD3	-0.0398106	0.925012
671	483	O75925	SDEEEEEPSAKRTCPSLSPTSPLNNKGILSL	T(0.209)CPS(0.798)LS(0.928)PT(0.045)S(0.021)PLNNK	PIAS1	S221	S	12.1426	12.0966	12.2128	12.3462	12.2792	12.5453	12.5381	12.5823	12.643	aCD3/Unstimulated	0.239583	0.0416407	aCD3+L2/Unstimulated	0.437143	0.0198466	aCD3+L2/aCD3	0.19756	0.321565
672	7	A6NIT2	_________MRSRSNSGVRLDGYARLVQQTI	S(0.005)NS(0.995)GVRLDGYAR	PHKA1	S2210	S	14.8316	14.8082	14.7987	15.0267	14.9793	15.1265	14.9691	14.9463	15.0147	aCD3/Unstimulated	0.231372	0.0301819	aCD3+L2/Unstimulated	0.16389	0.0523484	aCD3+L2/aCD3	-0.0674813	0.773383
673	1475	Q14669-3	VGGKRGRAQTAPTKTSPRNAKKHDELWHDGV	AQT(0.98)APT(0.009)KT(0.062)S(0.948)PR	TRIP12	S2211	S	15.4974	15.4748	15.4694	15.5386	15.4409	15.6286	15.6221	15.4599	15.5244	aCD3/Unstimulated	0.0554823	0.489382	aCD3+L2/Unstimulated	0.0549252	0.504902	aCD3+L2/aCD3	-0.000557063	0.999563
674	737	Q13469-3	YQQQNPAAVLYQRSKSLSPSLLGYQQPALMA	S(0.339)KS(0.797)LS(0.836)PS(0.028)LLGYQQPALMAAPLSLADAHR	NFATC2	S2215	S	13.0677	13.1431	13.3493	13.4506	13.2062	13.6275	13.3846	13.3739	13.3608	aCD3/Unstimulated	0.241426	0.093962	aCD3+L2/Unstimulated	0.186423	0.181633	aCD3+L2/aCD3	-0.0550037	0.923423
675	739	Q13469-3	QQNPAAVLYQRSKSLSPSLLGYQQPALMAAP	S(0.6)KS(0.433)LS(0.952)PS(0.015)LLGYQQPALMAAPLSLADAHR	NFATC2	S2216	S	13.3017	13.3838	13.5726	13.6923	13.4907	13.8812	13.6484	13.6141	13.6194	aCD3/Unstimulated	0.268698	0.0624483	aCD3+L2/Unstimulated	0.207943	0.126336	aCD3+L2/aCD3	-0.0607552	0.897428
676	681	Q9NYV4-2	LTDLPLPPELPGGDLSPPDSPEPKAITPPQQ	HLLTDLPLPPELPGGDLS(1)PPDS(1)PEPK	CDK12	S2217	S	14.0389	13.8867	14.086	14.3881	14.2458	14.6625	14.4182	14.3908	14.4167	aCD3/Unstimulated	0.428231	0.0298435	aCD3+L2/Unstimulated	0.404692	0.0380364	aCD3+L2/aCD3	-0.0235389	0.974033
677	663	P13807-2	DTATSSSLSTPSEPLSPTSSLGEERN_____	NSVDTATSSSLSTPSEPLS(0.995)PT(0.006)S(0.093)S(0.905)LGEERN	GYS1	S2221	S	12.4321	12.3433	12.5371	12.6843	12.6185	12.7106	12.6178	12.5928	12.6926	aCD3/Unstimulated	0.233627	0.0356631	aCD3+L2/Unstimulated	0.196907	0.0494678	aCD3+L2/aCD3	-0.03672	0.904583
678	283	Q12872	LAENKSDEKKKSGVSSDNEDDDDEEDGNYLH	S(0.004)GVS(0.145)S(0.85)DNEDDDDEEDGNYLHPSLFASK	SFSWAP	S2222	S	13.7036	13.8282	13.85	14.0331	13.9905	14.1934	14.0258	14.0375	14.0779	aCD3/Unstimulated	0.27839	0.0321425	aCD3+L2/Unstimulated	0.253151	0.0414269	aCD3+L2/aCD3	-0.0252391	0.948836
679	965	Q8N3X1	WQSIQRELDEEDNSSSSEEDRESTAQKRIEE	ELDEEDNS(0.113)S(0.88)S(0.886)S(0.119)EEDRES(0.001)T(0.001)AQKR	FNBP4	S2224	S	13.7356	13.6977	13.6568	13.8133	13.8005	13.99	13.7388	13.7815	13.753	aCD3/Unstimulated	0.171244	0.0574012	aCD3+L2/Unstimulated	0.061091	0.440183	aCD3+L2/aCD3	-0.110153	0.583309
680	1159	Q9BQG0	VQRPKLEKKDAKEIPSATQSPISKKRKKKGF	EIPS(0.961)AT(0.04)QS(0.994)PIS(0.005)K	MYBBP1A	S2229	S	11.9084	12	11.9467	12.0994	11.9917	12.1628	11.9833	12.2181	12.2261	aCD3/Unstimulated	0.132944	0.182062	aCD3+L2/Unstimulated	0.190814	0.0839461	aCD3+L2/aCD3	0.0578702	0.8769
681	472	Q96B97-2	QSLTSSSLSSPDIFDSPSPEEDKEEHISLAH	RPPSQSLTSSSLSS(0.001)PDIFDS(0.999)PS(1)PEEDKEEHISLAHR	SH3KBP1	S223	S	12.1516	12.0887	12.3565	12.5564	12.1894	12.5433	12.598	12.4025	12.2017	aCD3/Unstimulated	0.230729	0.163875	aCD3+L2/Unstimulated	0.201776	0.223838	aCD3+L2/aCD3	-0.0289526	0.97409
682	2998	Q03164-2	DLTRNSSTPGLQVPVSPTVPIQNQKYVPNST	NS(0.397)S(0.329)T(0.273)PGLQVPVS(0.984)PT(0.016)VPIQNQK	KMT2A	S2231	S	13.8742	13.9186	14.0588	14.2736	14.1085	14.3689	14.2775	14.2258	14.1857	aCD3/Unstimulated	0.299786	0.0338393	aCD3+L2/Unstimulated	0.279148	0.0421403	aCD3+L2/aCD3	-0.0206386	0.967282
683	599	S4R3H4	RSRSRSASSNSRKSLSPGVSRDSSTSYTETK	KS(1)LS(0.993)PGVS(0.007)R	ACIN1	S2234	S	13.7114	13.6219	13.6344	13.6352	13.6996	13.6998	13.6941	13.6978	13.6372	aCD3/Unstimulated	0.0222855	0.730469	aCD3+L2/Unstimulated	0.0204451	0.763456	aCD3+L2/aCD3	-0.00184037	0.999563
684	21	G3V238	DGGGGAAVAARSDKGSPGEDGFVPSALGTRE	S(0.006)DKGS(0.993)PGEDGFVPS(0.001)ALGT(0.001)R	METTL10	S2237	S	13.2174	13.0987	13.3513	13.4724	13.2739	13.6805	13.5538	13.3635	13.4855	aCD3/Unstimulated	0.253139	0.0840219	aCD3+L2/Unstimulated	0.245125	0.098515	aCD3+L2/aCD3	-0.00801466	0.999067
685	240	G5E9B5	VSRGPDKLLPYPTLASPASD___________	GPDKLLPYPTLAS(1)PAS(1)D	TFPT	S2238	S	12.9437	12.9894	13.2063	13.3626	13.3693	13.3686	12.9772	13.4028	13.1236	aCD3/Unstimulated	0.320365	0.0468773	aCD3+L2/Unstimulated	0.121381	0.372407	aCD3+L2/aCD3	-0.198985	0.54811
686	268	Q6JBY9	RATEEAKNGEKARRSSEEVDGQHPAQEEVPE	ARRS(1)S(1)EEVDGQHPAQEEVPESPQTSGPEAENR	RCSD1	S2241	S	15.2942	15.3187	15.4168	15.4029	15.4854	15.4402	15.3807	15.3237	15.461	aCD3/Unstimulated	0.0995845	0.187456	aCD3+L2/Unstimulated	0.0452641	0.547114	aCD3+L2/aCD3	-0.0543204	0.842451
687	167	Q14153-2	VQRYSNGFSTMQRSSSFSLPSRANVLSSPCD	S(0.039)S(0.021)S(0.918)FS(0.023)LPSR	FAM53B	S2242	S	15.0159	14.9718	14.994	15.0496	15.0205	15.1795	15.1058	15.1341	15.1241	aCD3/Unstimulated	0.0893267	0.207476	aCD3+L2/Unstimulated	0.127445	0.098515	aCD3+L2/aCD3	0.0381181	0.887467
688	436	S4R418	GSPTSPRASLGTGTASPRTSLEVSPNPEPPE	ASLGTGT(0.001)AS(0.999)PR	BIN2	S2246	S	15.0475	14.9198	15.011	14.9025	14.973	14.9977	14.9839	15.0035	15.0266	aCD3/Unstimulated	-0.0350269	0.608387	aCD3+L2/Unstimulated	0.0119015	0.874265	aCD3+L2/aCD3	0.0469285	0.847636
689	304	I3L170	GAEIVYKSPVVSGDTSPRHLSNVSSTGSIDM	TDHGAEIVY(0.006)KS(0.984)PVVS(0.561)GDT(0.744)S(0.705)PR	MAPT	S2247	S	13.91	13.832	14.0605	14.1439	14.0868	14.3622	14.237	14.0068	14.0871	aCD3/Unstimulated	0.263488	0.0550774	aCD3+L2/Unstimulated	0.176132	0.156213	aCD3+L2/aCD3	-0.0873554	0.84055
690	592	Q9NYZ3	DRGSPPSRVPQALNFSPEESDSTFSKSTATE	LVDVS(0.955)PDRGS(0.83)PPS(0.215)RVPQALNFS(1)PEESDSTFSK	GTSE1	S2248	S	12.9512	12.9522	13.1126	13.0172	12.9729	13.2715	13.074	13.2117	13.1737	aCD3/Unstimulated	0.0818522	0.447383	aCD3+L2/Unstimulated	0.147777	0.193839	aCD3+L2/aCD3	0.065925	0.873884
691	1863	Q8TEM1	SPGHSPHYFAASSPTSPNALPPARKASPPSG	AS(0.977)PGHS(0.897)PHY(0.126)FAAS(0.438)S(0.438)PT(0.422)S(0.701)PNALPPAR	NUP210	S225	S	12.1534	12.4339	12.4969	12.474	12.3093	12.3492	12.5549	12.6418	12.5957	aCD3/Unstimulated	0.0161026	0.889225	aCD3+L2/Unstimulated	0.236088	0.0697796	aCD3+L2/aCD3	0.219985	0.370159
692	179	C9JAB2	RSISLRRSRSASLRRSRSGSIKGSRSPSRSR	S(1)RS(0.998)GS(0.996)IKGS(0.006)R	SRSF7	S2253	S	13.4326	13.31	13.2484	13.3571	13.1527	13.6114	13.9319	13.7471	13.6929	aCD3/Unstimulated	0.0433971	0.760203	aCD3+L2/Unstimulated	0.460315	0.0380364	aCD3+L2/aCD3	0.416917	0.15174
693	46	Q9Y5S9	KAKKRKGRGFGSEEGSRARMREDYDSVEQDG	GRGFGS(1)EEGS(1)RAR	RBM8A	S2254	S	14.4168	14.4216	14.4542	14.4067	14.5129	14.4148	14.383	14.3714	14.4584	aCD3/Unstimulated	0.0139408	0.836898	aCD3+L2/Unstimulated	-0.026633	0.700886	aCD3+L2/aCD3	-0.0405738	0.873884
694	45	Q8TAP8	VPQLRAPVPEPGLDLSLSPRPDSPQPRHGSP	APVPEPGLDLS(1)LS(1)PRPDS(1)PQPR	PPP1R35	S2256	S	13.6778	13.6692	13.9693	13.7844	14.0278	14.2611	13.8736	13.9781	14.1263	aCD3/Unstimulated	0.252379	0.133585	aCD3+L2/Unstimulated	0.220589	0.188156	aCD3+L2/aCD3	-0.0317895	0.97191
695	41	K7ENU0	GHVNGLVDKSGKRTTSPSSDTDLLDRSASKT	T(0.002)T(0.007)S(0.981)PS(0.69)S(0.32)DT(0.001)DLLDR	PHF12	S2257	S	14.0766	14.2316	14.3955	14.3952	14.1727	14.4905	14.4876	14.4715	14.4204	aCD3/Unstimulated	0.118255	0.330233	aCD3+L2/Unstimulated	0.225272	0.0971233	aCD3+L2/aCD3	0.107017	0.810262
696	981	E7EX73	AVPTESTDNRRVVQRSSLSRERGEKAGDRGD	S(0.958)S(0.103)LS(0.939)RERGEK	EIF4G1	S2258	S	14.6549	14.5214	14.6292	14.5986	14.4958	14.5379	14.6083	14.695	14.5855	aCD3/Unstimulated	-0.0577444	0.43153	aCD3+L2/Unstimulated	0.0277695	0.72095	aCD3+L2/aCD3	0.0855139	0.701996
697	226	P18887	YAAATLQASSAASSASPVSRAIGSTSKPQES	INKT(0.422)S(0.505)PVT(0.072)AS(0.002)DPAGPSYAAATLQASSAAS(0.001)S(0.01)AS(0.955)PVS(0.034)R	XRCC1	S2259	S	12.9808	13.0502	13.3243	13.23	13.1386	13.475	13.0957	13.1702	13.2964	aCD3/Unstimulated	0.162777	0.247075	aCD3+L2/Unstimulated	0.0690258	0.627612	aCD3+L2/aCD3	-0.0937512	0.848331
698	49	P27987-2	PPPPRRAVLSPGSVFSPGRGASFLFPPAESL	AVLS(0.566)PGS(0.439)VFS(0.995)PGR	ITPKB	S226	S	12.1716	12.2978	12.4733	12.3788	12.5229	12.5855	12.5852	12.7768	12.5799	aCD3/Unstimulated	0.181521	0.135218	aCD3+L2/Unstimulated	0.333094	0.0421403	aCD3+L2/aCD3	0.151573	0.631376
699	379	Q9C0B5-2	HFDPLSSGSRSSSLKSAQGTGFELGQLQSIR	S(0.004)S(0.023)S(0.973)LKS(1)AQGTGFELGQLQSIR	ZDHHC5	S2260	S	14.4281	14.3891	14.5883	14.5674	14.4455	14.7075	14.5013	14.5812	14.3468	aCD3/Unstimulated	0.10494	0.346204	aCD3+L2/Unstimulated	0.00794071	0.948814	aCD3+L2/aCD3	-0.0969995	0.812499
700	416	H7BXF5	NIPVAKVVPQQITHTSPRIQPDYPAERSSLI	VVPQQITHT(0.082)S(0.918)PR	SAP130	S2263	S	13.9691	13.9171	14.0291	14.1234	14.1642	14.1374	13.9188	13.8962	13.8699	aCD3/Unstimulated	0.169897	0.0384241	aCD3+L2/Unstimulated	-0.0768193	0.238515	aCD3+L2/aCD3	-0.246716	0.0808576
701	428	Q15154	LLGELHTLRDQHLNNSSSSPQRSVDQRSTSA	DQHLNNS(0.993)S(0.143)S(0.432)S(0.432)PQR	PCM1	S2267	S	14.9816	14.9722	15.1027	15.1165	15.0701	15.0606	15.0555	15.08	15.1508	aCD3/Unstimulated	0.0635648	0.364639	aCD3+L2/Unstimulated	0.0765961	0.29028	aCD3+L2/aCD3	0.0130313	0.97409
702	1058	Q96T23-3	PSRKRLHRIETDEEESCDNAHGDANQPARDS	LHRIET(1)DEEES(1)CDNAHGDANQPAR	RSF1	S2268	S	13.648	13.6358	13.6968	13.8113	13.8865	13.8964	13.7649	13.7615	13.7554	aCD3/Unstimulated	0.204492	0.0316349	aCD3+L2/Unstimulated	0.100398	0.130213	aCD3+L2/aCD3	-0.104093	0.473753
703	382	Q9NYV4-2	SSHSKKKRSSSRSRHSSISPVRLPLNSSLGA	S(0.107)RHS(0.955)S(0.938)IS(1)PVRLPLNSSLGAELSR	CDK12	S2269	S	12.8123	12.7954	13.114	13.0547	13.2318	13.0945	13.1763	13.1414	13.2579	aCD3/Unstimulated	0.219783	0.0794669	aCD3+L2/Unstimulated	0.284648	0.0487911	aCD3+L2/aCD3	0.0648651	0.882969
704	636	A0A0A0MSU2	PPVYSNITPYQSHLRSPVRLADHPSERSFEL	AGTFIAPPVY(0.001)S(0.029)NIT(0.865)PY(0.001)QS(0.138)HLRS(0.965)PVR	ELMSAN1	S227	S	12.1738	12.0932	12.3579	12.4681	12.3484	12.5577	12.4468	12.4134	12.467	aCD3/Unstimulated	0.249745	0.0426031	aCD3+L2/Unstimulated	0.234086	0.0534938	aCD3+L2/aCD3	-0.0156588	0.981585
705	284	Q6JBY9	EEVDGQHPAQEEVPESPQTSGPEAENRCGSP	RSSEEVDGQHPAQEEVPES(1)PQTSGPEAENR	RCSD1	S2275	S	13.7718	13.6695	13.7968	13.8589	13.9403	13.7266	13.7426	13.8018	13.9744	aCD3/Unstimulated	0.0958919	0.332651	aCD3+L2/Unstimulated	0.0935425	0.356424	aCD3+L2/aCD3	-0.00234941	0.999563
706	14	Q01082-3	__MELQRTSSISGPLSPAYTGQVPYNYNQLE	T(0.137)S(0.137)S(0.55)IS(0.176)GPLS(1)PAYTGQVPYNYNQLEGR	SPTBN1	S2276	S	14.0594	13.9296	14.2318	14.4842	14.3293	14.6094	14.458	14.5078	14.5955	aCD3/Unstimulated	0.400707	0.0298435	aCD3+L2/Unstimulated	0.446861	0.0306792	aCD3+L2/aCD3	0.0461543	0.924667
707	1456	Q02880-2	NLFSFPSYSQKSEDDSAKFDSNEEDSASVFS	S(0.023)EDDS(0.976)AKFDS(0.952)NEEDS(0.516)AS(0.516)VFS(0.015)PS(0.002)FGLK	TOP2B	S2277	S	7.22312	8.0638	8.67646	9.56779	8.81372	8.98196	9.89197	8.84432	8.99146	aCD3/Unstimulated	1.13336	0.0479959	aCD3+L2/Unstimulated	1.25479	0.0470159	aCD3+L2/aCD3	0.121429	0.956252
708	563	Q9H0L4	IQGASKQGGSQPSSFSPGQSQVTPQDQEKAA	QGGSQPS(0.001)S(0.008)FS(0.99)PGQSQVTPQDQEK	CSTF2T	S2278	S	14.6454	14.6536	14.8096	14.7994	14.8756	14.9821	14.9332	14.8669	14.8789	aCD3/Unstimulated	0.182795	0.0602166	aCD3+L2/Unstimulated	0.190143	0.0595858	aCD3+L2/aCD3	0.00734802	0.992433
709	380	O43439-2	TELRKTGTELVSRQHSPGSADSLSNDSQREF	QHS(0.999)PGS(0.001)ADSLSNDSQR	CBFA2T2	S2279	S	14.9059	15.008	14.9591	14.876	15.0858	14.7819	14.7485	14.7453	14.8058	aCD3/Unstimulated	-0.0430961	0.655769	aCD3+L2/Unstimulated	-0.19118	0.0813841	aCD3+L2/aCD3	-0.148084	0.531167
710	587	Q9H0K1	VHNRSPVSFREGRRASDTSLTQGIVAFRQHL	RAS(0.99)DT(0.009)S(0.001)LT(0.001)QGIVAFR	SIK2	S228	S	12.1752	12.2305	12.2103	12.3557	12.1521	12.3494	12.2072	12.348	12.4262	aCD3/Unstimulated	0.0804011	0.39067	aCD3+L2/Unstimulated	0.121795	0.214144	aCD3+L2/aCD3	0.0413935	0.918147
711	21	Q15056-2	TYDDRAYSSFGGGRGSRGSAGGHGSRSQKEL	AYSSFGGGRGS(1)R	EIF4H	S2281	S	15.8039	15.7618	15.758	15.7025	15.8395	15.7112	15.7888	15.8219	15.7719	aCD3/Unstimulated	-0.0235224	0.731447	aCD3+L2/Unstimulated	0.0196206	0.78668	aCD3+L2/aCD3	0.043143	0.868905
712	537	Q02040	CKEVQSSCRVVPEDGSPEKRCPGGVLSCIPD	VVPEDGS(1)PEKR	AKAP17A	S2282	S	15.3749	15.3171	15.4017	15.6134	15.3691	15.6129	15.5064	15.4786	15.4678	aCD3/Unstimulated	0.167247	0.0871459	aCD3+L2/Unstimulated	0.119684	0.198598	aCD3+L2/aCD3	-0.0475636	0.891179
713	247	Q9H3N1	LKKVEEEQEADEEDVSEEEAESKEGTNKDFP	VEEEQEADEEDVS(1)EEEAESKEGTNKDFPQNAIR	TMX1	S2284	S	12.2658	12.1179	12.2721	12.6505	12.3483	12.5958	12.434	12.4495	12.6853	aCD3/Unstimulated	0.312966	0.0416935	aCD3+L2/Unstimulated	0.304383	0.0492541	aCD3+L2/aCD3	-0.00858266	0.996792
714	202	Q15717	PNQNKNVALLSQLYHSPARRFGGPVHHQAQR	NVALLSQLYHS(1)PARR	ELAVL1	S2287	S	13.8745	13.743	13.9415	14.0986	13.9946	14.342	14.0452	14.0268	14.0897	aCD3/Unstimulated	0.292092	0.0406444	aCD3+L2/Unstimulated	0.200923	0.103712	aCD3+L2/aCD3	-0.0911689	0.824597
715	53	Q9P2R6	RRSCTLEGGAKNYAESDHSEDEDNDNNSATA	NYAES(1)DHS(1)EDEDNDNNSATAEESTKK	RERE	S2288	S	14.2193	14.0811	14.2584	14.3937	14.2781	14.5157	14.4962	14.2686	14.3007	aCD3/Unstimulated	0.209574	0.0777308	aCD3+L2/Unstimulated	0.168912	0.140687	aCD3+L2/aCD3	-0.0406623	0.924667
716	114	H7C0E9	DGSVRSMRPPVTKASSFSGISILTRGDSIGS	AS(0.012)S(0.936)FS(0.046)GIS(0.005)ILTRGDS(0.99)IGS(0.007)S(0.002)K	R3HDM2	S229	S	12.1875	12.0792	12.2685	12.7018	12.4323	12.6304	12.5317	12.6858	12.6744	aCD3/Unstimulated	0.409767	0.0293884	aCD3+L2/Unstimulated	0.452193	0.0262023	aCD3+L2/aCD3	0.0424258	0.923423
717	224	Q86YV0	KEKKKARLEPRDGPPSALGSRESLATLSELD	DGPPS(1)ALGS(1)RES(0.999)LAT(0.001)LSELDLGAER	RASAL3	S2290	S	12.3903	12.2883	12.8176	12.4144	12.317	12.867	12.5404	12.6532	12.5722	aCD3/Unstimulated	0.0341098	0.869776	aCD3+L2/Unstimulated	0.0898746	0.665011	aCD3+L2/aCD3	0.0557648	0.951597
718	251	S4R418	RSLVISPPVRTATVSSPLTSPTSPSTLSLKS	TAT(0.002)VS(0.115)S(0.882)PLT(0.641)S(0.359)PTSPSTLSLK	BIN2	S2294	S	12.4805	12.4855	12.6664	12.7727	12.6681	12.9471	12.9618	12.8428	12.8625	aCD3/Unstimulated	0.251835	0.0461401	aCD3+L2/Unstimulated	0.344873	0.0380364	aCD3+L2/aCD3	0.0930379	0.806585
719	260	J3KN32	VMDRHARKQKREREESEDELEEANGNNPIDI	EREES(1)EDELEEANGNNPIDIEVDQNKESK	RCOR1	S2295	S	12.9811	13.0394	13.2265	13.2906	13.1805	13.5413	13.3833	13.2761	13.4486	aCD3/Unstimulated	0.255157	0.071676	aCD3+L2/Unstimulated	0.286996	0.0588993	aCD3+L2/aCD3	0.0318388	0.957293
720	234	Q9NYF3	AESLSPCPPQRRFSLSPSLGPQASRFLPSAR	RFS(1)LS(0.985)PS(0.015)LGPQASR	FAM53C	S2297	S	14.0545	14.0456	14.1842	14.2276	14.2757	14.3793	14.2077	14.3054	14.2861	aCD3/Unstimulated	0.199421	0.0431727	aCD3+L2/Unstimulated	0.171631	0.0669013	aCD3+L2/aCD3	-0.0277907	0.937313
721	998	Q9UKJ3-2	TGPPSQNSNIGTGRGSEGDCSPEDKNSVTAK	ATGPPSQNSNIGT(0.013)GRGS(0.987)EGDCS(0.999)PEDKNS(0.001)VTAK	GPATCH8	S2299	S	12.7749	12.8147	13.0008	12.9727	12.6783	12.9793	12.7617	12.7742	12.8388	aCD3/Unstimulated	0.013309	0.910575	aCD3+L2/Unstimulated	-0.0719075	0.540203	aCD3+L2/aCD3	-0.0852165	0.840985
722	436	Q8IV53-2	LLMYKDGDSVLQRGGSLRAPALPSRSDRLQQ	GGS(1)LRAPALPSR	DENND1C	S2300	S	14.1247	14.1839	14.2436	14.1041	14.2487	14.2731	14.2812	14.2887	14.2783	aCD3/Unstimulated	0.0245234	0.746603	aCD3+L2/Unstimulated	0.0986515	0.208886	aCD3+L2/aCD3	0.0741282	0.776779
723	579	A0A087WV66	GSEIHVEVKAQSLVISPPAPSPRKTPVASDQ	AQSLVIS(1)PPAPS(1)PR	MKI67	S2301	S	15.4791	15.5145	15.6313	15.724	15.5706	15.7235	15.6865	15.6973	15.6806	aCD3/Unstimulated	0.131008	0.117216	aCD3+L2/Unstimulated	0.146468	0.0962286	aCD3+L2/aCD3	0.0154597	0.973342
724	38	P16949	ILSPRSKESVPEFPLSPPKKKDLSLEEIQKK	SKESVPEFPLS(1)PPK	STMN1	S2302	S	14.5751	14.6342	14.8087	14.7223	14.6736	14.8569	14.8059	14.814	14.8339	aCD3/Unstimulated	0.0782732	0.38805	aCD3+L2/Unstimulated	0.145261	0.13853	aCD3+L2/aCD3	0.0669874	0.843319
725	270	X6RKU3	VHTPPHVASALAGAVSPGALRRSLEAIKAMS	HPPEQT(0.045)NGVHT(0.955)PPHVASALAGAVS(1)PGALR	FBXO42	S2306	S	15.2001	15.1039	15.243	15.3476	15.3526	15.574	15.372	15.2888	15.4557	aCD3/Unstimulated	0.242423	0.0434452	aCD3+L2/Unstimulated	0.189861	0.0851729	aCD3+L2/aCD3	-0.0525624	0.889262
726	139	P50914	KNEVKKLQKAALLKASPKKAPGTKGTAAAAA	AALLKAS(1)PK	RPL14	S2307	S	16.9825	16.8102	16.8945	17.1695	16.9115	17.2307	16.969	16.9435	17.0228	aCD3/Unstimulated	0.208141	0.0782787	aCD3+L2/Unstimulated	0.0827035	0.448874	aCD3+L2/aCD3	-0.125438	0.697496
727	687	F8W7U8	KIMSQSQVSKGVDFESSEDDDDDPFMNTSSL	GVDFES(1)S(1)EDDDDDPFMNTSSLRR	MRE11A	S2308	S	12.7646	12.8073	13.157	13.101	13.2248	13.3334	13.1629	13.1399	13.2041	aCD3/Unstimulated	0.310094	0.0465176	aCD3+L2/Unstimulated	0.259294	0.0784839	aCD3+L2/aCD3	-0.0507995	0.924667
728	1081	H0YLX2	RCRSVSPAVHRQRNLSGSTLYPVSNIPRSNV	NLS(0.913)GS(0.078)T(0.008)LYPVSNIPR	RFX7	S231	S	12.1898	12.2313	12.3296	12.2322	12.0415	12.4816	12.4155	12.4314	12.5616	aCD3/Unstimulated	0.00157177	0.990444	aCD3+L2/Unstimulated	0.2193	0.115972	aCD3+L2/aCD3	0.217728	0.469579
729	62	Q6UUV7-3	FQKLQQLRLTQYHGGSLPNVSQLRSSASEFQ	LTQYHGGS(1)LPNVSQLR	CRTC3	S2311	S	14.5582	14.4424	14.6186	14.5342	14.541	14.59	14.4938	14.5616	14.5922	aCD3/Unstimulated	0.015355	0.839752	aCD3+L2/Unstimulated	0.0094781	0.906216	aCD3+L2/aCD3	-0.00587691	0.995436
730	370	H0YEX2	EPFTFSSPASGRSIRSPSLSD__________	S(0.025)IRS(0.975)PS(1)LS(1)D	TAF2	S2312	S	14.5458	14.5641	14.7422	14.8955	14.776	15.0326	14.9331	14.9246	15.0629	aCD3/Unstimulated	0.284037	0.0374392	aCD3+L2/Unstimulated	0.356186	0.0354153	aCD3+L2/aCD3	0.0721496	0.847636
731	372	H0YEX2	FTFSSPASGRSIRSPSLSD____________	S(0.025)IRS(0.975)PS(1)LS(1)D	TAF2	S2313	S	15.3066	15.289	15.5089	15.6001	15.5221	15.7219	15.5775	15.5918	15.7117	aCD3/Unstimulated	0.246551	0.0436717	aCD3+L2/Unstimulated	0.258828	0.0471038	aCD3+L2/aCD3	0.0122771	0.987991
732	351	Q5T5Y3-2	ERGEGRPRSIVSRRPSEGPQPLVRRKMTGSR	RPS(1)EGPQPLVR	CAMSAP1	S2315	S	14.1592	14.1042	14.1022	14.2521	14.2058	14.3191	14.2988	14.2817	14.1884	aCD3/Unstimulated	0.137144	0.0755752	aCD3+L2/Unstimulated	0.134466	0.0869008	aCD3+L2/aCD3	-0.00267804	0.999459
733	19	F8WD88	RRRSRKPEAPRRRSPSPTPTPGPSRRGPSLG	RRS(1)PS(0.989)PT(0.011)PTPGPSR	CENPA	S2316	S	15.4406	15.2784	15.4136	15.5535	15.437	15.5877	15.398	15.3185	15.3294	aCD3/Unstimulated	0.148505	0.0916189	aCD3+L2/Unstimulated	-0.0289249	0.732567	aCD3+L2/aCD3	-0.17743	0.310413
734	213	A0A0A0MRU8	KAQMDPRGLSPRQSKSDSDDDDLPNVTLDSV	QS(0.077)KS(0.925)DS(0.998)DDDDLPNVTLDSVNETGSTALSIAR	KLF12	S2318	S	11.2421	11.5508	11.7535	11.7139	11.7382	12.1264	11.859	12.0992	12.2113	aCD3/Unstimulated	0.343983	0.09692	aCD3+L2/Unstimulated	0.541013	0.0424857	aCD3+L2/aCD3	0.19703	0.760965
735	39	P53367-2	SREHSFNRDLKHSLPSGLGLSETQITSHGFD	HS(0.011)LPS(0.988)GLGLSETQITSHGFDNTK	ARFIP1	S232	S	12.1983	12.2012	12.4814	12.7174	12.5507	12.7401	12.7891	12.6369	12.9401	aCD3/Unstimulated	0.375769	0.0356631	aCD3+L2/Unstimulated	0.495073	0.0306792	aCD3+L2/aCD3	0.119304	0.797317
736	755	E7ESG2	TGRGTSFFPTAGGFRSPSPGLFRASLVSSAS	GTSFFPTAGGFRS(1)PS(1)PGLFR	CLSPN	S2322	S	11.8945	11.8199	12.1264	12.159	11.9871	12.413	12.1038	12.2375	12.1216	aCD3/Unstimulated	0.239423	0.112143	aCD3+L2/Unstimulated	0.207379	0.164559	aCD3+L2/aCD3	-0.0320438	0.964845
737	14	Q5TG78	__MYPESTTGSPARLSLRQTGSPGMIYSTRY	MYPES(0.004)T(0.012)T(0.01)GS(0.011)PARLS(0.962)LR	KCNAB2	S2323	S	13.3936	13.2767	13.5102	13.5609	13.7041	13.7856	13.5931	13.527	13.6598	aCD3/Unstimulated	0.290015	0.0356631	aCD3+L2/Unstimulated	0.199762	0.0793691	aCD3+L2/aCD3	-0.0902531	0.804958
738	2035	E9PGC8	PEEEDKLTRSPFEIISPPASPPEMVGQRVPS	SPFEIIS(1)PPAS(1)PPEMVGQR	MAP1A	S2324	S	12.232	12.6952	12.8351	12.8519	12.4789	13.0039	12.8305	12.9935	13.0792	aCD3/Unstimulated	0.190832	0.363889	aCD3+L2/Unstimulated	0.380297	0.102714	aCD3+L2/aCD3	0.189465	0.805683
739	557	Q8WX92	SQLGEKLEQLDHRKPSPAQAAETPALELPLP	KPS(1)PAQAAETPALELPLPSVPAPAPL	NELFB	S2326	S	13.181	13.3137	13.3737	13.364	13.447	13.7561	13.6258	13.7116	13.7565	aCD3/Unstimulated	0.232892	0.0885163	aCD3+L2/Unstimulated	0.408497	0.0380364	aCD3+L2/aCD3	0.175605	0.589278
740	136	Q02446	ASSSSSSSSSNNGSASPTKTKSGNSSTPGQF	ENNVSQPASSSSSSSSSNNGS(0.012)AS(0.946)PT(0.03)KT(0.012)K	SP4	S2327	S	14.1232	14.0106	14.0429	14.2125	14.0334	14.3577	14.2386	14.121	14.1353	aCD3/Unstimulated	0.142324	0.178163	aCD3+L2/Unstimulated	0.106112	0.313827	aCD3+L2/aCD3	-0.0362116	0.937313
741	1840	A0A087WY61	APASQASLRATSSTQSLARLGSPDYGNSALL	ATS(0.028)S(0.969)T(0.003)QS(1)LAR	NUMA1	S2329	S	14.354	14.3772	14.4259	14.2783	14.4325	14.2594	14.4827	14.5373	14.5731	aCD3/Unstimulated	-0.0623306	0.409913	aCD3+L2/Unstimulated	0.145339	0.0905726	aCD3+L2/aCD3	0.20767	0.188508
742	94	Q8IY57-3	GDLTVIITDFKEKTKSPPASSAASADQHSQS	T(0.224)KS(0.745)PPAS(0.015)S(0.015)AASADQHSQSGSSSDNTER	YAF2	S233	S	12.1989	12.1818	12.3512	12.378	12.1165	12.3881	12.2941	12.2697	12.1247	aCD3/Unstimulated	0.0502496	0.649347	aCD3+L2/Unstimulated	-0.0144803	0.901785	aCD3+L2/aCD3	-0.0647299	0.881264
743	221	C9JFK9	SPFRSSVQGASSREGSPARSSTPLHSPSPIR	SSVQGAS(0.07)S(0.93)REGS(1)PAR	BAG3	S2330	S	15.745	15.7172	15.7325	15.8062	15.7484	15.8404	15.6838	15.7055	15.8255	aCD3/Unstimulated	0.0667985	0.337923	aCD3+L2/Unstimulated	0.00672756	0.930707	aCD3+L2/aCD3	-0.0600709	0.813356
744	209	Q8NAV1	SEEEEEEDEKLERVPSPDHRRRSYRDLDKPR	VSALEEDMDDVES(1)S(1)EEEEEEDEKLERVPS(1)PDHR	PRPF38A	S2331	S	12.9987	13.0485	13.4135	13.4915	13.3718	13.5322	13.3623	13.4504	13.3796	aCD3/Unstimulated	0.311563	0.0456712	aCD3+L2/Unstimulated	0.243798	0.090891	aCD3+L2/aCD3	-0.0677641	0.891179
745	259	Q08357	GKLQKEGALSRVSDESLSKVQEAESPVFKEL	EGALS(0.204)RVS(0.796)DES(0.999)LS(0.001)KVQEAESPVFK	SLC20A2	S2332	S	13.8558	13.8315	13.9758	14.1174	14.0177	14.3591	14.0725	14.0569	14.1463	aCD3/Unstimulated	0.27703	0.041818	aCD3+L2/Unstimulated	0.204237	0.0924944	aCD3+L2/aCD3	-0.0727933	0.848331
746	163	X6RJP6	PNWFPKKSKENPRNFSDNQLQEGKNVIGLQM	NFS(1)DNQLQEGK	TAGLN2	S2334	S	15.931	15.8723	15.9675	16.1794	16.0146	16.2915	16.1963	16.1512	16.1832	aCD3/Unstimulated	0.238236	0.0389353	aCD3+L2/Unstimulated	0.253309	0.0424857	aCD3+L2/aCD3	0.0150736	0.980155
747	688	Q99523-2	LDTASHTNKSGYHDDSDEDLLE_________	S(0.003)GYHDDS(0.997)DEDLLE	SORT1	S2337	S	13.2494	13.1811	13.339	13.4778	13.4515	13.6032	13.3905	13.5996	13.5898	aCD3/Unstimulated	0.254319	0.0386972	aCD3+L2/Unstimulated	0.270133	0.0424857	aCD3+L2/aCD3	0.015814	0.980202
748	249	Q5SQI0-7	PRRATPPAHPPPRSSSLGNSPERGPLRPFVP	S(0.076)S(0.088)S(0.836)LGNS(1)PERGPLRPFVPEQELLR	ATAT1	S2338	S	13.8866	13.7931	13.9613	14.0476	13.9006	14.2813	14.0948	14.1758	14.0744	aCD3/Unstimulated	0.196198	0.111989	aCD3+L2/Unstimulated	0.234677	0.0774266	aCD3+L2/aCD3	0.0384787	0.940492
749	141	Q13177	VLKFYDSNTVKQKYLSFTPPEKDGFPSGTPA	YLS(0.997)FT(0.003)PPEKDGFPSGTPALNAK	PAK2	S2339	S	14.9166	14.9041	15.0852	15.2453	14.9953	15.2912	15.1102	15.1154	15.1707	aCD3/Unstimulated	0.208649	0.0764067	aCD3+L2/Unstimulated	0.163481	0.146507	aCD3+L2/aCD3	-0.0451678	0.920179
750	563	Q14151	DELKPGPTNRSRVTKSGSRGMERTVVMDKSK	VT(0.033)KS(0.978)GS(0.989)RGMER	SAFB2	S234	S	12.2098	11.9799	12.2223	12.4073	12.2937	12.5334	12.3606	12.3623	12.5617	aCD3/Unstimulated	0.274149	0.0484992	aCD3+L2/Unstimulated	0.290905	0.0483916	aCD3+L2/aCD3	0.0167563	0.985603
751	119	Q9UKM9-2	AASAIYRLFDYRGRLSPVPVPRAVPVKRPRV	GRLS(1)PVPVPR	RALY	S2343	S	13.4922	13.4141	13.4741	13.3416	13.5956	13.3909	13.3687	13.2459	13.3031	aCD3/Unstimulated	-0.0174654	0.85132	aCD3+L2/Unstimulated	-0.154243	0.118456	aCD3+L2/aCD3	-0.136778	0.546551
752	252	Q9UI08-3	KLRRVQRPEDASGGSSPSGTSKSDANRASSG	VQRPEDASGGS(0.062)S(0.923)PS(0.013)GT(0.001)SK	EVL	S2346	S	15.7291	15.6091	15.6972	15.7766	15.6659	15.7381	15.7427	15.6894	15.7231	aCD3/Unstimulated	0.0483728	0.481259	aCD3+L2/Unstimulated	0.0398784	0.571991	aCD3+L2/aCD3	-0.00849436	0.987991
753	22	P41212	QCSIKQERISYTPPESPVPSYASSTPLHVPV	IS(0.066)Y(0.002)T(0.931)PPES(0.999)PVPS(0.001)YASSTPLHVPVPR	ETV6	S2347	S	13.9865	14.1414	14.364	14.1947	14.2731	14.3413	14.3466	14.3679	14.302	aCD3/Unstimulated	0.105735	0.342809	aCD3+L2/Unstimulated	0.174885	0.142864	aCD3+L2/aCD3	0.0691502	0.873884
754	77	Q86UP2-2	NKKKEIQNGNLHESDSESVPRDFKLSDALAV	EIQNGNLHES(1)DS(0.984)ES(0.016)VPRDFK	KTN1	S2348	S	14.5977	14.4575	14.6144	14.6871	14.6001	14.7484	14.632	14.6538	14.7036	aCD3/Unstimulated	0.121989	0.139077	aCD3+L2/Unstimulated	0.106618	0.196449	aCD3+L2/aCD3	-0.0153714	0.974033
755	47	Q96EB6-2	PLRKRPRRDGPGLERSPGEPGGAAPEREVPA	RDGPGLERS(1)PGEPGGAAPER	SIRT1	S2349	S	15.9547	15.7975	15.8453	15.8344	15.8187	15.8182	16.0671	16.0225	16.0115	aCD3/Unstimulated	-0.0420658	0.537784	aCD3+L2/Unstimulated	0.167885	0.0510663	aCD3+L2/aCD3	0.209951	0.142609
756	981	A0A0A0MT60	SEEEEEKAEERPRRPSQEQSASASSGQPQAP	RPS(1)QEQSASASSGQPQAPLNR	FKBP15	S2350	S	13.8313	13.6237	13.75	13.6717	13.6824	13.7925	13.7975	13.7917	13.7903	aCD3/Unstimulated	-0.0194903	0.812603	aCD3+L2/Unstimulated	0.058137	0.477774	aCD3+L2/aCD3	0.0776274	0.786319
757	2126	Q96T58	ERESGVVAVSPEKSESPQKEDGLSSQLKSDP	ES(0.027)GVVAVS(0.973)PEKS(0.287)ES(0.713)PQKEDGLSSQLK	SPEN	S2351	S	12.256	12.0718	12.2967	12.529	12.2052	12.8927	12.8398	12.665	12.5704	aCD3/Unstimulated	0.334138	0.103137	aCD3+L2/Unstimulated	0.48352	0.0480126	aCD3+L2/aCD3	0.149382	0.832443
758	497	G5E953	TTACDNTVPLASRRCSDPSLNEKWQEHRRSL	RCS(1)DPSLNEK	MTMR3	S2352	S	14.7025	14.6905	14.7429	14.8108	14.7352	14.8459	14.784	14.7011	14.8697	aCD3/Unstimulated	0.0853212	0.255438	aCD3+L2/Unstimulated	0.0729273	0.337554	aCD3+L2/aCD3	-0.0123939	0.980202
759	403	C9J840	SGQQNSQAGQRNSTSSIEPRLLWERVEKLVP	DSPLQGSGQQNSQAGQRNS(0.998)T(0.003)S(0.071)S(0.928)IEPR	MAP4K4	S2353	S	12.5831	12.5934	12.7566	12.0667	12.2644	11.9879	11.8683	11.9739	11.8149	aCD3/Unstimulated	-0.538038	0.0181719	aCD3+L2/Unstimulated	-0.758627	0.00250831	aCD3+L2/aCD3	-0.22059	0.329102
760	74	O00418	YYSNLTKSERYSSSGSPANSFHFKEAWKHAI	Y(0.043)S(0.163)S(0.164)S(0.671)GS(0.959)PANS(1)FHFK	EEF2K	S2354	S	13.6296	13.7062	13.9805	13.8238	13.889	14.1252	13.7923	13.6022	14.01	aCD3/Unstimulated	0.173901	0.27885	aCD3+L2/Unstimulated	0.0293662	0.866645	aCD3+L2/aCD3	-0.144535	0.804958
761	173	F8W0Q9	SPHSRSGSSVSSRSYSPERSKSYSFHQSQHR	SGSS(0.001)VS(0.105)S(0.447)RS(0.447)YS(0.998)PER	PPHLN1	S2356	S	13.8359	13.6701	13.8215	14.0435	14.0695	14.0835	13.7373	13.6885	13.9247	aCD3/Unstimulated	0.289667	0.0331656	aCD3+L2/Unstimulated	0.00767576	0.940069	aCD3+L2/aCD3	-0.281991	0.142455
762	1066	A0A0J9YW64	AYGSFQNGHGIKREDSRGSLIPEGATGFPDQ	EDS(1)RGS(1)LIPEGATGFPDQGNTGENTR	DOCK11	S2357	S	12.9922	12.987	13.397	13.4854	13.4091	13.4837	13.3856	13.2421	13.3288	aCD3/Unstimulated	0.334002	0.0416407	aCD3+L2/Unstimulated	0.193409	0.159082	aCD3+L2/aCD3	-0.140594	0.74203
763	40	Q8TAP9	SSFRGTPGGGGPRPPSPRDGYGSPHHTPPYG	GTPGGGGPRPPS(1)PR	MPLKIP	S2359	S	14.4879	14.5387	14.5003	14.4233	14.5732	14.495	14.4289	14.4051	14.4342	aCD3/Unstimulated	-0.0118337	0.864941	aCD3+L2/Unstimulated	-0.0862787	0.215754	aCD3+L2/aCD3	-0.0744451	0.724889
764	1343	F8VPD4	LVINLSMRGAGGRRLSSFVTKGYRTRRLAAD	RLS(0.774)S(0.226)FVTK	CAD	S236	S	12.2132	12.1329	11.9874	11.899	11.9646	12.0621	11.6087	11.7153	11.7965	aCD3/Unstimulated	-0.135923	0.174533	aCD3+L2/Unstimulated	-0.404318	0.0267375	aCD3+L2/aCD3	-0.268395	0.182712
765	29	M0QXG9	EEEEEHSAEPRPRTRSNPEGAEDRAVGAQAS	T(0.071)RS(0.929)NPEGAEDRAVGAQASVGSR	BABAM1	S2360	S	12.8875	12.9049	13.0354	13.1302	13.2713	13.1091	12.719	12.7784	13.0116	aCD3/Unstimulated	0.227618	0.0633653	aCD3+L2/Unstimulated	-0.106227	0.334061	aCD3+L2/aCD3	-0.333844	0.132341
766	395	Q9UBL0	KTASFGGITVLTRGDSTSSTRSTGKLSKAGS	T(0.07)AS(0.93)FGGIT(0.001)VLT(0.002)RGDS(0.861)T(0.072)S(0.024)S(0.018)T(0.022)R	ARPP21	S2361	S	12.8873	12.8469	13.2694	13.5318	13.381	13.7511	13.3512	13.4117	13.4938	aCD3/Unstimulated	0.553433	0.0298435	aCD3+L2/Unstimulated	0.417737	0.0453317	aCD3+L2/aCD3	-0.135695	0.810262
767	383	Q9UBL0	DSSNRNLKPAMTKTASFGGITVLTRGDSTSS	T(0.008)AS(0.992)FGGITVLT(0.002)RGDS(0.805)T(0.143)S(0.039)S(0.011)T(0.001)R	ARPP21	S2362	S	13.6189	13.5826	13.9014	14.1303	13.9711	14.3041	14.0649	14.0437	14.1265	aCD3/Unstimulated	0.434221	0.0301439	aCD3+L2/Unstimulated	0.377402	0.0414269	aCD3+L2/aCD3	-0.0568195	0.913036
768	1773	A0A087WY61	YFTPIPARSQAPLESSLDSLGDVFLDSGRKT	SQAPLES(0.03)S(0.97)LDS(1)LGDVFLDS(1)GRK	NUMA1	S2363	S	12.9971	12.736	13.3156	13.3244	13.0206	13.4506	13.2082	13.3467	13.3927	aCD3/Unstimulated	0.248972	0.190803	aCD3+L2/Unstimulated	0.299586	0.132946	aCD3+L2/aCD3	0.0506139	0.951597
769	164	F8WE49	LIKENKSKFSPQKEASPAAKTKETRSVEEIA	S(0.015)KFS(0.985)PQKEAS(1)PAAK	RAD18	S2367	S	16.3809	16.2483	16.2761	16.6212	16.3983	16.7243	16.4673	16.3985	16.4371	aCD3/Unstimulated	0.279503	0.0380677	aCD3+L2/Unstimulated	0.132531	0.213638	aCD3+L2/aCD3	-0.146972	0.579847
770	158	F8WE49	GSTSELLIKENKSKFSPQKEASPAAKTKETR	S(0.014)KFS(0.986)PQKEAS(1)PAAK	RAD18	S2368	S	16.3914	16.1832	16.2937	16.6075	16.4364	16.6732	16.3869	16.3845	16.396	aCD3/Unstimulated	0.282928	0.0356631	aCD3+L2/Unstimulated	0.0996818	0.299897	aCD3+L2/aCD3	-0.183246	0.375546
771	273	Q9HCI7-2	TPKIAKLNRKRSRSESDSEKVQPLPISTIIR	S(0.527)RS(0.527)ES(0.927)DS(0.018)EKVQPLPISTIIR	MSL2	S2369	S	11.4578	11.6597	11.8882	12.1347	11.697	12.0789	11.9172	11.805	12.0165	aCD3/Unstimulated	0.301673	0.0973501	aCD3+L2/Unstimulated	0.244341	0.168106	aCD3+L2/aCD3	-0.0573311	0.939286
772	70	Q3KQU3-2	MKNATSSKQLPLEPESPSGQVGPRPAPPQEE	QLPLEPES(0.73)PS(0.27)GQVGPRPAPPQEES(0.977)PS(0.019)S(0.004)EAK	MAP7D1	S237	S	12.226	12.2071	12.5147	12.5199	12.4743	12.7331	12.4563	12.5913	12.8147	aCD3/Unstimulated	0.259809	0.0977998	aCD3+L2/Unstimulated	0.304827	0.0707689	aCD3+L2/aCD3	0.0450181	0.94383
773	325	Q13426-2	EHISAENMSLETLRNSSPEDLFDEI______	EHISAENMSLET(0.002)LRNS(0.999)S(1)PEDLFDEI	XRCC4	S2371	S	12.4506	12.5693	12.8729	12.8054	12.9898	13.0922	13.0046	12.9307	13.0029	aCD3/Unstimulated	0.331536	0.0456888	aCD3+L2/Unstimulated	0.348457	0.0475797	aCD3+L2/aCD3	0.0169208	0.987991
774	226	P17252	KTKTIRSTLNPQWNESFTFKLKPSDKDRRLS	STLNPQWNES(0.999)FT(0.001)FK	PRKCA	S2376	S	12.9281	12.9143	13.1753	13.1375	13.095	13.0749	13.2908	13.3522	13.1277	aCD3/Unstimulated	0.0965699	0.355609	aCD3+L2/Unstimulated	0.250991	0.0529162	aCD3+L2/aCD3	0.154421	0.555376
775	29	C9JMB5	YGEKHASLGRKHTSRSLRLSHKTRRTRHASS	S(1)LRLS(1)HK	TIAM1	S2379	S	15.12	15.0722	15.1025	15.139	15.0926	15.1491	15.0824	14.987	14.9729	aCD3/Unstimulated	0.0286658	0.659379	aCD3+L2/Unstimulated	-0.0841438	0.210571	aCD3+L2/aCD3	-0.11281	0.459255
776	12	D6RIT8	____MALKKSSPSLDSGDSDSEELPTFAFLK	S(0.001)S(0.001)PS(0.005)LDS(0.994)GDS(0.963)DS(0.037)EELPTFAFLK	EME1	S2381	S	12.4211	12.3624	12.6413	12.7157	12.6348	13.023	12.772	12.9335	12.9536	aCD3/Unstimulated	0.316282	0.0534932	aCD3+L2/Unstimulated	0.411468	0.0414269	aCD3+L2/aCD3	0.0951856	0.847636
777	634	F5GZ90	NWLLAMAAKRKAENPSPRSPSSQTPNSRRQS	KAENPS(0.997)PRS(0.566)PS(0.096)S(0.316)QT(0.024)PNSR	DTL	S2383	S	14.9113	14.8958	15.0269	14.893	14.8839	15.0175	14.9562	14.9121	14.9052	aCD3/Unstimulated	-0.0132162	0.864673	aCD3+L2/Unstimulated	-0.02018	0.801328	aCD3+L2/aCD3	-0.00696381	0.99191
778	477	O00418	SYSNRKYESDEDSLGSSGRVCVEKWNLLNSS	KY(0.005)ES(0.995)DEDS(0.998)LGS(0.796)S(0.206)GRVCVEK	EEF2K	S2384	S	14.1514	14.2432	14.3358	14.4913	14.4687	14.4893	14.4107	14.3743	14.5422	aCD3/Unstimulated	0.239643	0.0356631	aCD3+L2/Unstimulated	0.198933	0.0517986	aCD3+L2/aCD3	-0.0407099	0.896784
779	674	Q9BPX3	TKKIKTLHCEGTEINSDDEQESKEVEETATA	TLHCEGTEINS(1)DDEQESKEVEETATAK	NCAPG	S2385	S	15.0371	15.089	15.2147	15.4616	15.2279	15.5438	15.3244	15.3576	15.2687	aCD3/Unstimulated	0.297487	0.036491	aCD3+L2/Unstimulated	0.203286	0.0899342	aCD3+L2/aCD3	-0.094201	0.809472
780	83	Q4KMP7-2	HEERRRQQPPLGPSSSLLSLPGLKSRGSRAA	QQPPLGPS(0.009)S(0.067)S(0.926)LLS(0.999)LPGLK	TBC1D10B	S2386	S	14.0218	13.9163	14.087	13.8328	13.7155	13.9368	13.9007	13.8974	13.8596	aCD3/Unstimulated	-0.179962	0.0669965	aCD3+L2/Unstimulated	-0.122469	0.179198	aCD3+L2/aCD3	0.0574932	0.852409
781	2398	Q9UQ35	PRVPLSAYERVSGRTSPPLLDRARSRTPPSA	VSGRT(0.112)S(0.887)PPLLDR	SRRM2	S2387	S	14.5147	14.3806	14.493	14.6197	14.5697	14.6158	14.611	14.5414	14.6225	aCD3/Unstimulated	0.138962	0.0732992	aCD3+L2/Unstimulated	0.128849	0.0962286	aCD3+L2/aCD3	-0.0101129	0.985603
782	468	Q9ULM3	QPITMSCKIVSGSPISTPSPSPLPRTPTSTP	IVS(0.188)GS(0.795)PIS(0.778)T(0.237)PS(0.09)PS(0.888)PLPRT(0.586)PT(0.16)S(0.146)T(0.132)PVHVK	YEATS2	S239	S	12.2275	12.5988	12.6346	12.8604	12.4557	13.0479	12.5705	12.6054	12.615	aCD3/Unstimulated	0.301011	0.125838	aCD3+L2/Unstimulated	0.109974	0.562797	aCD3+L2/aCD3	-0.191037	0.760965
783	1546	E7EPN9	ENVLPPKREIAKRSFSSQRPVDRQNRRGNNG	SFS(0.808)S(0.191)QRPVDR	PRRC2C	S2390	S	14.8647	14.8463	14.8938	14.943	14.84	14.9405	14.8458	14.7725	14.7919	aCD3/Unstimulated	0.0395867	0.541815	aCD3+L2/Unstimulated	-0.0648664	0.33317	aCD3+L2/aCD3	-0.104453	0.509194
784	892	E7ERS3	PDRGSRDRKSGGRLGSPKPERQRGQNSKAPA	LGS(1)PKPER	ZC3H18	S2391	S	13.7898	13.745	13.8421	14.2229	13.7759	14.3732	13.9026	13.9251	13.9117	aCD3/Unstimulated	0.331692	0.0650577	aCD3+L2/Unstimulated	0.120857	0.453379	aCD3+L2/aCD3	-0.210835	0.621376
785	355	A0A5E8	DQLPPHPRSRRYSGDSDSSASSAQSGPLGTR	RY(0.028)S(0.981)GDS(0.832)DS(0.145)S(0.013)AS(0.001)SAQSGPLGTR	GAS2L1	S2392	S	15.1826	15.0912	15.187	15.2358	15.2295	15.2944	15.2262	15.1585	15.2642	aCD3/Unstimulated	0.0996717	0.157763	aCD3+L2/Unstimulated	0.0627076	0.367001	aCD3+L2/aCD3	-0.036964	0.888167
786	352	Q9UK58	ASKPSSPREVKAEEKSPISINVKTVKKEPED	EVKAEEKS(1)PIS(1)INVK	CCNL1	S2393	S	13.5355	13.2696	13.4339	13.8082	13.3919	13.746	13.8493	13.6469	13.7119	aCD3/Unstimulated	0.235708	0.120539	aCD3+L2/Unstimulated	0.323066	0.0595858	aCD3+L2/aCD3	0.0873576	0.873884
787	74	D6RFG8	CNVQSTQDEFEELTMSQKNGGNVLQMMYEKP	WCNVQSTQDEFEELT(0.013)MS(0.987)QK	DCK	S2395	S	11.3585	11.4909	11.7297	11.5414	11.2791	11.9227	11.8214	11.8306	11.7846	aCD3/Unstimulated	0.0546954	0.768006	aCD3+L2/Unstimulated	0.285846	0.146507	aCD3+L2/aCD3	0.23115	0.664341
788	1222	Q8WYP5	LRSTPLASPSPSPGRSPQRLKETRISFVEED	STPLASPSPSPGRS(1)PQR	AHCTF1	S2396	S	17.3287	17.1942	17.2771	17.2189	17.2854	17.3	17.1702	17.1317	17.2504	aCD3/Unstimulated	0.00142005	0.985267	aCD3+L2/Unstimulated	-0.0825276	0.271001	aCD3+L2/aCD3	-0.0839476	0.701996
789	148	P84103	RRRERSLSRERNHKPSRSFSRSRSRSRSNER	NHKPS(1)RS(1)FS(1)R	SRSF3	S2399	S	12.292	12.1978	12.0866	12.4482	12.5443	12.4685	12.2845	12.4865	12.3093	aCD3/Unstimulated	0.294845	0.0331656	aCD3+L2/Unstimulated	0.167998	0.101998	aCD3+L2/aCD3	-0.126847	0.607686
790	818	E7ESS2	GTLIVRQSTVDQKRASHHESNGFAGRIHLLP	RAS(0.959)HHES(0.041)NGFAGR	MAP4K4	S24	S	9.42963	9.92562	9.94973	9.47612	9.48363	9.6534	9.30268	9.24334	9.09916	aCD3/Unstimulated	-0.23061	0.17253	aCD3+L2/Unstimulated	-0.553268	0.036502	aCD3+L2/aCD3	-0.322658	0.369805
791	900	Q14C86-3	EAFKQRHSYPERLVRSRSSDIVSSVRRPMSD	S(0.834)RS(0.159)S(0.007)DIVSSVR	GAPVD1	S240	S	12.2302	12.3419	12.4071	12.3774	12.4625	12.3676	12.2509	12.1741	12.1356	aCD3/Unstimulated	0.0760891	0.332651	aCD3+L2/Unstimulated	-0.139518	0.106821	aCD3+L2/aCD3	-0.215607	0.188401
792	104	C9JI87	DQLARGLKLTFDSSFSPNTGKKNAKIKTGYK	LTFDSSFS(1)PNTGKK	VDAC1	S2400	S	14.3197	14.2379	14.442	14.5811	14.4385	14.6657	14.4761	14.5539	14.5345	aCD3/Unstimulated	0.228544	0.0451475	aCD3+L2/Unstimulated	0.188256	0.077944	aCD3+L2/aCD3	-0.0402874	0.920179
793	211	A9Z1X7	SHSRSPRHRTKSRSPSPAPEKKEKTPELPEP	S(0.565)RS(0.446)PS(0.99)PAPEKK	SRRM1	S2402	S	12.2502	11.9958	12.0294	12.2728	12.2112	12.37	12.3842	12.3529	12.2511	aCD3/Unstimulated	0.192896	0.0782787	aCD3+L2/Unstimulated	0.237627	0.0523484	aCD3+L2/aCD3	0.0447306	0.910235
794	431	B7ZL14	VEGRLPARSEQARRQSGLYDSQNPPTVNNCA	RQS(1)GLYDSQNPPTVNNCAQDR	FNBP1	S2403	S	12.6776	12.6868	12.9345	12.5935	12.812	12.7192	12.7651	12.6075	12.7489	aCD3/Unstimulated	-0.0580598	0.596969	aCD3+L2/Unstimulated	-0.0591223	0.597111	aCD3+L2/aCD3	-0.00106251	0.999563
795	267	Q9Y6M7-14	DPHLLERNGILASPQSAPGNLDNSKSGEIKG	NGILASPQS(1)APGNLDNSK	SLC4A7	S2405	S	14.7314	14.6607	14.8283	15.0149	14.799	15.0915	14.8227	14.7949	14.9029	aCD3/Unstimulated	0.228361	0.0555809	aCD3+L2/Unstimulated	0.100016	0.33852	aCD3+L2/aCD3	-0.128345	0.66335
796	131	O75446	KNLIQSVRNRRKRKGSDDDGGDSPVQDIDTP	RKGS(1)DDDGGDS(1)PVQDIDTPEVDLYQLQVNTLR	SAP30	S2406	S	13.0251	12.9878	13.4567	13.4974	13.266	13.6601	13.5453	13.5155	13.5204	aCD3/Unstimulated	0.317967	0.0789696	aCD3+L2/Unstimulated	0.370544	0.0592505	aCD3+L2/aCD3	0.0525771	0.941349
797	492	Q8TEV9-2	TEKSTSVLSKSDSQASLTVPLSPQVVRSKAV	STSVLS(0.012)KS(0.05)DS(0.938)QAS(1)LT(0.239)VPLS(0.761)PQVVR	SMCR8	S2408	S	14.388	14.4054	14.68	14.8206	14.6889	15.1055	14.8119	14.7991	14.8652	aCD3/Unstimulated	0.380521	0.0376667	aCD3+L2/Unstimulated	0.33429	0.0522861	aCD3+L2/aCD3	-0.0462306	0.940314
798	352	Q14004-2	SRKSPSPAGGGSSPYSRRLPRSPSPYSRRRS	S(0.002)RKS(0.998)PS(1)PAGGGS(0.009)S(0.17)PYS(0.822)R	CDK13	S241	S	12.243	11.9375	12.1175	12.5387	12.2541	12.4055	12.2578	12.2795	12.4041	aCD3/Unstimulated	0.300108	0.0427008	aCD3+L2/Unstimulated	0.214474	0.102137	aCD3+L2/aCD3	-0.085634	0.845652
799	289	Q6UN15-5	NSSVGKWQDRYGRAESPDLRRLPGAIDVIGQ	YGRAES(1)PDLR	FIP1L1	S2410	S	12.9464	12.8998	13.0147	13.0546	13.239	13.0476	12.9919	13.0758	13.2151	aCD3/Unstimulated	0.160118	0.116241	aCD3+L2/Unstimulated	0.140647	0.164733	aCD3+L2/aCD3	-0.0194707	0.968832
800	2401	P11717	QENGHITTKSVKALSSLHGDDQDSEDEVLTI	ALS(0.15)S(0.85)LHGDDQDS(1)EDEVLTIPEVK	IGF2R	S2412	S	13.6186	13.5299	13.7914	14.0334	13.8203	14.0578	13.8931	14.0815	13.9589	aCD3/Unstimulated	0.323857	0.0356631	aCD3+L2/Unstimulated	0.331202	0.0418822	aCD3+L2/aCD3	0.00734575	0.997102
801	1023	P13612	QYKSILQEENRRDSWSYINSKSNDD______	S(0.13)ILQEENRRDS(0.872)WS(0.998)YINSK	ITGA4	S2413	S	12.6873	12.6257	12.7032	12.7045	12.6114	12.9918	12.7365	12.6162	12.904	aCD3/Unstimulated	0.0971803	0.448411	aCD3+L2/Unstimulated	0.0801693	0.543857	aCD3+L2/aCD3	-0.017011	0.987933
802	88	G3V5D0	TKDCREVAPVTNFSDSDDTMVAKRHPALNAI	EVAPVTNFS(0.998)DS(0.996)DDT(0.006)MVAK	GPATCH2L	S2414	S	12.8408	13.0215	13.1685	13.3089	13.2448	13.4173	13.3517	13.2484	13.3908	aCD3/Unstimulated	0.3134	0.0356631	aCD3+L2/Unstimulated	0.320062	0.0418822	aCD3+L2/aCD3	0.00666129	0.999028
803	405	P20700	LSPSPSSRVTVSRASSSRSVRTTRGKRKRVD	VT(0.002)VS(0.022)RAS(0.972)S(0.953)S(0.05)R	LMNB1	S2418	S	14.7404	14.6075	14.6845	15.0639	14.8164	15.0549	14.965	14.9266	14.7856	aCD3/Unstimulated	0.300938	0.0356631	aCD3+L2/Unstimulated	0.214914	0.0699589	aCD3+L2/aCD3	-0.086024	0.821543
804	257	Q13523	PTLRRRSQEKIGKARSPTDDKVKIEDKSKSK	ARS(0.996)PT(0.004)DDKVK	PRPF4B	S2419	S	15.4245	15.4276	15.3448	15.4719	15.3477	15.4242	15.5642	15.5133	15.4173	aCD3/Unstimulated	0.0156411	0.837518	aCD3+L2/Unstimulated	0.099311	0.204408	aCD3+L2/aCD3	0.0836699	0.722379
805	33	Q9H0G5	QLHPVLQKPSVFGNDSDDDDETSVSESLQRE	KTQQLHPVLQKPSVFGNDS(1)DDDDETSVSESLQR	NSRP1	S242	S	12.2541	12.1318	12.1704	12.5765	12.3936	12.7254	12.4538	12.5883	12.4256	aCD3/Unstimulated	0.379731	0.0298435	aCD3+L2/Unstimulated	0.303807	0.0424857	aCD3+L2/aCD3	-0.0759235	0.847636
806	433	Q15652-2	KSSPSPEVVKPKITHSPDSVKSKATYVNSQA	IT(0.003)HS(0.997)PDSVK	JMJD1C	S2420	S	15.4504	15.3947	15.5204	15.4394	15.6798	15.3649	15.2247	15.2868	15.4286	aCD3/Unstimulated	0.0395584	0.72369	aCD3+L2/Unstimulated	-0.141756	0.218312	aCD3+L2/aCD3	-0.181315	0.498333
807	395	O95232	EKRGSDDKKSSVKSGSREKQSEDTNTESKES	S(0.046)GS(0.954)REKQSEDTNTESK	LUC7L3	S2421	S	15.66	15.4703	15.5752	16.2328	15.8401	16.1592	15.7622	15.6741	15.751	aCD3/Unstimulated	0.508886	0.0260018	aCD3+L2/Unstimulated	0.160611	0.210091	aCD3+L2/aCD3	-0.348275	0.172137
808	411	P31749-2	MECVDSERRPHFPQFSYSASGTA________	RPHFPQFS(0.942)Y(0.001)S(0.536)AS(0.304)GT(0.217)A	AKT1	S2422	S	14.1982	14.063	14.3016	14.2963	14.285	14.4658	14.2685	14.1746	14.4073	aCD3/Unstimulated	0.161424	0.148043	aCD3+L2/Unstimulated	0.0958502	0.382307	aCD3+L2/aCD3	-0.0655741	0.873884
809	1760	Q5T4S7-3	FQSEPRISESLVRHASTSSPADKAKVTISDG	HAS(0.978)T(0.17)S(0.426)S(0.426)PADKAK	UBR4	S2427	S	14.9409	14.8647	14.9566	15.1946	14.9069	15.2887	15.294	15.1543	15.1666	aCD3/Unstimulated	0.209342	0.0976641	aCD3+L2/Unstimulated	0.284258	0.0516695	aCD3+L2/aCD3	0.0749159	0.859888
810	65	A0A087WWP4	SRRSLHLDKSSSRGGSREYDTGGGSSSSRLH	GGS(0.995)REYDT(0.003)GGGS(0.001)SSSR	RBM15	S243	S	12.2551	12.3061	12.4818	12.08	12.4784	11.9004	12.0525	12.2433	12.0593	aCD3/Unstimulated	-0.194693	0.251146	aCD3+L2/Unstimulated	-0.229264	0.19153	aCD3+L2/aCD3	-0.0345712	0.968832
811	151	Q9BRD0	PDPSPRKDRHDTPDPSPRRARHDTPDPSPLR	KDRHDT(1)PDPS(1)PR	BUD13	S2430	S	15.6522	15.6048	15.737	15.6772	15.6343	15.6668	15.8293	15.6701	15.6521	aCD3/Unstimulated	-0.0051874	0.949527	aCD3+L2/Unstimulated	0.0525393	0.515211	aCD3+L2/aCD3	0.0577267	0.843809
812	403	P29590-2	SCITQGKDAAVSKKASPEAASTPRDPIDVDL	KAS(1)PEAASTPRDPIDVDLPEEAER	PML	S2431	S	15.0086	15.0151	15.1501	15.3017	15.1258	15.3377	15.2893	15.2419	15.3099	aCD3/Unstimulated	0.197145	0.0543316	aCD3+L2/Unstimulated	0.222452	0.0475797	aCD3+L2/aCD3	0.0253072	0.949556
813	372	Q9H0D6-2	TPSGILTPHALGSRNSPGSQVASNPRQAAYE	NS(0.996)PGS(0.004)QVASNPR	XRN2	S2432	S	15.1091	15.1436	15.147	15.1245	15.1476	15.0416	15.0701	15.142	15.1866	aCD3/Unstimulated	-0.0286441	0.674105	aCD3+L2/Unstimulated	-0.000338277	0.996544	aCD3+L2/aCD3	0.0283058	0.922736
814	564	Q8N122-3	PVRDSPCTPRLRSVSSYGNIRAVATARSLNK	SVS(0.089)S(0.911)YGNIR	RPTOR	S2433	S	15.4174	15.3095	15.4064	15.4867	15.545	15.6771	15.5022	15.3793	15.5616	aCD3/Unstimulated	0.191803	0.0607375	aCD3+L2/Unstimulated	0.10325	0.257731	aCD3+L2/aCD3	-0.0885529	0.772209
815	196	H0Y3X6	ELLQKSTETAQQLKRSAGVPFHAKGRGLLRK	RS(1)AGVPFHAK	NELFA	S2434	S	13.4482	13.5556	13.753	13.7261	13.6907	14.1297	13.7771	13.7373	14.1909	aCD3/Unstimulated	0.26324	0.17487	aCD3+L2/Unstimulated	0.316212	0.121029	aCD3+L2/aCD3	0.0529715	0.951597
816	1925	Q9UQ35	RSRSRASPVSRRRSRSRTPPVTRRRSRSRTP	S(1)RT(1)PPVTR	SRRM2	S2435	S	14.2461	14.1541	14.3015	14.3088	14.1541	14.3261	14.2496	14.1569	14.2785	aCD3/Unstimulated	0.0291067	0.731952	aCD3+L2/Unstimulated	-0.00557801	0.952602	aCD3+L2/aCD3	-0.0346847	0.923423
817	711	Q9UMZ2-4	DDFADFHSSKFSSINSDKSLGEKAVAFRHTK	FS(0.006)S(0.005)INS(0.988)DKS(1)LGEK	SYNRG	S2436	S	14.248	14.1173	14.2512	14.2687	14.3318	14.4662	14.4183	14.3694	14.4469	aCD3/Unstimulated	0.150053	0.0961858	aCD3+L2/Unstimulated	0.206004	0.0499107	aCD3+L2/aCD3	0.055951	0.848331
818	733	Q66K74-2	EFEHRKAVPMAPAPASPGSSNDSSARSQERA	AVPMAPAPAS(0.985)PGS(0.01)S(0.004)NDS(0.001)S(0.001)AR	MAP1S	S2438	S	14.5787	14.3378	14.5208	14.4559	14.5608	14.3867	14.5368	14.4304	14.6491	aCD3/Unstimulated	-0.011302	0.917026	aCD3+L2/Unstimulated	0.0596543	0.575007	aCD3+L2/aCD3	0.0709563	0.847636
819	793	H0Y9X0	YAANRKSTGQLNLSTSPINSSSYLGYNSNAR	S(0.421)T(0.579)GQLNLS(0.028)T(0.224)S(0.748)PINSSSYLGYNSNAR	FRYL	S244	S	12.258	12.162	12.6248	12.7983	12.4618	12.9431	12.9211	12.879	12.7824	aCD3/Unstimulated	0.386142	0.0585453	aCD3+L2/Unstimulated	0.512565	0.0418822	aCD3+L2/aCD3	0.126423	0.845652
820	1069	F1T0I1	LERAQQELVPPQQQASPPQLPKAMFSELSNP	AQQELVPPQQQAS(1)PPQLPK	SEC16A	S2440	S	13.7197	13.7352	13.9234	14.1239	14.0468	14.3295	13.9367	13.9957	14.042	aCD3/Unstimulated	0.373958	0.0298435	aCD3+L2/Unstimulated	0.198694	0.0940618	aCD3+L2/aCD3	-0.175264	0.490357
821	510	E9PMG1	DPEQIGSNVTRQRSHSGTSPDNTAPPPPPPR	QRS(0.002)HS(0.99)GT(0.547)S(0.547)PDNT(0.914)APPPPPPRPQPSHSR	REPS1	S2441	S	15.5475	15.427	15.5111	15.6296	15.6195	15.6506	15.5698	15.6273	15.6299	aCD3/Unstimulated	0.13803	0.0632767	aCD3+L2/Unstimulated	0.113772	0.109861	aCD3+L2/aCD3	-0.0242576	0.92626
822	99	F8WDB4	DDVPLSLSPSKRACASPSAQVEGSPVAGSDG	ACAS(0.719)PS(0.284)AQVEGS(0.961)PVAGS(0.02)DGS(0.016)QPAVK	LRWD1	S2442	S	12.1082	12.126	11.9769	12.286	12.0617	12.5478	12.3464	12.1549	12.4453	aCD3/Unstimulated	0.228139	0.143932	aCD3+L2/Unstimulated	0.245185	0.129564	aCD3+L2/aCD3	0.0170462	0.988362
823	218	Q9NQS7-2	ATAPTSQGIPTSDEESTPKKSKARILESITV	TLSPTPASATAPT(0.036)S(0.036)QGIPT(0.727)S(0.468)DEES(0.758)T(0.717)PKKS(0.257)K	INCENP	S2443	S	13.6155	13.5101	13.7222	14.0185	13.7903	14.226	13.862	13.8504	13.9017	aCD3/Unstimulated	0.395681	0.0338393	aCD3+L2/Unstimulated	0.255404	0.0793691	aCD3+L2/aCD3	-0.140277	0.729527
824	190	Q96T58	ERTLQHGLYYASRSRSPNRFDAHDPRYEPRA	S(1)RS(1)PNRFDAHDPR	SPEN	S2445	S	12.7068	12.7071	12.8056	12.6917	12.9195	12.7159	12.6407	12.6179	12.6669	aCD3/Unstimulated	0.0358941	0.676777	aCD3+L2/Unstimulated	-0.0979734	0.267581	aCD3+L2/aCD3	-0.133867	0.523922
825	284	Q96JM3	KSARTTSPEPRKPSPSESPEPWKPFPAVSPE	KPS(0.851)PS(0.918)ES(0.231)PEPWKPFPAVS(1)PEPR	CHAMP1	S2448	S	12.8502	12.8507	13.1419	13.2822	12.9248	13.4419	13.335	13.3113	13.1484	aCD3/Unstimulated	0.268722	0.122959	aCD3+L2/Unstimulated	0.317306	0.0886401	aCD3+L2/aCD3	0.0485845	0.949556
826	548	E7EW05	AAPGKSQKRKYIEIDSDEEPRGELLSLRDIE	YIEIDS(1)DEEPRGELLSLR	SDAD1	S2449	S	13.9958	13.9346	14.1787	14.1233	14.0498	14.3853	14.2507	14.2361	14.2781	aCD3/Unstimulated	0.149758	0.208907	aCD3+L2/Unstimulated	0.218582	0.0939802	aCD3+L2/aCD3	0.0688241	0.881264
827	592	Q92576-2	KPEKNLQPRQRRSSKSFSLDEPPLFIPDNIA	RS(0.56)S(0.56)KS(0.852)FS(0.027)LDEPPLFIPDNIATIR	PHF3	S245	S	12.2648	12.1319	12.3514	12.4771	12.2369	12.8007	12.3896	12.5964	12.7107	aCD3/Unstimulated	0.255541	0.150746	aCD3+L2/Unstimulated	0.316221	0.0973577	aCD3+L2/aCD3	0.0606798	0.936323
828	1631	P18583-2	SRRRRSRSVGRRRSFSISPSRRSRTPSRRSR	S(1)FS(1)IS(0.8)PS(0.2)RR	SON	S2451	S	11.7155	11.8275	11.7088	11.6401	11.8996	11.5374	11.7337	11.8181	11.8926	aCD3/Unstimulated	-0.0582205	0.611493	aCD3+L2/Unstimulated	0.0642154	0.581521	aCD3+L2/aCD3	0.122436	0.74878
829	427	Q8NHV4-2	AKLVTSGAESGNLNTSPSSNQTRNSEKFEKP	LVTSGAESGNLNTS(1)PSSNQTR	NEDD1	S2456	S	13.7354	13.4075	13.803	13.8513	13.8794	13.9669	13.7202	13.7062	13.8831	aCD3/Unstimulated	0.250583	0.0747785	aCD3+L2/Unstimulated	0.121216	0.347705	aCD3+L2/aCD3	-0.129367	0.760965
830	121	Q9ULW0	EAAISRKTPAQPQRRSLRLSAQKDLEQKEKH	S(1)LRLS(1)AQKDLEQK	TPX2	S2457	S	12.3185	12.2267	12.3201	11.7944	12.0652	11.6864	12.2106	12.0621	11.9143	aCD3/Unstimulated	-0.43977	0.0301819	aCD3+L2/Unstimulated	-0.226139	0.111926	aCD3+L2/aCD3	0.213631	0.4915
831	188	O60504-2	EPRLRLCDDGPQLPTSPRLTAAARSARHPSS	LRLCDDGPQLPT(0.059)S(0.941)PR	SORBS3	S2459	S	14.7618	14.7339	14.7938	14.9412	14.8404	15.0154	14.9413	15.0173	15.0096	aCD3/Unstimulated	0.169155	0.0519683	aCD3+L2/Unstimulated	0.226261	0.0401577	aCD3+L2/aCD3	0.0571055	0.83357
832	432	Q66K14-2	TESSPAPQEGSEQPASPASPLSSRQSFCAQE	KASVVDPSTES(0.002)S(0.005)PAPQEGS(0.221)EQPAS(0.785)PAS(0.854)PLS(0.115)S(0.017)R	TBC1D9B	S246	S	12.2661	12.2287	12.3748	12.4097	12.4969	12.5477	12.5567	12.6007	12.4748	aCD3/Unstimulated	0.194921	0.0453365	aCD3+L2/Unstimulated	0.254243	0.0396392	aCD3+L2/aCD3	0.0593215	0.84055
833	513	F5H5U2	EKKKKMNEKRKREEGSDIEDEDMEELLNDTR	KREEGS(1)DIEDEDMEELLNDTR	DDX55	S2460	S	12.3766	12.4351	12.6412	12.7159	12.6576	12.8959	12.6486	12.607	12.6892	aCD3/Unstimulated	0.272172	0.0414719	aCD3+L2/Unstimulated	0.163964	0.144972	aCD3+L2/aCD3	-0.108208	0.760965
834	1624	O43166-3	RPSYTLGMKSLHGEFSASDSSLTDIQETRRQ	SLHGEFS(0.999)AS(0.982)DS(0.101)S(0.889)LT(0.029)DIQETR	SIPA1L1	S2464	S	13.0813	13.0338	13.4731	13.7089	13.4074	13.7724	13.6244	13.4939	13.6256	aCD3/Unstimulated	0.433494	0.0381411	aCD3+L2/Unstimulated	0.385228	0.0522733	aCD3+L2/aCD3	-0.048266	0.948184
835	1629	O43166-3	LGMKSLHGEFSASDSSLTDIQETRRQPMPDP	SLHGEFS(0.06)AS(0.937)DS(0.072)S(0.928)LT(0.002)DIQETR	SIPA1L1	S2465	S	13.9948	14.0141	14.2689	14.3707	14.2916	14.5487	14.4018	14.2722	14.4394	aCD3/Unstimulated	0.311111	0.039345	aCD3+L2/Unstimulated	0.278553	0.0534252	aCD3+L2/aCD3	-0.0325586	0.951597
836	475	A2RRP1-2	ETRAGEEDEGEEDSDSDYEISAKARYFGYIK	AGEEDEGEEDS(1)DS(1)DYEISAK	NBAS	S2469	S	13.3775	13.5086	13.7347	13.7805	13.6643	13.9335	13.9485	13.851	13.8837	aCD3/Unstimulated	0.252524	0.0671095	aCD3+L2/Unstimulated	0.354157	0.0418822	aCD3+L2/aCD3	0.101632	0.823715
837	1917	A0A0C4DGZ0	YTPTSPKYSPTSPTYSPTSPKYSPTSPTYSP	YS(0.068)PT(0.411)S(0.521)PT(0.129)YS(0.796)PT(0.066)S(0.009)PK	POLR2A	S247	S	12.2792	11.9462	12.0529	12.3568	12.3697	12.5526	12.3083	12.4372	12.6316	aCD3/Unstimulated	0.333597	0.0436717	aCD3+L2/Unstimulated	0.366258	0.0444297	aCD3+L2/aCD3	0.0326606	0.959074
838	250	P41229-4	PEPCTKMTMRLRRNHSNAQFIESYVCRMCSR	NHS(1)NAQFIESYVCR	KDM5C	S2471	S	16.0065	15.956	16.0803	16.0886	16.0892	16.2008	16.0604	16.0658	16.1839	aCD3/Unstimulated	0.111905	0.160761	aCD3+L2/Unstimulated	0.0891174	0.260754	aCD3+L2/aCD3	-0.0227879	0.949556
839	173	F5GYE8	REQYTGKLRVRSHSLSPTHREDGQNITPKIC	VRS(0.328)HS(0.678)LS(0.901)PT(0.093)HREDGQNITPK	CEP112	S2472	S	15.2114	15.1847	15.2498	15.342	15.2899	15.3703	15.2307	15.1712	15.2968	aCD3/Unstimulated	0.118806	0.101079	aCD3+L2/Unstimulated	0.017614	0.808191	aCD3+L2/aCD3	-0.101192	0.546551
840	955	Q9UKJ3-2	RHSGRRDFIRSKIYRSQSPHYFRSGRGEGPG	S(1)QS(1)PHYFR	GPATCH8	S2473	S	15.8693	15.8716	15.9273	15.9399	15.9515	15.9653	15.8871	15.8635	15.9506	aCD3/Unstimulated	0.0628423	0.308016	aCD3+L2/Unstimulated	0.010988	0.871024	aCD3+L2/aCD3	-0.0518543	0.822184
841	1677	Q96BY7	FLYLYCSKEMPRKAHSNMLTVKALHVCPESG	KAHS(1)NMLTVK	ATG2B	S2476	S	14.9491	14.8928	14.9901	14.996	15.0581	14.9519	15.4634	15.5318	15.4478	aCD3/Unstimulated	0.0579988	0.391367	aCD3+L2/Unstimulated	0.536968	0.00188223	aCD3+L2/aCD3	0.47897	0.00562367
842	238	Q7Z3K3-5	AKLVNTLNTIPSLGQSPGPVVVSNNSSAHGS	LVNTLNTIPS(0.007)LGQS(0.993)PGPVVVSNNSSAHGSQR	POGZ	S248	S	12.2793	11.9354	12.3673	12.3981	12.3684	12.8078	12.2896	12.2707	12.4033	aCD3/Unstimulated	0.330773	0.0790477	aCD3+L2/Unstimulated	0.127189	0.464212	aCD3+L2/aCD3	-0.203585	0.688011
843	575	Q9UKJ3-2	ACSGLNKQEPGGSHGSETEDTGRSLPSKKER	MDAPASGSACSGLNKQEPGGS(0.003)HGS(0.995)ET(0.003)EDTGR	GPATCH8	S2485	S	14.8168	14.776	14.8206	14.9739	14.9351	14.9614	14.8542	14.8078	14.7915	aCD3/Unstimulated	0.152325	0.0417686	aCD3+L2/Unstimulated	0.0133488	0.836278	aCD3+L2/aCD3	-0.138976	0.282675
844	2184	O75376	SQRGAEPAEQRNDARSPGSISYLPSFFTKLE	NDARS(0.998)PGS(0.002)ISYLPSFFTK	NCOR1	S2488	S	13.5294	13.6835	13.8705	13.958	13.869	14.0542	14.0292	14.0477	13.9601	aCD3/Unstimulated	0.265928	0.0456382	aCD3+L2/Unstimulated	0.317884	0.0418822	aCD3+L2/aCD3	0.0519559	0.900515
845	1269	Q7Z3K3-5	LIASLEEQLKLSGEHSESSTPRPRSSPEETI	LSGEHS(1)ESSTPRPR	POGZ	S2489	S	15.9964	15.9325	15.9442	15.9223	15.9653	15.9639	15.9776	15.9199	16.0038	aCD3/Unstimulated	-0.00719337	0.910575	aCD3+L2/Unstimulated	0.00939143	0.88916	aCD3+L2/aCD3	0.0165848	0.952714
846	120	A6NGP5	LCEGEEPKSDLKAARSIPAGAEPGEKGSARK	S(1)IPAGAEPGEK	HN1L	S249	S	12.2824	12.2189	12.3339	12.3269	12.3983	12.4156	12.4477	12.5849	12.6938	aCD3/Unstimulated	0.101891	0.249759	aCD3+L2/Unstimulated	0.29709	0.0360953	aCD3+L2/aCD3	0.195198	0.306515
847	999	Q7Z7G8-3	VPLVMPVCRRKEDEVSIGSAPLAKQQSYQAS	RKEDEVS(1)IGS(1)APLAK	VPS13B	S2490	S	14.887	14.9299	15.1266	15.3354	15.2418	15.5822	15.3957	15.3732	15.4114	aCD3/Unstimulated	0.405321	0.0298435	aCD3+L2/Unstimulated	0.412291	0.0347978	aCD3+L2/aCD3	0.00696977	0.999067
848	85	P62995	RSRSRSRSHRRSRSRSYSRDYRRRHSHSHSP	S(0.998)RS(0.989)Y(0.017)S(0.994)RDY(0.001)R	TRA2B	S2492	S	14.6546	14.7081	14.7139	14.6981	14.7533	14.7968	14.8563	14.8597	14.9144	aCD3/Unstimulated	0.0571738	0.367571	aCD3+L2/Unstimulated	0.1846	0.0418822	aCD3+L2/aCD3	0.127426	0.36492
849	950	H3BMQ0	FDDTPEKDSFRARSTSLNERPKRIQTSLTSA	S(0.005)T(0.11)S(0.885)LNERPK	TSC2	S2493	S	14.9164	14.923	14.9015	14.9885	14.8634	14.8881	14.9505	14.869	14.895	aCD3/Unstimulated	-0.00034202	0.996016	aCD3+L2/Unstimulated	-0.00880571	0.901785	aCD3+L2/aCD3	-0.00846369	0.987991
850	465	A0A088AWN2	TTPGNSVPPPLPRSNSLPHSAVSNAGSKSSV	S(0.203)NS(0.795)LPHS(0.002)AVSNAGSK	WDR20	S2496	S	14.7237	14.5722	14.7327	14.636	14.8124	14.6816	14.6882	14.7557	14.5796	aCD3/Unstimulated	0.0338057	0.714683	aCD3+L2/Unstimulated	-0.00165663	0.988463	aCD3+L2/aCD3	-0.0354624	0.924667
851	67	E7ET15	KHNYRNESARESLCDSPHQNLSRPLLENKLK	ESLCDS(1)PHQNLSRPLLENK	U2SURP	S2497	S	15.4283	15.4138	15.4768	15.5691	15.6067	15.6894	15.664	15.736	15.8576	aCD3/Unstimulated	0.182074	0.052043	aCD3+L2/Unstimulated	0.312877	0.0299169	aCD3+L2/aCD3	0.130803	0.490357
852	84	P11171-7	NKERTSESRGLSRLFSSFLKRPKSQVSEEEG	LFS(1)S(1)FLK	EPB41	S2499	S	12.4473	12.4401	12.5388	12.9496	12.7894	13.1593	13.0982	13.183	13.1598	aCD3/Unstimulated	0.490678	0.0213367	aCD3+L2/Unstimulated	0.671623	0.00713543	aCD3+L2/aCD3	0.180945	0.482297
853	205	Q7L2H7-2	YCKIDQTQRKVVVSHSTHRTFGKQQWQQLYD	KVVVS(0.012)HS(0.772)T(0.215)HR	EIF3M	S25	S	9.453	8.94953	9.12569	9.01336	9.23845	9.38622	9.42077	9.07162	8.61734	aCD3/Unstimulated	0.0366046	0.885462	aCD3+L2/Unstimulated	-0.139497	0.579457	aCD3+L2/aCD3	-0.176102	0.847636
854	211	F5H7T0	EGGKLWSYISKFLNRSPEESFDIKEVKKPTL	FLNRS(1)PEES(1)FDIKEVK	RPS6KC1	S250	S	12.3222	12.2397	12.233	12.514	12.3715	12.8097	12.5254	12.5647	12.4782	aCD3/Unstimulated	0.3001	0.0456288	aCD3+L2/Unstimulated	0.257803	0.0706835	aCD3+L2/aCD3	-0.0422973	0.939286
855	211	Q9BW85	AALLEEARKRRLLEDSDSEDEAAPSPLQPAL	LLEDS(1)DS(1)EDEAAPSPLQPALRPNPTAILDEAPKPK	CCDC94	S2502	S	13.6822	12.8956	13.1279	14.0359	13.88	14.1793	14.0645	14.1218	14.0978	aCD3/Unstimulated	0.796502	0.0298435	aCD3+L2/Unstimulated	0.859486	0.0278822	aCD3+L2/aCD3	0.0629841	0.948836
856	446	Q13428	GKAPQVRAASAPAKESPRKGAAPAPPRKTGP	AASAPAKES(1)PR	TCOF1	S2504	S	16.0047	15.9556	16.0278	16.0394	15.8664	15.9905	16.1628	16.0304	16.0123	aCD3/Unstimulated	-0.0305706	0.709008	aCD3+L2/Unstimulated	0.0724603	0.38366	aCD3+L2/aCD3	0.103031	0.656829
857	109	B1AKB1	EYLSETYGNKFAAHISPAQGSPKPPPAASPG	FAAHIS(1)PAQGS(1)PKPPPAAS(1)PGVR	TFEB	S2505	S	13.6511	13.695	13.7109	13.953	13.8286	13.8313	13.9827	13.9586	13.9368	aCD3/Unstimulated	0.185348	0.0370888	aCD3+L2/Unstimulated	0.2737	0.0278822	aCD3+L2/aCD3	0.0883519	0.630019
858	805	O60293-2	KQRLIKSDQLKTSSSSPANSDVEIDGIGRIA	TSS(0.001)S(0.027)S(0.972)PANS(1)DVEIDGIGR	ZFC3H1	S2508	S	13.1411	13.1336	13.3998	13.3346	13.4011	13.5274	13.4483	13.4045	13.4858	aCD3/Unstimulated	0.196193	0.0834358	aCD3+L2/Unstimulated	0.221328	0.067559	aCD3+L2/aCD3	0.0251356	0.959074
859	973	A0A0J9YX88	RTVTCVTVVEPEAPPSPDVLQAATHRVVELR	TVTCVTVVEPEAPPS(1)PDVLQAATHR	PHRF1	S2511	S	12.9426	13.1397	13.1321	13.2927	13.1682	13.5547	13.1335	13.3062	13.4891	aCD3/Unstimulated	0.267056	0.0930087	aCD3+L2/Unstimulated	0.238129	0.130398	aCD3+L2/aCD3	-0.028927	0.972333
860	237	O75554-2	ETEKPKIKFKEKNKNSDGGSDPETQKEKSIQ	NKNS(1)DGGS(0.997)DPET(0.003)QKEK	WBP4	S2513	S	14.6785	14.5846	14.536	14.913	14.5479	15.1124	14.8285	14.6932	14.741	aCD3/Unstimulated	0.258057	0.112655	aCD3+L2/Unstimulated	0.15454	0.324004	aCD3+L2/aCD3	-0.103517	0.847636
861	15	K7ENH8	_UTSQWPRAGAPGALSPSYDGGLHGLQSKIE	AGAPGALS(0.997)PS(0.003)YDGGLHGLQSK	TCF3	S2515	S	14.7771	14.8416	14.9134	15.0089	14.9641	15.1415	15.0645	14.9857	15.0768	aCD3/Unstimulated	0.194128	0.0468773	aCD3+L2/Unstimulated	0.19829	0.0505365	aCD3+L2/aCD3	0.00416126	0.999459
862	724	Q9H7N4	RLDKSDPRGPSPAPASSPKREVLYDSEGLSG	S(0.193)DPRGPS(0.806)PAPAS(0.866)S(0.134)PK	SCAF1	S2517	S	11.8204	11.7697	12.0674	11.647	11.681	12.0097	12.2394	12.3524	11.9757	aCD3/Unstimulated	-0.106597	0.503343	aCD3+L2/Unstimulated	0.303375	0.0924026	aCD3+L2/aCD3	0.409972	0.227725
863	201	Q8NCF5	EKKKTEFLDLDNSPLSPPSPRTKSRTHTRAL	KKTEFLDLDNS(1)PLS(1)PPS(1)PR	NFATC2IP	S2518	S	13.4767	13.453	13.5546	13.7558	13.4226	13.6775	13.6482	13.6181	13.6791	aCD3/Unstimulated	0.123856	0.235832	aCD3+L2/Unstimulated	0.153682	0.158663	aCD3+L2/aCD3	0.0298258	0.949556
864	204	Q8NCF5	KTEFLDLDNSPLSPPSPRTKSRTHTRALKKL	KKTEFLDLDNS(1)PLS(1)PPS(1)PR	NFATC2IP	S2519	S	14.4164	14.3373	14.5073	14.6687	14.4564	14.7247	14.6123	14.6047	14.5879	aCD3/Unstimulated	0.196246	0.0687092	aCD3+L2/Unstimulated	0.181282	0.0916281	aCD3+L2/aCD3	-0.0149641	0.982278
865	883	Q59FP8	PVDNSMDSNIHQRRNSYRGHESEDSMSTLAG	RNS(0.998)YRGHES(0.002)EDSMSTLAGR	NEO1	S252	S	12.3236	12.2725	12.4384	12.287	12.5135	12.4194	12.1311	12.2198	12.1315	aCD3/Unstimulated	0.0617749	0.489382	aCD3+L2/Unstimulated	-0.184027	0.075597	aCD3+L2/aCD3	-0.245802	0.188508
866	353	Q86U86-8	QGGRLSAITMALQYGSESEEDAALAAARYEE	LSAITMALQYGS(1)ES(1)EEDAALAAAR	PBRM1	S2523	S	12.2414	12.3671	12.7211	12.5982	12.3944	12.9207	12.8641	12.7888	12.8633	aCD3/Unstimulated	0.194544	0.285019	aCD3+L2/Unstimulated	0.395497	0.0648314	aCD3+L2/aCD3	0.200954	0.722379
867	125	Q9GZT9-2	GKVKAKPPADPAAAASPCRAAAGGQGSAVAA	AKPPADPAAAAS(1)PCR	EGLN1	S2525	S	13.6663	13.6635	13.8023	13.3659	13.4927	13.4887	13.5693	13.5616	13.609	aCD3/Unstimulated	-0.261584	0.0298435	aCD3+L2/Unstimulated	-0.130715	0.11397	aCD3+L2/aCD3	0.130869	0.460528
868	348	Q5JT35	LVGRGSSPRGSLSPRSPVSSLQIRYDQPG__	GS(0.065)LS(0.889)PRS(0.894)PVS(0.113)S(0.038)LQIR	MLLT10	S2526	S	13.8279	13.9148	13.9525	14.0939	14.0009	14.2002	14.0512	14.0182	14.253	aCD3/Unstimulated	0.199915	0.0712888	aCD3+L2/Unstimulated	0.209065	0.0693551	aCD3+L2/aCD3	0.00915019	0.99191
869	587	A0A0C3SFZ9	PLTRSNGDLSRSLSPSPLGSSAASTALERPS	S(0.188)LS(0.815)PS(0.997)PLGSSAASTALERPSFLSQTGHGVSR	FCHO1	S2528	S	13.0441	12.9943	13.1772	13.3573	13.1881	13.4327	13.251	13.2337	13.289	aCD3/Unstimulated	0.254149	0.0380677	aCD3+L2/Unstimulated	0.186022	0.080513	aCD3+L2/aCD3	-0.0681268	0.843319
870	585	A0A0C3SFZ9	SCPLTRSNGDLSRSLSPSPLGSSAASTALER	S(0.188)LS(0.815)PS(0.997)PLGSSAASTALERPSFLSQTGHGVSR	FCHO1	S2529	S	14.1696	14.1796	14.3072	14.5706	14.4102	14.7038	14.5249	14.5636	14.4769	aCD3/Unstimulated	0.34274	0.0298435	aCD3+L2/Unstimulated	0.303027	0.0401577	aCD3+L2/aCD3	-0.0397124	0.923423
871	699	O14578-4	EGIRKKLVEAEERRHSLENKVKRLETMERRE	RHS(1)LENKVK	CIT	S253	S	12.339	12.2351	12.3601	12.4803	12.5116	12.5631	12.0327	12.0467	12.1176	aCD3/Unstimulated	0.206954	0.0356631	aCD3+L2/Unstimulated	-0.245681	0.0347978	aCD3+L2/aCD3	-0.452635	0.00748544
872	672	E9PG73	NSSNNSREKKADRDQSPFSKIKQSSQDNELK	KADRDQS(1)PFSK	PPIG	S2530	S	15.7105	15.5877	15.7103	15.8679	15.6874	15.8992	15.8179	15.806	15.7436	aCD3/Unstimulated	0.148696	0.106864	aCD3+L2/Unstimulated	0.119663	0.184656	aCD3+L2/aCD3	-0.0290328	0.939286
873	113	A0A0G2JL47	ASSGTGSASATHGGGSPPGTRGPGASVHDRN	APPQTHLPSGASSGTGSASATHGGGS(0.999)PPGT(0.001)RGPGASVHDR	BAT3	S2531	S	15.7498	15.8002	15.8667	15.9298	15.8722	16.1633	15.8965	15.8961	15.8926	aCD3/Unstimulated	0.182843	0.081638	aCD3+L2/Unstimulated	0.0895021	0.357765	aCD3+L2/aCD3	-0.0933413	0.776779
874	704	Q4LE39-2	VSKSPERLRKDIEVLSEDTDYEEDEVTKKRK	DIEVLS(1)EDT(1)DYEEDEVTKK	ARID4B	S2532	S	11.7149	11.6158	11.6653	11.9459	11.6836	12.1848	12.1569	11.9494	12.2233	aCD3/Unstimulated	0.272803	0.0915566	aCD3+L2/Unstimulated	0.444546	0.0414269	aCD3+L2/aCD3	0.171743	0.701996
875	602	A0A0A0MS99	TDSAGKQLQRQLSSSSSYSGDISRHHNSTAE	QLS(0.242)S(0.135)S(0.653)S(0.97)S(0.989)Y(0.003)S(0.008)GDISR	ABCC1	S2533	S	14.1122	14.1784	14.284	14.4705	14.4034	14.5019	14.4202	14.3605	14.4373	aCD3/Unstimulated	0.267074	0.0298435	aCD3+L2/Unstimulated	0.21448	0.0424857	aCD3+L2/aCD3	-0.052594	0.847636
876	135	Q96GY3	RAWMRNSPSVRERECSPSSPLPPLPEDEEGS	ERECS(0.941)PS(0.234)S(0.825)PLPPLPEDEEGSEVTNSK	LIN37	S2534	S	13.1365	13.2064	13.3505	13.4983	13.4102	13.4905	13.572	13.4751	13.5145	aCD3/Unstimulated	0.235175	0.0356631	aCD3+L2/Unstimulated	0.289394	0.0347978	aCD3+L2/aCD3	0.0542187	0.852409
877	186	A0A087WU64	PQITPPPVMILKKKRSIGASPNPFSVHTATA	S(1)IGAS(0.999)PNPFS(0.002)VHTATAVPSGK	POLA1	S2536	S	15.3969	15.3354	15.4975	15.5925	15.5453	15.7802	15.5866	15.6082	15.614	aCD3/Unstimulated	0.229391	0.041818	aCD3+L2/Unstimulated	0.193024	0.0669641	aCD3+L2/aCD3	-0.0363664	0.923423
878	1186	Q15154	SGKTEYMAFPKPFESSSSIGAEKPRNKKLPE	TEYMAFPKPFES(0.998)S(0.949)S(0.336)S(0.716)IGAEKPR	PCM1	S2537	S	12.8051	12.7844	13.0826	13.148	13.0417	13.3302	13.2244	13.1357	13.2761	aCD3/Unstimulated	0.282581	0.0519821	aCD3+L2/Unstimulated	0.321369	0.0471038	aCD3+L2/aCD3	0.0387877	0.941475
879	93	Q86W56-3	NIDRSPQNDDHSDTDSEENRDNQQFLTTVKL	S(0.023)PQNDDHS(0.978)DT(0.999)DS(1)EENRDNQQFLTTVK	PARG	S2538	S	12.4884	12.3331	12.4051	12.5111	12.5801	12.4472	12.5359	12.5831	12.611	aCD3/Unstimulated	0.103914	0.180636	aCD3+L2/Unstimulated	0.167788	0.0616881	aCD3+L2/aCD3	0.0638737	0.820826
880	89	Q86W56-3	FSNANIDRSPQNDDHSDTDSEENRDNQQFLT	S(0.005)PQNDDHS(0.995)DT(0.998)DS(0.002)EENRDNQQFLTTVK	PARG	S2539	S	13.836	13.5855	13.7956	13.8186	13.8906	13.9821	13.845	13.8868	14.0192	aCD3/Unstimulated	0.158082	0.138001	aCD3+L2/Unstimulated	0.17796	0.110434	aCD3+L2/aCD3	0.0198781	0.973861
881	43	A0A0A0MSK5	RGLRDSHSSEEDEASSQTDLSQTISKKTVRS	GLRDS(0.112)HS(0.915)S(0.973)EEDEAS(0.243)S(0.71)QT(0.044)DLS(0.001)QT(0.001)ISKK	TOR1AIP1	S254	S	12.3408	12.2753	12.4977	12.4688	12.6983	12.5364	12.6516	12.6798	12.6306	aCD3/Unstimulated	0.196574	0.0687092	aCD3+L2/Unstimulated	0.28274	0.0414269	aCD3+L2/aCD3	0.0861664	0.805683
882	22	A0A0A0MSK5	TRLQQQHSEQPPLQPSPVMTRRGLRDSHSSE	LQQQHSEQPPLQPS(0.972)PVMT(0.028)R	TOR1AIP1	S2540	S	14.8932	14.9421	14.6988	14.9374	14.8959	14.6215	14.7407	14.6891	14.601	aCD3/Unstimulated	-0.0264672	0.828525	aCD3+L2/Unstimulated	-0.167763	0.181981	aCD3+L2/aCD3	-0.141296	0.693485
883	203	P00558	FLMKKELNYFAKALESPERPFLAILGGAKVA	ALES(1)PERPFLAILGGAK	PGK1	S2541	S	13.9962	13.9552	14.0803	14.1055	13.9687	14.1482	13.9752	14.1447	14.081	aCD3/Unstimulated	0.0635737	0.460196	aCD3+L2/Unstimulated	0.0564149	0.523218	aCD3+L2/aCD3	-0.00715884	0.994267
884	2035	O14578-4	REKSPGRMLSTRRERSPGRLFEDSSRGRLPA	ERS(1)PGRLFEDSSR	CIT	S2542	S	12.7618	12.6176	12.8037	12.6852	12.6317	12.7245	12.6819	12.6482	12.8139	aCD3/Unstimulated	-0.0472578	0.580458	aCD3+L2/Unstimulated	-0.0130551	0.888431	aCD3+L2/aCD3	0.0342027	0.924667
885	561	Q15398-1	SVSSEGPSQRLGTPKSVNKAVSQSRNEMGIP	LGT(1)PKS(1)VNK	DLGAP5	S2543	S	13.9162	13.9629	13.9629	13.8994	13.9392	14.2584	14.0233	13.9891	14.1853	aCD3/Unstimulated	0.0849874	0.472781	aCD3+L2/Unstimulated	0.118528	0.331976	aCD3+L2/aCD3	0.0335408	0.951597
886	77	Q15061	CTCLAWAPARLQAKESPQRKKRKSEAVGMSN	LQAKES(1)PQRK	WDR43	S2544	S	16.1705	16.1399	16.1515	16.3306	16.2515	16.2886	16.1951	16.2064	16.1714	aCD3/Unstimulated	0.13627	0.0527106	aCD3+L2/Unstimulated	0.0369834	0.543117	aCD3+L2/aCD3	-0.0992866	0.482297
887	137	M0QYL4	FQLYEEPDTKLARVDSEGDFSENDDAAGDFR	VDS(1)EGDFS(1)ENDDAAGDFR	AKAP8	S2545	S	13.7868	13.7483	14.0145	14.1177	14.1115	14.3467	14.0898	14.1141	14.1174	aCD3/Unstimulated	0.342106	0.0331656	aCD3+L2/Unstimulated	0.257207	0.0531708	aCD3+L2/aCD3	-0.0848987	0.830175
888	49	B4DQA8	CTSYSHSSTRDGRRDSSDTTPLLNGSSQDRM	DGRRDS(0.957)S(0.037)DT(0.006)TPLLNGSSQDR	GOSR1	S2547	S	14.4922	14.5548	14.4232	14.5473	14.5478	14.6619	14.5086	14.3842	14.5374	aCD3/Unstimulated	0.0956153	0.240181	aCD3+L2/Unstimulated	-0.0133022	0.880145	aCD3+L2/aCD3	-0.108917	0.607686
889	38	H0YJK1	QERNNCLADSRALSASHTDLAH_________	ALS(0.005)AS(0.99)HT(0.005)DLAH	KLC1	S2549	S	15.0424	14.974	15.0441	14.9975	14.9965	14.941	14.8576	14.8796	14.8664	aCD3/Unstimulated	-0.0417954	0.487751	aCD3+L2/Unstimulated	-0.152309	0.0487266	aCD3+L2/aCD3	-0.110514	0.423608
890	94	B0QY95	SPRLLNRDMKTGLSRSLQTLPTDSSTFDTDT	S(0.922)LQT(0.078)LPTDSSTFDTDTFCPPRPKPVAR	MIEF1	S255	S	12.3418	12.0269	12.1491	12.4799	12.4647	12.9253	12.5413	12.4662	12.5169	aCD3/Unstimulated	0.450695	0.0356631	aCD3+L2/Unstimulated	0.335553	0.0667279	aCD3+L2/aCD3	-0.115142	0.840985
891	531	Q9BZE4-2	SVARSGSCSRTPRDVSGLRDVKMVKKAKTMM	DVS(1)GLRDVK	GTPBP4	S2551	S	14.6669	14.4923	14.6709	14.683	14.5005	14.7082	14.287	14.3041	14.3259	aCD3/Unstimulated	0.0205168	0.824929	aCD3+L2/Unstimulated	-0.304375	0.0377974	aCD3+L2/aCD3	-0.324891	0.099442
892	23	Q9NSI8	NVSEKEKHQKPKRSSSFGNFDRFRNNSLSKP	S(0.001)S(0.036)S(0.963)FGNFDRFR	SAMSN1	S2554	S	14.6175	14.5396	14.6806	14.7084	14.6367	14.7947	14.6453	14.6344	14.7099	aCD3/Unstimulated	0.100709	0.200704	aCD3+L2/Unstimulated	0.0506483	0.518594	aCD3+L2/aCD3	-0.0500609	0.854498
893	105	A0A0C4DGG9	VEEEEEVALRSDSEGSDYTPGKKKKKKLGPK	QLGDSSGEGPEFVEEEEEVALRS(0.861)DS(0.862)EGS(0.862)DY(0.3)T(0.115)PGK	CHD4	S2556	S	12.8824	12.6558	13.0976	13.192	13.0379	13.5813	13.3673	13.4544	13.4365	aCD3/Unstimulated	0.3918	0.0581877	aCD3+L2/Unstimulated	0.540768	0.0414269	aCD3+L2/aCD3	0.148968	0.822184
894	1633	P18583-2	RRRSRSVGRRRSFSISPSRRSRTPSRRSRTP	S(0.976)FS(0.024)IS(0.981)PS(0.019)RR	SON	S2559	S	12.3773	12.4464	12.3071	12.3296	12.4565	12.2986	12.3393	12.5753	12.534	aCD3/Unstimulated	-0.0154208	0.877458	aCD3+L2/Unstimulated	0.105909	0.281718	aCD3+L2/aCD3	0.12133	0.656829
895	530	P55265-5	VTGASLRRTMLLLSRSPEAQPKTLPLTGSTF	TMLLLS(0.252)RS(0.748)PEAQPK	ADAR	S256	S	12.3445	12.4833	12.5056	12.758	12.7187	12.919	12.6848	12.596	12.6452	aCD3/Unstimulated	0.354048	0.0267042	aCD3+L2/Unstimulated	0.197515	0.0595858	aCD3+L2/aCD3	-0.156533	0.438758
896	537	Q16512	LIPNATGTGTFSPGASPGSEARTTGDISVEK	LIPNATGTGT(0.001)FS(0.999)PGAS(0.999)PGS(0.001)EAR	PKN1	S2563	S	13.2407	13.3431	13.2817	13.7168	13.4946	13.6838	13.3444	13.5815	13.7147	aCD3/Unstimulated	0.343215	0.0362102	aCD3+L2/Unstimulated	0.258382	0.0679162	aCD3+L2/aCD3	-0.0848328	0.847636
897	445	F8WE62	IANPPELQKHLEHAPSPSDVSNAPEVKAGVN	HLEHAPS(0.977)PS(0.023)DVSNAPEVK	KDM3A	S2565	S	15.0391	14.9272	15.0433	15.0872	15.1522	15.0997	15.1733	15.0859	15.1905	aCD3/Unstimulated	0.109804	0.137428	aCD3+L2/Unstimulated	0.146678	0.0724393	aCD3+L2/aCD3	0.0368744	0.891179
898	58	Q8TAD8	HRRPDHSGGSPSPPTSEPARSGHRGNRARGV	RPDHS(0.056)GGS(0.946)PS(0.995)PPT(0.08)S(0.923)EPAR	SNIP1	S2566	S	14.6808	14.6623	14.74	14.7519	14.8082	14.8895	14.7813	14.7372	14.8282	aCD3/Unstimulated	0.122188	0.105261	aCD3+L2/Unstimulated	0.0878757	0.22691	aCD3+L2/aCD3	-0.0343121	0.896784
899	67	H3BLV9	HSESDLPEQEEEILGSDDDEQEDPNDYCKGG	GSAPHSESDLPEQEEEILGS(1)DDDEQEDPNDYCK	SRPK1	S2567	S	12.1948	12.0897	12.1731	12.3092	12.0992	12.5272	12.5451	12.5416	12.4397	aCD3/Unstimulated	0.159309	0.19836	aCD3+L2/Unstimulated	0.356252	0.0418822	aCD3+L2/aCD3	0.196943	0.50033
900	453	Q8IU81	KDPGGGGGPVRAGGASPAASSTAQPPTQHRL	AGGAS(1)PAASSTAQPPTQHR	IRF2BP1	S2569	S	14.2991	14.2054	14.262	14.1572	14.2875	14.1416	14.2504	14.1666	14.2299	aCD3/Unstimulated	-0.0600633	0.409913	aCD3+L2/Unstimulated	-0.0398858	0.593703	aCD3+L2/aCD3	0.0201775	0.951597
901	344	P61073	LSKGKRGGHSSVSTESESSSFHSS_______	RGGHS(0.002)S(0.002)VS(0.017)T(0.058)ES(0.798)ES(0.242)S(0.251)S(0.609)FHS(0.01)S(0.01)	CXCR4	S257	S	12.349	12.3432	12.6135	12.8022	12.817	12.94	12.4519	12.63	12.6314	aCD3/Unstimulated	0.417868	0.0298435	aCD3+L2/Unstimulated	0.135865	0.229035	aCD3+L2/aCD3	-0.282003	0.224636
902	439	Q66GS9	VERMRLEHGIKRRDRSPSRLDTFLKGIEEER	DRS(0.962)PS(0.038)RLDTFLK	CEP135	S2570	S	15.1004	15.0219	15.1057	15.1328	15.0532	15.2086	15.1096	15.1277	15.14	aCD3/Unstimulated	0.0555448	0.424251	aCD3+L2/Unstimulated	0.0497666	0.486054	aCD3+L2/aCD3	-0.00577827	0.99431
903	233	Q13428	VKPAQVKASSVSTKESPARKAAPAPGKVGDV	ASSVSTKES(1)PAR	TCOF1	S2571	S	15.9007	15.9121	15.8805	16.1285	15.9664	16.1058	15.9872	15.9722	15.8962	aCD3/Unstimulated	0.16915	0.0519467	aCD3+L2/Unstimulated	0.0540792	0.467923	aCD3+L2/aCD3	-0.115071	0.518969
904	90	A6NMQ3	KEVLRMKSVEQKYFDSGDYNMAKAKMKNKQL;PEAASAEEQKQKYFDSGDYNMAKAKMKNKQL	YFDS(1)GDYNMAK	ENSA	S2572	S	12.9956	13.0716	13.0355	12.9097	13.0095	13.0898	13.0846	13.1835	13.1183	aCD3/Unstimulated	-0.0312405	0.681905	aCD3+L2/Unstimulated	0.0945929	0.227129	aCD3+L2/aCD3	0.125833	0.486925
905	131	A8MXN1	AVAGPSTPLEADLKPSQTPQPKDK_______	PS(1)QT(1)PQPK	REEP6	S2573	S	14.2199	14.2047	14.1658	14.3753	14.3494	14.4135	14.2859	14.2329	14.2772	aCD3/Unstimulated	0.182613	0.0356631	aCD3+L2/Unstimulated	0.0685365	0.270249	aCD3+L2/aCD3	-0.114076	0.399154
906	194	A0A0A0MSK5	RMQNDSILKSELGNQSPSTSSRQVTGQPQNA	SELGNQS(0.899)PS(0.074)T(0.02)S(0.006)S(0.001)R	TOR1AIP1	S2574	S	13.425	13.3039	13.3718	13.4177	13.2207	13.407	13.5217	13.4306	13.494	aCD3/Unstimulated	-0.0184552	0.829215	aCD3+L2/Unstimulated	0.115219	0.19077	aCD3+L2/aCD3	0.133674	0.51251
907	502	Q6IN85-4	EEKEVLLKTNLSGRQSPSFKLSLSSGTKTNL	TNLS(0.001)GRQS(0.994)PS(0.005)FK	SMEK1	S2575	S	15.4788	15.3408	15.4186	15.4121	15.2778	15.5079	15.299	15.3516	15.3203	aCD3/Unstimulated	-0.0134333	0.87962	aCD3+L2/Unstimulated	-0.0891075	0.307291	aCD3+L2/aCD3	-0.0756742	0.807763
908	251	Q9BUA3	MTKNLDPDPEPPSPDSPTETFAAPAEVRHFT	NLDPDPEPPS(1)PDS(0.998)PT(0.002)ETFAAPAEVR	C11orf84	S2576	S	13.0081	13.1837	13.4571	13.5291	13.2751	13.5971	13.4699	13.5727	13.6013	aCD3/Unstimulated	0.250776	0.111206	aCD3+L2/Unstimulated	0.331655	0.0602801	aCD3+L2/aCD3	0.0808789	0.887467
909	613	Q9UER7-3	LASLAPVADSSTRVDSPSHGLVTSSLCIPSP	VDS(0.717)PS(0.283)HGLVT(0.512)S(0.292)S(0.062)LCIPS(0.135)PAR	DAXX	S258	S	12.3526	12.4808	12.4807	12.5461	12.3837	12.6485	12.5365	12.6298	12.6721	aCD3/Unstimulated	0.0880472	0.358358	aCD3+L2/Unstimulated	0.174735	0.10116	aCD3+L2/aCD3	0.0866875	0.805683
910	77	P50219	SSEPPAAPADRLRAESPSPPRLLAAHCALLP	LRAES(1)PS(1)PPR	MNX1	S2580	S	14.9943	14.9997	15.0445	14.8846	15.0625	14.9972	14.9935	15.0947	15.1283	aCD3/Unstimulated	-0.0313893	0.689233	aCD3+L2/Unstimulated	0.0593449	0.457055	aCD3+L2/aCD3	0.0907342	0.701996
911	203	Q9NYB0	LRGQEHKYLLGDAPVSPSSQKLKRKAEEDPE	YLLGDAPVS(1)PS(0.142)S(0.858)QK	TERF2IP	S2584	S	13.9265	13.9531	13.9734	14.0426	13.872	14.0847	14.0521	14.0162	14.11	aCD3/Unstimulated	0.0487645	0.541815	aCD3+L2/Unstimulated	0.108415	0.197861	aCD3+L2/aCD3	0.0596508	0.841526
912	847	Q6PKG0	VGWVMDSREHRPRTASISSSPSEGTPTVGSY	T(0.172)AS(0.783)IS(0.045)S(0.001)SPSEGTPTVGSYGCTPQSLPK	LARP1	S2587	S	14.8327	14.7354	14.9503	15.0478	14.8355	15.2006	15.1726	15.1012	15.1272	aCD3/Unstimulated	0.188487	0.123113	aCD3+L2/Unstimulated	0.294211	0.0477893	aCD3+L2/aCD3	0.105724	0.802534
913	99	P13861-2	EDLEVPVPSRFNRRVSVCAETYNPDEEEEDT	RVS(1)VCAETYNPDEEEEDTDPR	PRKAR2A	S2588	S	14.4384	14.4348	14.6332	14.6324	14.7333	14.7906	14.6305	14.6314	14.7296	aCD3/Unstimulated	0.216612	0.0463981	aCD3+L2/Unstimulated	0.161721	0.102168	aCD3+L2/aCD3	-0.054891	0.873884
914	495	Q01581	GVGLVHSNIATEHIPSPAKKVPRLPATAAEP	RPTPNDDTLDEGVGLVHSNIATEHIPS(1)PAK	HMGCS1	S2589	S	14.2686	14.3366	14.4243	14.6857	14.428	14.8034	14.612	14.4669	14.5688	aCD3/Unstimulated	0.295875	0.0427008	aCD3+L2/Unstimulated	0.206084	0.109396	aCD3+L2/aCD3	-0.0897904	0.836456
915	1296	P39880-6	PPPSNSSSSSAPRRPSSLQSLFGLPEAAGAR	RPS(0.921)S(0.079)LQSLFGLPEAAGAR	CUX1	S259	S	12.3593	12.5009	12.5727	12.7839	12.5919	12.793	12.6411	12.6151	12.7368	aCD3/Unstimulated	0.245283	0.0427008	aCD3+L2/Unstimulated	0.186705	0.089276	aCD3+L2/aCD3	-0.0585785	0.873884
916	178	A0A0A0MRT6	TGTLSRTNPPTQKPPSPPMSGRGTLGRNTPY	TNPPT(0.003)QKPPS(0.989)PPMS(0.007)GR	ABI1	S2591	S	14.6725	14.4444	14.659	15.1233	14.8006	15.2782	14.8371	14.803	14.8754	aCD3/Unstimulated	0.475401	0.0309195	aCD3+L2/Unstimulated	0.24652	0.111514	aCD3+L2/aCD3	-0.22888	0.502489
917	114	Q9UNZ2	SERSGQQIVGPPRKKSPNELVDDLFKGAKEH	KKS(1)PNELVDDLFK	NSFL1C	S2592	S	15.2538	15.1118	15.3133	15.6019	15.28	15.6272	15.5128	15.428	15.4936	aCD3/Unstimulated	0.276787	0.0512835	aCD3+L2/Unstimulated	0.251886	0.0693551	aCD3+L2/aCD3	-0.0249012	0.967891
918	357	A0A087WV66	PAKMKTPVQYSQQQNSPQKHKNKDLYTTGRR	TPVQYSQQQNS(1)PQKHK	MKI67	S2595	S	17.4421	17.3065	17.3937	17.5877	17.4937	17.523	17.341	17.3627	17.3236	aCD3/Unstimulated	0.154038	0.0552928	aCD3+L2/Unstimulated	-0.0383385	0.58239	aCD3+L2/aCD3	-0.192376	0.172828
919	441	Q8NDX1-2	RGPGPRPSPASSQEGSPQLQHHSSGILPKWT	GPGPRPS(1)PAS(1)S(1)QEGS(1)PQLQHHSSGILPK	PSD4	S2597	S	14.2838	14.2461	14.4576	14.4615	14.3812	14.5776	14.4577	14.379	14.3655	aCD3/Unstimulated	0.144298	0.136949	aCD3+L2/Unstimulated	0.0715984	0.449238	aCD3+L2/aCD3	-0.0726997	0.830175
920	330	Q9C0K0-2	NPMHRLLNPFQPSPKSPFLSTPPLPPMPPGG	LLNPFQPS(0.252)PKS(0.725)PFLS(0.513)T(0.513)PPLPPMPPGGT(0.997)PPPQPPAK	BCL11B	S26	S	9.51881	9.91697	9.85568	10.3846	9.915	10.1768	10.0886	9.87298	10.2494	aCD3/Unstimulated	0.394971	0.0607375	aCD3+L2/Unstimulated	0.306505	0.12124	aCD3+L2/aCD3	-0.0884654	0.896784
921	273	A0A0U1RQR2	GHFENLQKYKAAKNPSPTTRPVSRRCAINAR	NPS(0.984)PT(0.016)TRPVSR	CIZ1	S260	S	12.3781	12.3028	12.5776	12.2547	12.1712	12.2023	12.2846	12.2135	12.3133	aCD3/Unstimulated	-0.210094	0.0534597	aCD3+L2/Unstimulated	-0.148984	0.132526	aCD3+L2/aCD3	0.0611094	0.852409
922	117	Q86UE8-2	RSVPPVARSSPQHSLSNPLPRRVEQPLYGLD	S(0.446)S(0.554)PQHS(1)LS(1)NPLPR	TLK2	S2601	S	15.8878	15.9049	16.0761	16.0404	16.0623	16.1225	16.0978	16.0623	16.1107	aCD3/Unstimulated	0.118828	0.141561	aCD3+L2/Unstimulated	0.133984	0.113219	aCD3+L2/aCD3	0.0151563	0.973596
923	1339	Q9NRL2-2	RKRRGRKSANNTPENSPNFPNFRVIATKSSE	GRKS(1)ANNT(1)PENS(1)PNFPNFR	BAZ1A	S2602	S	14.6055	14.3551	14.4418	14.5667	14.4592	14.6103	14.4033	14.5634	14.5284	aCD3/Unstimulated	0.0779169	0.420434	aCD3+L2/Unstimulated	0.0308775	0.764111	aCD3+L2/aCD3	-0.0470394	0.897697
924	121	Q9H6T3-2	DKDDSTHESLSQESESEEDGIHVDSQKALVL	ILDELDKDDSTHES(0.007)LS(0.993)QES(1)ES(1)EEDGIHVDSQK	RPAP3	S2603	S	13.8638	13.7047	13.9779	14.1708	13.943	14.3541	14.2654	14.2472	14.2464	aCD3/Unstimulated	0.307154	0.0479959	aCD3+L2/Unstimulated	0.404187	0.0401577	aCD3+L2/aCD3	0.0970332	0.839263
925	106	Q16666-3	GPALSRKRKKEVDATSPAPSTSSTVKTEGAE	EVDAT(0.067)S(0.932)PAPS(0.001)TSSTVK	IFI16	S2604	S	14.376	14.4005	14.4611	14.3957	14.4421	14.3769	14.5216	14.4388	14.525	aCD3/Unstimulated	-0.00762854	0.910511	aCD3+L2/Unstimulated	0.0825904	0.222122	aCD3+L2/aCD3	0.090219	0.601057
926	47	P30419	DCENEEDNSYNRGGLSPANDTGAKKKKKKQK	GGLS(1)PANDTGAK	NMT1	S2605	S	13.9873	14.951	14.096	14.4541	13.8483	14.1171	14.1918	14.2083	14.3093	aCD3/Unstimulated	-0.204927	0.481259	aCD3+L2/Unstimulated	-0.108317	0.724332	aCD3+L2/aCD3	0.0966099	0.94092
927	776	Q92613	YQENDGYCPDLELSDSEAESDGNKEKVRVRK	APYQENDGY(0.001)CPDLELS(0.999)DS(1)EAES(1)DGNKEK	JADE3	S2608	S	11.6972	11.5868	11.8062	11.785	12.0973	12.1631	12.1787	12.2868	12.3365	aCD3/Unstimulated	0.318375	0.0431904	aCD3+L2/Unstimulated	0.570562	0.0238933	aCD3+L2/aCD3	0.252188	0.365029
928	154	Q9NU19	NSSDTCLRNPLHKQQSLPLRPIIPLVARISD	QQS(1)LPLRPIIPLVAR	TBC1D22B	S261	S	12.3851	12.4445	12.6115	12.6782	12.5323	12.7719	12.684	12.9356	12.8787	aCD3/Unstimulated	0.180423	0.134575	aCD3+L2/Unstimulated	0.352374	0.0404635	aCD3+L2/aCD3	0.171951	0.547175
929	420	J9JID7	SPSPSSRVTVSRATSSSSGSLSATGRLGRSK	AT(0.001)S(0.021)S(0.967)S(0.01)S(0.001)GSLSATGR	LMNB2	S2613	S	13.9128	13.9633	13.9226	13.686	14.2101	13.1487	13.5216	13.6736	13.6055	aCD3/Unstimulated	-0.251309	0.329605	aCD3+L2/Unstimulated	-0.332618	0.214593	aCD3+L2/aCD3	-0.0813086	0.942523
930	519	Q13586	TEPQHGLGSQRDLTHSDSESSLHMSDRQRVA	DLT(0.005)HS(0.891)DS(0.104)ESSLHMSDR	STIM1	S2614	S	13.7218	13.8925	13.8925	13.5917	13.9137	13.5931	13.5441	13.6033	13.6099	aCD3/Unstimulated	-0.136076	0.24044	aCD3+L2/Unstimulated	-0.249838	0.0651881	aCD3+L2/aCD3	-0.113761	0.772209
931	923	A0A0A0MSU2	KTSQKFPRVPLPRRESPSEERLEPKREVKEP	RES(0.998)PS(0.002)EERLEPK	ELMSAN1	S2615	S	14.97	14.9428	15.0336	15.1716	15.0196	15.1747	15.1127	15.1024	15.143	aCD3/Unstimulated	0.139833	0.083109	aCD3+L2/Unstimulated	0.137213	0.094546	aCD3+L2/aCD3	-0.00261908	0.999459
932	35	J3KSY7	EEKPDTKSTVTGERQSGDGQESTEPVENKVG	STVTGERQS(1)GDGQESTEPVENK	CASC3	S2616	S	14.4503	14.3113	14.508	14.475	14.424	14.5269	14.5094	14.4691	14.5979	aCD3/Unstimulated	0.0521289	0.526408	aCD3+L2/Unstimulated	0.102277	0.232111	aCD3+L2/aCD3	0.0501486	0.873884
933	112	H0YLQ7	KLDLEARERQAQAQESEEEEESRSTRTLEQE	QAQAQES(1)EEEEESRSTR	DNAJC17	S2617	S	15.5754	15.5678	15.648	15.5411	15.6329	15.5751	15.5982	15.5253	15.621	aCD3/Unstimulated	-0.0140519	0.837432	aCD3+L2/Unstimulated	-0.0155824	0.830995	aCD3+L2/aCD3	-0.00153051	0.999563
934	44	Q8NDX6	SQIASKQAENGERAGSPDVLRCSSQGHRKDS	AGS(1)PDVLR	ZNF740	S2618	S	13.9338	13.9313	13.8346	14.0179	14.0748	14.0974	13.8736	14.0165	14.0227	aCD3/Unstimulated	0.163463	0.0607375	aCD3+L2/Unstimulated	0.0710594	0.35767	aCD3+L2/aCD3	-0.0924034	0.67646
935	1108	Q9UPT8	RAAKPGPAEAPSPTASPSGDASPPATAPYDP	AAKPGPAEAPS(0.656)PT(0.397)AS(0.919)PS(0.029)GDAS(0.994)PPAT(0.006)APYDPR	ZC3H4	S2619	S	13.3708	13.4938	13.6338	13.6925	13.7371	13.9176	13.663	13.6966	13.8026	aCD3/Unstimulated	0.282978	0.0387248	aCD3+L2/Unstimulated	0.221273	0.071564	aCD3+L2/aCD3	-0.0617045	0.882697
936	598	Q8WVC0-2	EDDDKANKKHKKYVISDEEEEDDD_______	KYVIS(1)DEEEEDDD	LEO1	S262	S	12.3886	12.2887	12.562	12.7471	12.6222	12.7994	12.6814	12.7434	12.81	aCD3/Unstimulated	0.309797	0.0338393	aCD3+L2/Unstimulated	0.3318	0.0380364	aCD3+L2/aCD3	0.0220033	0.965004
937	279	A0A0A0MR62	PPPPGGPPDALGRRDSELGPGVKAKKPIQTK	RDS(1)ELGPGVK	FMNL1	S2620	S	14.028	13.9306	14.0525	13.9809	14.0636	14.1891	14.3218	14.2685	14.336	aCD3/Unstimulated	0.0741551	0.362091	aCD3+L2/Unstimulated	0.305075	0.0324986	aCD3+L2/aCD3	0.230919	0.172137
938	405	Q96JM3	WKSGPPELRKTAPTLSPEHWKAVPPVSPELR	TAPT(0.001)LS(0.999)PEHWK	CHAMP1	S2621	S	14.2905	14.2279	14.292	14.4163	14.3813	14.4478	14.3922	14.3771	14.4948	aCD3/Unstimulated	0.145036	0.0610718	aCD3+L2/Unstimulated	0.151234	0.0598867	aCD3+L2/aCD3	0.00619741	0.99191
939	702	O14497-2	PHLPGIRGPSPSPVGSPASVAQSRSGPLSPA	GPS(0.69)PS(0.31)PVGS(0.997)PAS(0.003)VAQSR	ARID1A	S2623	S	14.8304	14.8138	14.8362	14.9993	14.9443	14.9698	14.8822	14.9359	14.9532	aCD3/Unstimulated	0.144321	0.0463026	aCD3+L2/Unstimulated	0.0969685	0.131145	aCD3+L2/aCD3	-0.0473522	0.829923
940	87	E9PJF6	IEQLEERRQRLERQISQDVKLEPDILLRAKQ	QIS(1)QDVKLEPDILLR	AMPD2	S2624	S	14.265	14.2206	14.2604	14.478	14.3401	14.423	14.3271	14.3466	14.2463	aCD3/Unstimulated	0.165032	0.0492848	aCD3+L2/Unstimulated	0.0579982	0.418774	aCD3+L2/aCD3	-0.107034	0.533834
941	947	E7ET15	PSPSRSSSGRRVKSPSPKSERSERSERSHKE	VKS(1)PS(1)PK	U2SURP	S2625	S	14.6715	14.5098	14.6602	15.3046	14.8676	15.4559	14.9383	14.9055	14.9582	aCD3/Unstimulated	0.595536	0.0298435	aCD3+L2/Unstimulated	0.32019	0.08016	aCD3+L2/aCD3	-0.275346	0.461551
942	827	Q7Z6E9-2	AAGAQPRPSANRENFSPERFLPLNIRNSPFT	PSANRENFS(1)PER	RBBP6	S2628	S	14.588	14.5749	14.6768	14.625	14.6171	14.7476	14.674	14.6329	14.6606	aCD3/Unstimulated	0.050008	0.478051	aCD3+L2/Unstimulated	0.0426195	0.555896	aCD3+L2/aCD3	-0.00738845	0.990132
943	110	Q15154	PEQAELEKLKQRINFSDLDQRSIGSDSQGRA	INFS(1)DLDQRS(1)IGS(0.994)DS(0.006)QGR	PCM1	S263	S	12.3926	12.2844	12.6297	12.5545	12.5675	12.7516	12.4352	12.5641	12.6625	aCD3/Unstimulated	0.188931	0.145617	aCD3+L2/Unstimulated	0.118377	0.353172	aCD3+L2/aCD3	-0.0705545	0.882969
944	356	Q8TBB5-2	IKQVLTAPGSAGQPRSEDEDSLEEAGSPAPG	QVLTAPGSAGQPRS(1)EDEDS(1)LEEAGSPAPGPCPR	KLHDC4	S2631	S	13.5168	13.4891	13.7318	13.8425	13.6857	13.8501	13.7991	13.7376	13.8543	aCD3/Unstimulated	0.213548	0.060019	aCD3+L2/Unstimulated	0.217727	0.0619359	aCD3+L2/aCD3	0.00417914	0.999459
945	95	Q8WYQ5-3	FSKGRLLIDPNCSGHSPRTARHAPAVRKFSP	LLIDPNCS(0.002)GHS(0.998)PR	DGCR8	S2633	S	13.5551	13.4817	13.6074	13.6553	13.6938	13.7524	13.4501	13.5437	13.693	aCD3/Unstimulated	0.152418	0.106864	aCD3+L2/Unstimulated	0.0142133	0.88376	aCD3+L2/aCD3	-0.138205	0.521601
946	2432	P25054-2	NDGRPAKRHDIARSHSESPSRLPINRSGTWK	S(0.004)HS(0.995)ES(0.984)PS(0.016)RLPINR	APC	S2635	S	12.2801	12.051	12.3141	12.2575	12.3155	12.2504	12.2462	12.2386	12.3199	aCD3/Unstimulated	0.0594014	0.511761	aCD3+L2/Unstimulated	0.0531664	0.568045	aCD3+L2/aCD3	-0.00623492	0.996792
947	429	P16383	QARVLSGNCNHQEGTSSDDELPSAEMIDFQK	VLS(0.001)GNCNHQEGT(0.067)S(0.952)S(0.978)DDELPS(0.002)AEMIDFQK	GCFC2	S2636	S	12.3336	12.1087	12.5121	12.6396	12.4084	12.9077	12.6717	12.4824	12.5714	aCD3/Unstimulated	0.333786	0.0738114	aCD3+L2/Unstimulated	0.257045	0.147661	aCD3+L2/aCD3	-0.0767414	0.907073
948	489	Q8TEV9-2	VLGTEKSTSVLSKSDSQASLTVPLSPQVVRS	STSVLS(0.003)KS(0.011)DS(0.986)QAS(0.999)LT(0.007)VPLS(0.993)PQVVR	SMCR8	S2638	S	14.2643	14.2768	14.6078	14.6962	14.5784	14.9762	14.6918	14.6799	14.7502	aCD3/Unstimulated	0.367278	0.0424822	aCD3+L2/Unstimulated	0.32433	0.0606157	aCD3+L2/aCD3	-0.0429484	0.949556
949	625	Q7Z4V5-2	KGESAEDKEHEEGRDSEEGPRCGSSEDLHDV	GESAEDKEHEEGRDS(1)EEGPR	HDGFRP2	S2639	S	13.5109	13.2975	13.463	13.4744	13.2326	13.5365	13.5942	13.3844	13.5287	aCD3/Unstimulated	-0.00929986	0.939337	aCD3+L2/Unstimulated	0.0786527	0.515485	aCD3+L2/aCD3	0.0879525	0.840985
950	169	J3KR69	EDYEKALVDCEWALKSFSFMQCDEKCTKAYF	S(0.765)FS(0.235)FMQCDEKCT(1)KAY(1)FHMGK	TTC12	S264	S	12.4062	12.453	12.5382	12.8033	12.691	12.4303	12.4111	12.3975	12.32	aCD3/Unstimulated	0.175753	0.136727	aCD3+L2/Unstimulated	-0.0895574	0.437614	aCD3+L2/aCD3	-0.26531	0.278986
951	1689	O14646	GPRSPLDQRSPYGSRSPFEHSVEHKSTPEHT	SPYGS(0.061)RS(0.939)PFEHSVEHK	CHD1	S2640	S	15.6657	15.6078	15.7097	15.6972	15.7393	15.72	15.6176	15.7064	15.6985	aCD3/Unstimulated	0.0577572	0.373825	aCD3+L2/Unstimulated	0.0131134	0.853231	aCD3+L2/aCD3	-0.0446438	0.847636
952	133	I3L170	EPPKSGDRSGYSSPGSPGTPGSRSRTPSLPT	SGYSSPGS(1)PGTPGSR	MAPT	S2641	S	14.4093	14.3159	14.5013	14.4832	14.5513	14.5122	14.3868	14.4192	14.5528	aCD3/Unstimulated	0.106734	0.209471	aCD3+L2/Unstimulated	0.0440966	0.603296	aCD3+L2/aCD3	-0.0626376	0.839263
953	385	Q9BVS4-2	SGDPEQIKEDSLSEESADARSFEMTEFNQAL	SSGDPEQIKEDS(1)LS(1)EES(1)ADAR	RIOK2	S2644	S	13.2438	13.0738	13.3295	13.387	13.3181	13.647	13.6075	13.4253	13.5517	aCD3/Unstimulated	0.235017	0.0843316	aCD3+L2/Unstimulated	0.312504	0.0483916	aCD3+L2/aCD3	0.0774878	0.873307
954	437	Q08945	KLNIKNRGLKEGMNPSYDEYADSDEDQHDAY	GLKEGMNPS(1)YDEYADS(1)DEDQHDAYLER	SSRP1	S2647	S	13.9206	13.8333	14.0518	14.1842	14.2072	14.2773	14.1367	14.1702	14.2314	aCD3/Unstimulated	0.287699	0.0298435	aCD3+L2/Unstimulated	0.244195	0.0414269	aCD3+L2/aCD3	-0.0435033	0.891179
955	187	F8VS07	LERPAQLANARETPHSPGVEDAPIAKVGVLA	ET(0.007)PHS(0.993)PGVEDAPIAK	TRMT1	S2648	S	15.7308	15.4182	15.6067	15.6074	15.6368	15.5077	15.6611	15.5682	15.6536	aCD3/Unstimulated	-0.00123035	0.990444	aCD3+L2/Unstimulated	0.0424453	0.684462	aCD3+L2/aCD3	0.0436757	0.919756
956	506	A0A087WWP8	IPTADMPKSPFKRRRSMNEIKNLQYLPRTSE	S(1)MNEIKNLQYLPR	RSBN1	S265	S	12.4077	12.6389	12.6173	12.8753	12.9566	12.955	12.4725	12.8111	12.695	aCD3/Unstimulated	0.374321	0.0331656	aCD3+L2/Unstimulated	0.104859	0.380362	aCD3+L2/aCD3	-0.269462	0.292041
957	1837	A0A087WY61	TRSAPASQASLRATSSTQSLARLGSPDYGNS	ATS(0.005)S(0.985)T(0.01)QSLAR	NUMA1	S2651	S	14.999	15.0777	15.1066	15.0417	15.1842	15.0197	15.1592	15.2513	15.2184	aCD3/Unstimulated	0.0207534	0.791526	aCD3+L2/Unstimulated	0.148506	0.0894983	aCD3+L2/aCD3	0.127753	0.490673
958	275	C9J6P4	FLASASASAERSCTPSPDQISHRASLEDAPV	S(0.139)CT(0.871)PS(0.99)PDQISHR	ZC3HAV1	S2652	S	12.8287	12.8368	12.9822	13.1626	13.0598	13.2206	13.0045	12.8628	13.0823	aCD3/Unstimulated	0.265095	0.036491	aCD3+L2/Unstimulated	0.100635	0.299143	aCD3+L2/aCD3	-0.164461	0.460323
959	378	G5E9C0	QKTPSTPRRVTQGAASPGHGIQEKLQVVDKV	VTQGAAS(1)PGHGIQEK	SP110	S2655	S	14.8229	14.8266	14.8975	14.909	14.9851	15.0267	14.9479	14.9516	15.0418	aCD3/Unstimulated	0.124652	0.0983394	aCD3+L2/Unstimulated	0.131451	0.0928751	aCD3+L2/aCD3	0.0067983	0.991527
960	52	O95251-4	RRSARVTRSSARLSQSSQDSSPVRNLQSFGT	S(0.045)S(0.051)ARLS(0.908)QS(0.99)S(0.007)QDS(0.532)S(0.468)PVRNLQSFGTEEPAYSTR	KAT7	S2657	S	13.8525	13.6888	13.9315	14.1065	14.0651	14.3087	14.0888	14.1111	14.2506	aCD3/Unstimulated	0.335807	0.0341785	aCD3+L2/Unstimulated	0.325897	0.0414269	aCD3+L2/aCD3	-0.00990969	0.99191
961	1932	E7EVA0	KPKPIADAKAPEKRASPSKPASAPASRSGSK	AS(0.993)PS(0.007)KPASAPASR	MAP4	S2659	S	15.8568	15.8285	15.8926	15.9513	15.85	16.0171	15.8855	15.8365	15.8845	aCD3/Unstimulated	0.080185	0.262805	aCD3+L2/Unstimulated	0.00956175	0.89999	aCD3+L2/aCD3	-0.0706233	0.772209
962	486	O15169-2	LDEHVQRVLRTPGRQSPGPGHRSPDSGHVAK	T(0.103)PGRQS(0.896)PGPGHRS(0.365)PDS(0.636)GHVAK	AXIN1	S266	S	12.4117	12.3273	12.3406	12.4378	12.3635	12.6773	12.3711	12.2752	12.2213	aCD3/Unstimulated	0.132995	0.208907	aCD3+L2/Unstimulated	-0.070685	0.503284	aCD3+L2/aCD3	-0.20368	0.37065
963	83	A0A0A6YYC7	VSRRRKAEYPRRRRSSPSARPPDVPGQQPQA	RS(0.189)S(0.777)PS(0.034)ARPPDVPGQQPQAAK	ZFP91	S2661	S	14.9901	14.8962	15.0103	14.9818	14.997	14.9047	14.9328	14.9362	14.9019	aCD3/Unstimulated	-0.00437029	0.949695	aCD3+L2/Unstimulated	-0.0418848	0.541698	aCD3+L2/aCD3	-0.0375145	0.887082
964	383	C9J840	PVRTTSRSPVLSRRDSPLQGSGQQNSQAGQR	RDS(1)PLQGSGQQNS(0.032)QAGQRNS(0.91)T(0.045)S(0.01)S(0.002)IEPR	MAP4K4	S2663	S	14.5905	14.5173	14.5773	14.4678	14.6551	14.6407	14.4866	14.5009	14.4971	aCD3/Unstimulated	0.0261811	0.732287	aCD3+L2/Unstimulated	-0.0668328	0.391873	aCD3+L2/aCD3	-0.0930139	0.67646
965	16	Q86U86-8	MGSKRRRATSPSSSVSGDFDDGHHSVSTPGP	AT(0.006)S(0.024)PS(0.111)S(0.938)S(0.931)VS(0.989)GDFDDGHHSVSTPGPSR	PBRM1	S2664	S	14.1586	14.2318	14.3222	14.4491	14.4977	14.5424	14.4198	14.4278	14.5037	aCD3/Unstimulated	0.258812	0.0298435	aCD3+L2/Unstimulated	0.212874	0.0424464	aCD3+L2/aCD3	-0.0459381	0.873884
966	863	H7BXF5	QHVISTEEGDMMETNSTDDEKSTAKSLLVKA	KQQHVISTEEGDMMET(0.008)NS(0.995)T(0.991)DDEKS(0.005)T(0.002)AK	SAP130	S2665	S	13.3301	13.3076	13.4614	14.055	13.7528	14.2798	13.893	13.6709	13.9138	aCD3/Unstimulated	0.662845	0.0255267	aCD3+L2/Unstimulated	0.459557	0.0414269	aCD3+L2/aCD3	-0.203288	0.631376
967	340	E9PB87	SSGNDETPRLPQRNLSLSSSTPPLPSPGRSG	NLS(0.967)LS(0.031)S(0.002)STPPLPSPGR	WIPF1	S267	S	12.4127	12.2686	12.3649	12.5943	12.4776	12.5603	12.4464	12.5875	12.5202	aCD3/Unstimulated	0.195322	0.0436717	aCD3+L2/Unstimulated	0.169299	0.0669641	aCD3+L2/aCD3	-0.026023	0.940745
968	266	Q9Y385	SPRQRRAQQQSQRRLSTSPDVIQGHQPRDNH	RLS(0.987)T(0.012)S(0.001)PDVIQGHQPR	UBE2J1	S2672	S	14.8434	14.7944	14.9745	15.0548	15.0868	15.1136	14.9266	14.9266	14.9826	aCD3/Unstimulated	0.214317	0.0356631	aCD3+L2/Unstimulated	0.0745168	0.322788	aCD3+L2/aCD3	-0.1398	0.39136
969	740	H3BND4	FKRSLRGSDALSETSSVSHIEDLEKVERLSS	GS(0.023)DALS(0.886)ET(0.165)S(0.933)S(0.995)VS(0.999)HIEDLEKVER	PDXDC1	S2673	S	14.044	13.9352	14.181	14.1396	14.072	14.2479	14.2572	14.2175	14.3068	aCD3/Unstimulated	0.0997703	0.285019	aCD3+L2/Unstimulated	0.207139	0.060901	aCD3+L2/aCD3	0.107368	0.701996
970	230	Q7Z417	ESGYTTPKKRKARRNSAKGCENLNIVQDKIM	RNS(1)AKGCENLNIVQDK	NUFIP2	S2674	S	16.0896	16.0358	16.0849	16.2046	16.2038	16.2129	16.0092	15.9003	16.0731	aCD3/Unstimulated	0.136989	0.0786507	aCD3+L2/Unstimulated	-0.0759	0.293708	aCD3+L2/aCD3	-0.212889	0.144361
971	453	Q02790	TEMKEEQKSNTAGSQSQVETEA_________	SNTAGS(0.01)QS(0.99)QVETEA	FKBP4	S2675	S	12.9466	13.0874	13.1472	12.9145	13.1942	13.2296	13.1302	12.9754	13.1823	aCD3/Unstimulated	0.0523968	0.665731	aCD3+L2/Unstimulated	0.0355856	0.781555	aCD3+L2/aCD3	-0.0168112	0.987115
972	394	Q86X95	RSHGREERSRRSRSRSPGSYKQRETRKRAQR	S(1)RS(0.997)RS(0.99)PGS(0.012)YK	CIR1	S2676	S	14.7203	14.6359	14.7806	14.6986	14.6	14.7811	14.896	14.8649	14.8319	aCD3/Unstimulated	-0.0190336	0.813898	aCD3+L2/Unstimulated	0.15197	0.0894983	aCD3+L2/aCD3	0.171003	0.310413
973	270	H0YLH9	ESQGPVLKMPSQRARSFPLTRSQSCETKLLD	ARS(0.992)FPLT(0.008)R	IL16	S268	S	12.4231	12.3027	12.4173	12.619	12.8022	12.751	12.6334	12.6553	12.689	aCD3/Unstimulated	0.343037	0.0239846	aCD3+L2/Unstimulated	0.278178	0.0347978	aCD3+L2/aCD3	-0.0648593	0.82435
974	28	H0YBW3	IENQHQGAQDTSDLMSPSKRSSQKYIIEGLT	STQIENQHQGAQDT(0.002)S(0.001)DLMS(0.937)PS(0.06)KR	INTS10	S2680	S	12.7342	12.7857	12.7936	12.9899	12.8761	13.0806	12.8687	12.7883	12.941	aCD3/Unstimulated	0.211017	0.0424034	aCD3+L2/Unstimulated	0.0948195	0.267581	aCD3+L2/aCD3	-0.116197	0.591911
975	64	E7EXA6	PRTFEEALARGDAASSPAPAASVGSSQGGAR	GDAAS(0.236)S(0.764)PAPAASVGSSQGGAR	CHTF18	S2683	S	14.1652	14.2976	14.2413	14.2899	14.2571	14.4162	14.3866	14.306	14.4348	aCD3/Unstimulated	0.0863898	0.287838	aCD3+L2/Unstimulated	0.141109	0.110789	aCD3+L2/aCD3	0.054719	0.847636
976	738	Q9ULW0	GLEIKSSDQPLTVPVSPKFSTRFHC______	SSDQPLT(0.001)VPVS(0.999)PK	TPX2	S2684	S	14.6732	14.6368	14.6812	14.9171	14.8685	15.0779	14.8653	14.8847	14.9662	aCD3/Unstimulated	0.290806	0.0298435	aCD3+L2/Unstimulated	0.241698	0.0414269	aCD3+L2/aCD3	-0.0491075	0.873884
977	475	Q03111	PQKPPPPNSKVSGRRSPESCSKPEKILKKGT	RS(1)PESCSKPEK	MLLT1	S2686	S	14.191	14.248	14.3464	14.2856	14.2109	14.3034	14.4621	14.3035	14.519	aCD3/Unstimulated	0.00482297	0.958497	aCD3+L2/Unstimulated	0.166368	0.0919469	aCD3+L2/aCD3	0.161545	0.421807
978	1408	Q02880-2	KASPITNDGEDEFVPSDGLDKDEYTFSPGKS	VKAS(0.963)PIT(0.037)NDGEDEFVPS(1)DGLDKDEYTFSPGK	TOP2B	S2689	S	11.7923	11.8403	12.1111	12.2424	12.1845	12.5586	12.523	12.3716	12.4108	aCD3/Unstimulated	0.413972	0.0356631	aCD3+L2/Unstimulated	0.520579	0.0333462	aCD3+L2/aCD3	0.106606	0.839263
979	188	Q99549	AKAGKLKDKSKPDLESSLESLVFDLRTKKRI	SKPDLES(1)S(1)LES(1)LVFDLR	MPHOSPH8	S2690	S	10.3656	9.62825	10.8169	10.8436	10.4528	11.0701	10.7227	10.7699	10.9085	aCD3/Unstimulated	0.518589	0.130918	aCD3+L2/Unstimulated	0.530111	0.130398	aCD3+L2/aCD3	0.0115223	0.999459
980	284	Q92674-2	WKTALLAVKQRNRGPSPEPLKLMLGPANVRP	NRGPS(1)PEPLK	CENPI	S2693	S	14.5602	14.4694	14.6393	14.6609	14.6713	14.7863	14.6423	14.5782	14.7344	aCD3/Unstimulated	0.149844	0.0990971	aCD3+L2/Unstimulated	0.0953277	0.271435	aCD3+L2/aCD3	-0.0545159	0.855306
981	37	Q96E09	EGGGSGGGGGLRRSNSAPLIHGLSDTSPVFQ	S(0.181)NS(0.819)APLIHGLSDTSPVFQAEAPSAR	FAM122A	S2694	S	15.182	15.1858	15.2957	15.2631	15.2908	15.4747	15.3286	15.3691	15.4301	aCD3/Unstimulated	0.12171	0.173441	aCD3+L2/Unstimulated	0.154765	0.104231	aCD3+L2/aCD3	0.0330551	0.924667
982	276	E9PB87	DDKPPPPPPPVGNRPSIHREAVPPPPPQNNK	ALDDKPPPPPPPVGNRPS(1)IHR	WIPF1	S2695	S	13.3938	13.2615	13.4635	13.6216	13.5983	13.7488	13.6965	13.622	13.8391	aCD3/Unstimulated	0.283334	0.0356631	aCD3+L2/Unstimulated	0.346324	0.0347978	aCD3+L2/aCD3	0.0629908	0.856503
983	3175	P49454	EPTTKSVPVNNLPERSPTDSPREGLRVKRGR	SVPVNNLPERS(0.99)PT(0.039)DS(0.971)PREGLR	CENPF	S2697	S	15.4125	15.316	15.4809	15.5379	15.4527	15.6385	15.498	15.5257	15.5925	aCD3/Unstimulated	0.139855	0.115913	aCD3+L2/Unstimulated	0.135577	0.132121	aCD3+L2/aCD3	-0.00427815	0.999459
984	736	Q7Z6E9-2	RSRSRSPPYRRYHSRSRSPQAFRGQSPNKRN	Y(0.003)HS(1)RS(1)RS(0.998)PQAFR	RBBP6	S2699	S	14.0367	14.0403	14.0775	14.1282	14.1432	14.1868	14.149	14.1714	14.2069	aCD3/Unstimulated	0.101239	0.111989	aCD3+L2/Unstimulated	0.124265	0.0723883	aCD3+L2/aCD3	0.0230263	0.924667
985	460	Q53ET0	RRSQQQLPKQFSPTMSPTLSSITQGVPLDTS	QFS(0.761)PT(0.429)MS(0.696)PT(0.052)LS(0.021)S(0.02)IT(0.02)QGVPLDTSK	CRTC2	S27	S	9.54933	10.0443	10.1723	10.1371	10.1733	10.578	10.0209	10.4048	10.6659	aCD3/Unstimulated	0.374172	0.152251	aCD3+L2/Unstimulated	0.441905	0.109451	aCD3+L2/aCD3	0.0677326	0.951597
986	226	J3KR33	RKRKKKEKKKKKNRHSPDHPGMGSSQASSSS	NRHS(1)PDHPGMGSSQASSSSSLR	MED19	S270	S	12.4267	12.4143	12.3526	12.3581	12.4187	12.5118	12.3244	12.3271	12.3062	aCD3/Unstimulated	0.0316538	0.64857	aCD3+L2/Unstimulated	-0.0786297	0.268459	aCD3+L2/aCD3	-0.110284	0.509194
987	547	Q9H1B7	PSGRGAAASLRKRKASPEPPDSAEGALKLGE	KAS(1)PEPPDSAEGALKLGEEQQR	IRF2BPL	S2702	S	14.7175	14.6728	14.7842	15.0539	14.8939	15.1685	14.9569	14.8741	15.0482	aCD3/Unstimulated	0.313911	0.0331656	aCD3+L2/Unstimulated	0.234903	0.0527419	aCD3+L2/aCD3	-0.0790074	0.82743
988	2018	Q9UQ35	RRRSRSRTSPVTRRRSRSRTPPAIRRRSRSR	S(1)RS(1)RT(1)PPAIR	SRRM2	S2703	S	13.8998	13.9035	14.0128	14.1136	14.0524	14.122	13.9952	13.9476	14.0059	aCD3/Unstimulated	0.157275	0.050493	aCD3+L2/Unstimulated	0.0441701	0.518657	aCD3+L2/aCD3	-0.113104	0.476835
989	44	C9JBA9	KTPAKKHVRLQERRGSNVALMLDVRSLGAVE	RGS(1)NVALMLDVR	PTPN7	S2707	S	13.9436	14.0289	14.0735	13.8522	14.1288	13.8799	13.8862	13.9102	14.0197	aCD3/Unstimulated	-0.0616794	0.540668	aCD3+L2/Unstimulated	-0.0766057	0.458922	aCD3+L2/aCD3	-0.0149263	0.985603
990	171	Q8N9T8	EQKQLKESFRAFVEDSEDEDGAGEGGSSLLQ	AFVEDS(1)EDEDGAGEGGSSLLQK	KRI1	S2708	S	13.563	13.4386	13.5961	13.9252	13.7011	13.9386	13.8514	13.9499	14.0365	aCD3/Unstimulated	0.322384	0.0331656	aCD3+L2/Unstimulated	0.413384	0.0280081	aCD3+L2/aCD3	0.0910003	0.807023
991	651	O60293-2	LANKRAFKPEETSSNSDPPSPPVLNNSHPVP	AFKPEET(0.004)S(0.013)S(0.045)NS(0.938)DPPS(1)PPVLNNSHPVPR	ZFC3H1	S2709	S	15.1403	15.0545	15.2623	15.5604	15.4626	15.6166	15.3693	15.4049	15.3833	aCD3/Unstimulated	0.394155	0.018225	aCD3+L2/Unstimulated	0.233465	0.0424857	aCD3+L2/aCD3	-0.16069	0.385932
992	118	Q8NDX1-2	DAPPWGSGVELTHLGSPSAQREHRQNTASPG	ATDPPESTRQDAPPWGSGVELT(0.025)HLGS(0.837)PS(0.138)AQR	PSD4	S271	S	12.432	12.4972	12.6932	12.5795	12.618	12.7968	12.5857	12.6886	12.7154	aCD3/Unstimulated	0.123944	0.246115	aCD3+L2/Unstimulated	0.122421	0.259974	aCD3+L2/aCD3	-0.00152297	0.999563
993	655	O60293-2	RAFKPEETSSNSDPPSPPVLNNSHPVPRSNL	AFKPEET(0.004)S(0.013)S(0.045)NS(0.938)DPPS(1)PPVLNNSHPVPR	ZFC3H1	S2710	S	15.4395	15.3977	15.5617	15.8522	15.7638	15.9132	15.6941	15.7318	15.7363	aCD3/Unstimulated	0.376758	0.0181719	aCD3+L2/Unstimulated	0.254428	0.0380364	aCD3+L2/aCD3	-0.12233	0.518465
994	492	A0A0A0MS49	NLDMEAALQPLGQAKSLEDLRAPKDLREQPG	S(1)LEDLRAPK	DENND1A	S2712	S	13.5457	13.5735	13.6432	13.4749	13.437	13.6656	13.7742	13.648	13.7264	aCD3/Unstimulated	-0.0616434	0.483163	aCD3+L2/Unstimulated	0.128751	0.167481	aCD3+L2/aCD3	0.190394	0.313323
995	718	Q14684-2	PLHGVLKTPTSSPASSPLVAKKPLTTTPRRR	T(0.007)PT(0.031)S(0.152)S(0.799)PAS(0.196)S(0.815)PLVAK	RRP1B	S2713	S	12.7447	12.531	12.9492	13.1122	13.047	13.1447	12.9517	13.0054	13.1039	aCD3/Unstimulated	0.359623	0.0356631	aCD3+L2/Unstimulated	0.278672	0.0570845	aCD3+L2/aCD3	-0.0809512	0.848331
996	467	P30414	KQTKKRRILIPSDIESSKSSTRRMKSSCDRE	ILIPS(1)DIES(0.995)S(0.094)KS(0.892)S(0.573)T(0.446)RR	NKTR	S2714	S	13.4805	13.4601	13.6943	13.8826	13.563	13.9142	13.8563	13.713	13.8219	aCD3/Unstimulated	0.241609	0.0851328	aCD3+L2/Unstimulated	0.252085	0.0836783	aCD3+L2/aCD3	0.0104763	0.994364
997	1956	P35580	SGRRQLHLEGASLELSDDDTESKTSDVNETQ	QLHLEGAS(1)LELS(1)DDDTESKTSDVNETQPPQSE	MYH10	S2715	S	14.1828	14.188	14.3531	14.4386	14.4535	14.5205	14.3974	14.4491	14.485	aCD3/Unstimulated	0.229573	0.0356631	aCD3+L2/Unstimulated	0.202568	0.0471038	aCD3+L2/aCD3	-0.0270047	0.937313
998	763	Q13136-2	ALRLDRLHKGALHTVSHEDIRDIRNSTGSQD	GALHT(0.001)VS(0.999)HEDIRDIR	PPFIA1	S2716	S	12.336	12.288	12.356	12.2446	12.1594	12.2164	11.99	12.1042	12.2847	aCD3/Unstimulated	-0.119858	0.207109	aCD3+L2/Unstimulated	-0.200355	0.0670527	aCD3+L2/aCD3	-0.0804967	0.812499
999	127	Q5QP22	IGLPHSIKLSRRRSRSKSPFRKDKSPVREPI	S(1)KS(1)PFRK	RBM39	S2717	S	14.2824	14.3632	14.3625	14.1215	13.7368	14.4259	15.1303	14.7786	14.6216	aCD3/Unstimulated	-0.241273	0.25942	aCD3+L2/Unstimulated	0.507467	0.0525404	aCD3+L2/aCD3	0.748741	0.099442
1000	84	O43561	SYPPLSQPDLLPIPRSPQPLGGSHRTPSSRR	S(1)PQPLGGSHR	LAT	S272	S	12.4346	12.6271	12.5084	12.6018	12.6127	12.6104	12.6221	12.5787	12.5249	aCD3/Unstimulated	0.0849441	0.263995	aCD3+L2/Unstimulated	0.0518847	0.499671	aCD3+L2/aCD3	-0.0330594	0.918147
1001	834	Q12872	RREERSVPTAYRVSRSPGASRKRTRSRSPHE	SVPTAYRVS(0.995)RS(0.952)PGAS(0.053)R	SFSWAP	S2721	S	14.7567	14.6275	14.732	14.8471	14.8539	14.7775	14.8377	14.795	14.8449	aCD3/Unstimulated	0.120784	0.100286	aCD3+L2/Unstimulated	0.120505	0.108048	aCD3+L2/aCD3	-0.000279317	0.999563
1002	315	Q9NPI6-2	NSTMMQAVKTTPRQRSPLLNQPVPELSHASL	QRS(1)PLLNQPVPELSHASLIANQSPFR	DCP1A	S2722	S	13.4012	13.3789	13.5839	13.6802	13.6883	13.8522	13.7503	13.5758	13.8545	aCD3/Unstimulated	0.285539	0.0416407	aCD3+L2/Unstimulated	0.272183	0.0507216	aCD3+L2/aCD3	-0.0133561	0.987991
1003	354	Q14669-3	AKLASLRKSTKKRSESPPAELPSLRRSTRQK	S(0.014)ES(0.986)PPAELPSLRR	TRIP12	S2723	S	13.3669	13.3257	13.4052	13.4576	13.4299	13.5352	13.5119	13.2707	13.487	aCD3/Unstimulated	0.108322	0.232225	aCD3+L2/Unstimulated	0.0572392	0.529305	aCD3+L2/aCD3	-0.0510827	0.882969
1004	973	Q96EV2	DTKPGVKRTVTHRTNSGGGDGPHISSKVRVI	T(0.003)NS(0.997)GGGDGPHISSK	RBM33	S2724	S	16.0348	16.0506	16.1401	16.3823	16.2499	16.6048	16.3026	16.0652	16.4559	aCD3/Unstimulated	0.337151	0.046244	aCD3+L2/Unstimulated	0.199388	0.174033	aCD3+L2/aCD3	-0.137762	0.774252
1005	809	Q9BTC0	PRQEAIPDLEDSPPVSDSEEQQESARAVPEK	QEAIPDLEDS(1)PPVS(0.996)DS(0.004)EEQQESAR	DIDO1	S2725	S	15.1539	15.1991	15.325	15.307	15.3983	15.2346	15.2567	15.3539	15.3329	aCD3/Unstimulated	0.0872754	0.293727	aCD3+L2/Unstimulated	0.0884906	0.298211	aCD3+L2/aCD3	0.00121526	0.999563
1006	280	O14745	QKENSREALAEAALESPRPALVRSASSDTSE	EALAEAALES(1)PRPALVR	SLC9A3R1	S2727	S	13.358	13.1421	13.3405	13.3896	13.4295	13.4236	13.3629	13.5122	13.4565	aCD3/Unstimulated	0.134029	0.140865	aCD3+L2/Unstimulated	0.163665	0.0936288	aCD3+L2/aCD3	0.0296363	0.939286
1007	87	P62995	RSRSRSHRRSRSRSYSRDYRRRHSHSHSPMS	S(0.998)RS(0.989)Y(0.017)S(0.994)RDY(0.001)R	TRA2B	S2729	S	15.1512	15.2175	15.1587	15.1574	15.2176	15.2301	15.2477	15.213	15.2561	aCD3/Unstimulated	0.0258879	0.675465	aCD3+L2/Unstimulated	0.063113	0.318087	aCD3+L2/aCD3	0.0372251	0.873884
1008	731	P35611	SKKKKKFRTPSFLKKSKKKSDS_________	T(0.818)PS(0.183)FLKKS(0.999)K	ADD1	S273	S	12.4614	12.3186	12.3565	13.2027	12.7173	13.2873	12.8361	12.7549	12.7357	aCD3/Unstimulated	0.690229	0.0254111	aCD3+L2/Unstimulated	0.396723	0.0499363	aCD3+L2/aCD3	-0.293506	0.422887
1009	83	P62995	YTRSRSRSRSHRRSRSRSYSRDYRRRHSHSH	S(0.998)RS(0.989)Y(0.017)S(0.994)RDY(0.001)R	TRA2B	S2730	S	15.3268	15.3826	15.3208	15.3554	15.4182	15.4138	15.3912	15.3867	15.4253	aCD3/Unstimulated	0.0523945	0.385053	aCD3+L2/Unstimulated	0.0576892	0.353724	aCD3+L2/aCD3	0.00529471	0.992433
1010	457	Q2TB10	NTPAAQKNKVKQDSESPKSTSPSAAGGQQKT	VKQDS(0.069)ES(0.93)PKS(0.073)T(0.583)S(0.343)PS(0.001)AAGGQQK	ZNF800	S2732	S	14.9451	14.8465	14.942	15.4333	15.1207	15.5809	15.2444	15.114	15.1448	aCD3/Unstimulated	0.467125	0.0298435	aCD3+L2/Unstimulated	0.256562	0.0839499	aCD3+L2/aCD3	-0.210562	0.502489
1011	469	Q9BRZ2	GGRPNKKKKFKGRLKSISREPSPALGPNLDG	LKS(1)IS(1)REPS(1)PALGPNLDGSGLLPR	TRIM56	S2733	S	13.4594	13.3944	13.5972	13.6223	13.3945	13.7225	13.6838	13.6728	13.6504	aCD3/Unstimulated	0.0961116	0.371793	aCD3+L2/Unstimulated	0.185328	0.116295	aCD3+L2/aCD3	0.0892162	0.82435
1012	36	P18858-3	SPVKRPGRKAARVLGSEGEEEDEALSPAKGQ	VLGS(1)EGEEEDEALS(1)PAK	LIG1	S2736	S	12.9886	13.127	13.028	13.3232	13.1052	13.609	13.4426	13.4826	13.4769	aCD3/Unstimulated	0.297942	0.0586114	aCD3+L2/Unstimulated	0.41953	0.0401577	aCD3+L2/aCD3	0.121588	0.805683
1013	57	O00264-2	LYKIVRGDQPAASGDSDDDEPPPLPRLKRRD	IVRGDQPAASGDS(1)DDDEPPPLPR	PGRMC1	S2738	S	13.9879	13.867	14.0747	14.2843	14.166	14.5651	14.1954	14.1405	14.1608	aCD3/Unstimulated	0.361907	0.0356631	aCD3+L2/Unstimulated	0.189041	0.146436	aCD3+L2/aCD3	-0.172866	0.586044
1014	1378	Q9UQ35	LETDPSLDMKEQSTRSSGHSSSELSPDAVEK	S(0.725)S(0.275)GHS(0.984)S(0.015)SELS(1)PDAVEK	SRRM2	S2739	S	11.1735	11.039	11.2411	11.3368	11.4275	11.7301	11.7836	11.7475	11.4791	aCD3/Unstimulated	0.346955	0.0470174	aCD3+L2/Unstimulated	0.518876	0.0347978	aCD3+L2/aCD3	0.171921	0.690002
1015	834	Q9UQ35	SSPPPKQKSKTPSRQSHSSSSPHPKVKSGTP	S(0.012)KT(0.018)PS(0.118)RQS(0.708)HS(0.196)S(0.945)S(0.277)S(0.727)PHPK	SRRM2	S274	S	12.4626	12.4555	12.503	12.9387	12.6924	12.9495	12.8124	12.788	12.9092	aCD3/Unstimulated	0.38645	0.0260018	aCD3+L2/Unstimulated	0.362825	0.0306792	aCD3+L2/aCD3	-0.0236248	0.957293
1016	335	Q8IY81	AKKLKEQAKALDISLSSGEEDEGDEEDSTAG	ALDIS(0.02)LS(0.986)S(0.995)GEEDEGDEEDSTAGTTK	FTSJ3	S2741	S	12.5175	12.8113	12.9375	12.9192	12.6186	13.0282	13.267	13.2482	13.1208	aCD3/Unstimulated	0.0998712	0.521986	aCD3+L2/Unstimulated	0.456536	0.0418822	aCD3+L2/aCD3	0.356665	0.294334
1017	90	A0A0D9SFB3	RSDSRGKSSFFSDRGSGSRGRFDDRGRSDYD	SSFFSDRGS(0.997)GS(0.003)R	DDX3X	S2744	S	15.0834	15.092	15.1009	15.3013	15.2383	15.2618	15.2299	15.2594	15.3491	aCD3/Unstimulated	0.175032	0.0381074	aCD3+L2/Unstimulated	0.187353	0.0418822	aCD3+L2/aCD3	0.0123208	0.974033
1018	671	P46100-2	MDNQGHKNLKTSQEGSSDDAERKQERETFSS	TSQEGS(1)S(1)DDAERKQER	ATRX	S2745	S	15.0879	15.1482	15.2553	15.2452	15.1438	15.3664	15.3871	15.2413	15.3502	aCD3/Unstimulated	0.0880045	0.343694	aCD3+L2/Unstimulated	0.162384	0.110888	aCD3+L2/aCD3	0.07438	0.828975
1019	28	Q9HCG8	GHDRRENLNSYQRNSSPEDRYEEQERSPRDR	NS(0.01)S(0.99)PEDRYEEQERS(1)PR	CWC22	S2747	S	14.0031	13.891	14.0624	14.0281	14.0238	14.0207	14.101	14.0487	14.0406	aCD3/Unstimulated	0.0386679	0.582964	aCD3+L2/Unstimulated	0.0779358	0.281718	aCD3+L2/aCD3	0.0392679	0.887082
1020	103	F8WE49	ARNHLLQFALESPAKSPASSSSKNLAVKVYT	NHLLQFALES(1)PAKS(0.999)PAS(0.001)SSSK	RAD18	S2748	S	12.5638	12.4786	12.855	12.7947	12.6964	12.9067	12.6615	12.7492	12.7746	aCD3/Unstimulated	0.166787	0.183203	aCD3+L2/Unstimulated	0.095953	0.441857	aCD3+L2/aCD3	-0.0708341	0.882969
1021	351	A0A087WZ32	GSAPGVLPSSRIRHRSEPQHPKEKPFMFNLD	HRS(1)EPQHPK	PLEKHA2	S275	S	12.4627	12.3048	12.3902	11.9644	11.8779	11.9261	12.2095	12.0671	11.9029	aCD3/Unstimulated	-0.463135	0.0213367	aCD3+L2/Unstimulated	-0.326102	0.0380364	aCD3+L2/aCD3	0.137033	0.607686
1022	949	O60293-2	EQDRFGPNKMMRLDSSPVSSPRKHSAELIAM	LDS(0.127)S(0.873)PVS(0.794)S(0.206)PR	ZFC3H1	S2750	S	14.8928	14.9112	14.9275	15.0644	14.9502	15.3033	15.0534	15.0662	15.1453	aCD3/Unstimulated	0.195491	0.0869747	aCD3+L2/Unstimulated	0.177794	0.116866	aCD3+L2/aCD3	-0.0176968	0.979332
1023	280	A0A0J9YYD9	CGGRVCPRPEAQRDPSQSPRATAGED_____	VCPRPEAQRDPS(1)QS(1)PR	Unknown	S2751	S	14.7164	14.5085	14.5543	14.6406	14.7761	14.6346	14.572	14.5456	14.6328	aCD3/Unstimulated	0.0907174	0.298	aCD3+L2/Unstimulated	-0.00960553	0.919589	aCD3+L2/aCD3	-0.100323	0.701996
1024	1184	O14497-2	PHSQIPPLPGMSRSNSVGIQDAFNDGSDSTF	S(0.007)NS(0.993)VGIQDAFNDGSDSTFQKR	ARID1A	S2753	S	15.0253	15.0502	15.1306	15.3367	15.3124	15.3981	15.2057	15.2901	15.2853	aCD3/Unstimulated	0.280371	0.0260018	aCD3+L2/Unstimulated	0.191676	0.0425097	aCD3+L2/aCD3	-0.0886955	0.64102
1025	182	Q9Y3P8	ELYASVCAQTRRARASFPDQAYANSQPAAS_	ARAS(1)FPDQAYANSQPAAS	SIT1	S2754	S	14.8262	14.6572	14.8779	14.8263	14.9622	14.9836	14.8676	14.8338	14.934	aCD3/Unstimulated	0.136977	0.146344	aCD3+L2/Unstimulated	0.0913829	0.324598	aCD3+L2/aCD3	-0.0455942	0.895582
1026	207	H0YKH0	RERESSANNSVSPSESLRASEKHRGSADYSM	ESSANNS(0.001)VS(0.986)PS(0.013)ES(0.999)LRASEK	LITAF	S2756	S	14.7831	14.6378	14.8191	14.7935	14.7324	14.9219	14.7487	14.7995	14.7521	aCD3/Unstimulated	0.0692547	0.415556	aCD3+L2/Unstimulated	0.0200639	0.829573	aCD3+L2/aCD3	-0.0491908	0.882969
1027	373	A0A0A0MRT2	VSPRSLQRSSSQRSPSPGPNHTSNSSNASNA	SSS(0.002)QRS(0.998)PS(0.998)PGPNHT(0.001)SNSSNASNATVVPQNSSAR	WAC	S2757	S	15.1925	15.1213	15.2517	15.3023	15.3292	15.3617	15.2334	15.1516	15.3045	aCD3/Unstimulated	0.142579	0.0811627	aCD3+L2/Unstimulated	0.0413643	0.582553	aCD3+L2/aCD3	-0.101215	0.607686
1028	415	P31749-2	DSERRPHFPQFSYSASGTA____________	RPHFPQFS(0.472)YS(0.528)AS(1)GT(1)A	AKT1	S2759	S	14.2644	14.1585	14.4124	14.364	14.4466	14.6335	14.3515	14.3805	14.6418	aCD3/Unstimulated	0.20288	0.133243	aCD3+L2/Unstimulated	0.179455	0.183229	aCD3+L2/aCD3	-0.0234241	0.97409
1029	576	H8Y6P7	PSSEASEHHPRHRVSSQAEDTSSSFDNLFID	HRVS(0.21)S(0.789)QAEDTSSSFDNLFIDR	GCOM1	S276	S	12.4654	12.4242	12.5414	12.7864	12.7583	13.203	12.8557	12.8849	12.8113	aCD3/Unstimulated	0.438953	0.0321781	aCD3+L2/Unstimulated	0.373652	0.0428093	aCD3+L2/aCD3	-0.0653019	0.896784
1030	850	E9PGC8	PEVPEEQGSKDRGLDSGAETEEEKDTWEEKK	GLDS(1)GAET(1)EEEKDTWEEK	MAP1A	S2760	S	12.9586	13.0358	12.9271	13.328	13.0838	13.381	13.278	13.3585	13.4154	aCD3/Unstimulated	0.290452	0.0359924	aCD3+L2/Unstimulated	0.37682	0.0333319	aCD3+L2/aCD3	0.086368	0.819727
1031	100	Q9BW71	PCSDPERKRFRFNSESESGSEASSPDYFGPP	FRFNS(1)ES(1)ES(0.992)GS(0.008)EASSPDYFGPPAK	HIRIP3	S2764	S	12.4549	12.4653	12.8031	12.8232	12.7882	13.1589	12.9538	12.9687	12.9241	aCD3/Unstimulated	0.348971	0.0469859	aCD3+L2/Unstimulated	0.374417	0.0472776	aCD3+L2/aCD3	0.0254458	0.976523
1032	77	Q5T200-2	GPSPRGKGYSSNYRRSPERPTGDLRERMKNK	S(0.997)PERPT(0.003)GDLR	ZC3H13	S2765	S	13.7675	13.8842	13.9029	13.7246	13.7819	13.8555	14.0565	13.8115	13.8536	aCD3/Unstimulated	-0.0642063	0.495815	aCD3+L2/Unstimulated	0.0556569	0.565481	aCD3+L2/aCD3	0.119863	0.657538
1033	263	Q15059-2	TTTPTTSAITASRSESPPPLSDPKQAKVVAR	S(0.062)ES(0.938)PPPLSDPK	BRD3	S2766	S	14.9239	14.9154	15.0634	15.2596	15.0164	15.4747	15.3042	15.1628	15.3373	aCD3/Unstimulated	0.282669	0.0650481	aCD3+L2/Unstimulated	0.300574	0.060901	aCD3+L2/aCD3	0.0179041	0.987629
1034	185	A8MV53	RLQDISELLATGAGLSESEAEPDGDHNITEL	LQDISELLATGAGLS(1)ES(1)EAEPDGDHNITELPQAVAGR	PPAN	S2767	S	11.5499	11.4564	12.517	12.621	12.4949	12.7655	12.5975	12.6752	12.6969	aCD3/Unstimulated	0.786036	0.0381074	aCD3+L2/Unstimulated	0.815421	0.0424857	aCD3+L2/aCD3	0.0293853	0.990132
1035	313	P38159-2	DDYSSSRDGYGGSRDSYSSSRSDLYSSGRDR	DGYGGS(0.003)RDS(0.995)YS(0.001)SSR	RBMX	S2769	S	16.0753	16.0708	16.0791	15.9694	16.1125	16.0645	16.1128	16.033	16.0217	aCD3/Unstimulated	-0.0262484	0.705895	aCD3+L2/Unstimulated	-0.0192224	0.794798	aCD3+L2/aCD3	0.007026	0.990132
1036	2161	P46100-2	LEDIISAVWKENMNLSEAQVQALALSRQASQ	ENMNLS(1)EAQVQALALSR	ATRX	S277	S	12.4696	12.6632	12.6758	11.7982	12.6094	11.2645	12.2936	12.2147	12.0927	aCD3/Unstimulated	-0.712148	0.0617041	aCD3+L2/Unstimulated	-0.402486	0.238515	aCD3+L2/aCD3	0.309662	0.797317
1037	50	Q13610-2	LIAEAKEKLQEEGGGSDEEETGSPSEDGMQS	LQEEGGGS(1)DEEETGSPSEDGMQSAR	PWP1	S2771	S	13.5564	13.4289	13.8929	13.5199	13.5663	13.4662	13.7703	13.6429	13.4693	aCD3/Unstimulated	-0.108614	0.453208	aCD3+L2/Unstimulated	0.00143732	0.993187	aCD3+L2/aCD3	0.110051	0.839263
1038	58	C9J0I9	EEGGVDAKDTSATSQSVNGSPQAEQPSLEST	DTSAT(0.005)S(0.028)QS(0.967)VNGS(1)PQAEQPSLESTSK	ZC3HC1	S2772	S	14.0129	14.142	14.1138	14.2245	14.2569	14.2756	14.2341	14.3392	14.3145	aCD3/Unstimulated	0.162843	0.0513275	aCD3+L2/Unstimulated	0.206407	0.0416334	aCD3+L2/aCD3	0.043564	0.873525
1039	571	H7BXH2	EACCKERIQQFDDGGSDEEDIWEEKHIAFTP	IQQFDDGGS(1)DEEDIWEEKHIAFTPESQR	PPP6R3	S2776	S	13.1819	13.2831	13.3779	13.6189	13.2847	13.6997	13.5762	13.5117	13.4875	aCD3/Unstimulated	0.253469	0.0754079	aCD3+L2/Unstimulated	0.244188	0.090416	aCD3+L2/aCD3	-0.00928111	0.996672
1040	724	A9Z1X7	VRRGASSSPQRRQSPSPSTRPIRRVSRTPEP	QS(1)PS(0.997)PS(0.002)T(0.001)RPIR	SRRM1	S2777	S	15.2828	15.3671	15.4434	15.2228	15.3539	15.2813	15.3317	15.3257	15.3949	aCD3/Unstimulated	-0.0784181	0.302381	aCD3+L2/Unstimulated	-0.0136723	0.870216	aCD3+L2/aCD3	0.0647458	0.817791
1041	1554	Q5UIP0	RRASQGLLSSIENSESDSSEAKEEGSRKKRS	ASQGLLSSIENS(0.999)ES(0.995)DS(0.004)S(0.001)EAKEEGSR	RIF1	S2778	S	15.1252	14.9339	15.147	15.2905	15.1303	15.4293	15.2403	15.2562	15.2722	aCD3/Unstimulated	0.214687	0.0702188	aCD3+L2/Unstimulated	0.187554	0.105527	aCD3+L2/aCD3	-0.0271327	0.956252
1042	566	Q14C86-3	DENKLHGKPDKTLRFSLCSDNLEGISEGPSN	T(0.044)LRFS(0.956)LCS(1)DNLEGISEGPSNR	GAPVD1	S278	S	12.4697	12.3516	12.6742	12.7855	12.7354	13.0202	12.8293	12.7761	12.9368	aCD3/Unstimulated	0.348545	0.036491	aCD3+L2/Unstimulated	0.348904	0.0428093	aCD3+L2/aCD3	0.000359287	0.999563
1043	30	H0Y579	QEKPAEKPAETPVATSPTATDSTSGDSSRSN	QEKPAEKPAETPVAT(0.009)S(0.99)PT(0.001)ATDSTSGDSSR	RAD23B	S2782	S	14.1893	14.0431	14.2377	14.329	14.1267	14.422	14.4376	14.3218	14.2626	aCD3/Unstimulated	0.135907	0.225407	aCD3+L2/Unstimulated	0.184016	0.122693	aCD3+L2/aCD3	0.0481094	0.918204
1044	470	P30414	KKRRILIPSDIESSKSSTRRMKSSCDRERSS	ILIPS(1)DIES(0.99)S(0.026)KS(0.982)S(0.874)T(0.128)RR	NKTR	S2784	S	13.0535	12.894	13.1224	13.3961	13.0477	13.524	13.2234	13.1691	13.2324	aCD3/Unstimulated	0.299311	0.0629151	aCD3+L2/Unstimulated	0.184982	0.205955	aCD3+L2/aCD3	-0.114328	0.824597
1045	471	P30414	KRRILIPSDIESSKSSTRRMKSSCDRERSSR	ILIPS(1)DIES(0.989)S(0.075)KS(0.936)S(0.879)T(0.121)RR	NKTR	S2785	S	13.5148	13.3974	13.6477	13.898	13.5366	13.9715	13.7791	13.6286	13.7598	aCD3/Unstimulated	0.282103	0.0741042	aCD3+L2/Unstimulated	0.202534	0.173256	aCD3+L2/aCD3	-0.0795688	0.884454
1046	119	P55884	QGEAPGEQARDERSDSRAQAVSEDAGGNEGR	S(0.004)DS(0.996)RAQAVSEDAGGNEGR	EIF3B	S2786	S	14.4806	14.551	14.5676	14.2116	14.6542	14.0762	14.0303	14.1321	14.1986	aCD3/Unstimulated	-0.219101	0.180636	aCD3+L2/Unstimulated	-0.412759	0.0471038	aCD3+L2/aCD3	-0.193658	0.676862
1047	303	Q06546	NSSAKAAKVQRAPRISGEDRSSPGNRTGNNG	APRIS(1)GEDR	GABPA	S2787	S	13.3968	13.4172	13.424	13.4704	13.5495	13.5348	13.534	13.4826	13.5625	aCD3/Unstimulated	0.105603	0.111206	aCD3+L2/Unstimulated	0.113696	0.0992066	aCD3+L2/aCD3	0.00809293	0.987991
1048	86	D6R9K7	KNKSKTSTKLHVGNISPTCTNKELRAKFEEY	LHVGNIS(1)PTCTNK	RBM4	S2788	S	15.9654	15.788	15.9768	15.9409	15.9461	15.9608	16.0306	15.9373	15.9954	aCD3/Unstimulated	0.0392026	0.614791	aCD3+L2/Unstimulated	0.0776972	0.32971	aCD3+L2/aCD3	0.0384946	0.896784
1049	466	O60825	NNFPKNQTPVRMRRNSFTPLSSSNTIRRPRN	RNS(1)FTPLSSSNTIR	PFKFB2	S2789	S	14.7609	14.6698	14.7621	14.8502	14.946	15.0004	14.7426	14.812	14.8266	aCD3/Unstimulated	0.201296	0.0377485	aCD3+L2/Unstimulated	0.0627821	0.403817	aCD3+L2/aCD3	-0.138514	0.400847
1050	1210	Q5T200-2	NRSNRSHTSGRLRSPSNDSAHRSGDDQSGRK	LRS(1)PS(1)NDS(0.999)AHRS(0.001)GDDQSGR	ZC3H13	S2792	S	15.3165	15.3312	15.383	15.2161	15.3656	15.2726	15.3153	15.2149	15.3092	aCD3/Unstimulated	-0.0587917	0.415556	aCD3+L2/Unstimulated	-0.06376	0.391896	aCD3+L2/aCD3	-0.00496834	0.996792
1051	534	H0YDE2	YVPYRPHPPQLRKVTSPLQSPTKAKPKVQED	KVT(0.071)S(0.929)PLQS(0.994)PT(0.006)K	PLEKHA7	S2793	S	14.3383	14.2873	14.4571	14.4868	14.2974	14.4978	14.5088	14.4642	14.3961	aCD3/Unstimulated	0.0664021	0.461668	aCD3+L2/Unstimulated	0.095448	0.306117	aCD3+L2/aCD3	0.0290459	0.941349
1052	538	H0YDE2	RPHPPQLRKVTSPLQSPTKAKPKVQEDEAPP	KVT(0.071)S(0.929)PLQS(0.994)PT(0.006)K	PLEKHA7	S2794	S	15.3548	15.2745	15.4012	15.4337	15.3787	15.556	15.5069	15.4622	15.4687	aCD3/Unstimulated	0.112641	0.15808	aCD3+L2/Unstimulated	0.135808	0.108048	aCD3+L2/aCD3	0.0231667	0.948786
1053	83	Q9Y3P8	RGRSRSHPGQGRSGESVEEVPLYGNLHYLQT	S(0.039)HPGQGRS(0.962)GES(0.999)VEEVPLYGNLHYLQTGR	SIT1	S2795	S	14.5802	14.6512	14.7256	14.9293	14.7732	15.0982	14.8432	14.773	14.8878	aCD3/Unstimulated	0.281235	0.0381927	aCD3+L2/Unstimulated	0.182315	0.109481	aCD3+L2/aCD3	-0.0989201	0.790029
1054	73	Q3T7B4	QSVSPDHNKEPKEKGSPGQNDQELKCSV___	EKGS(1)PGQNDQELK	TRIT1	S2797	S	15.4677	15.3546	15.4244	15.6039	15.4092	15.7809	15.5694	15.4881	15.6734	aCD3/Unstimulated	0.18243	0.132945	aCD3+L2/Unstimulated	0.161404	0.182618	aCD3+L2/aCD3	-0.0210262	0.97409
1055	80	M0QYB4	NVAVESEKNLGPSRRSPGTPRPPGASKGGRT	S(0.98)PGT(0.019)PRPPGAS(0.001)K	CCDC9	S2798	S	15.2732	15.1991	15.2167	15.1559	15.18	15.187	15.1496	15.2896	15.215	aCD3/Unstimulated	-0.055382	0.407701	aCD3+L2/Unstimulated	-0.011633	0.875491	aCD3+L2/aCD3	0.043749	0.854498
1056	206	A0A0R4J2E8	DRGPSLNPVLDYDHGSRSQESGYYDRMDYED	RDS(0.702)FDDRGPS(0.298)LNPVLDYDHGS(1)R	MATR3	S2799	S	13.7096	13.7704	13.8012	13.9105	13.935	14.0171	13.922	13.9721	14.1434	aCD3/Unstimulated	0.193794	0.0534293	aCD3+L2/Unstimulated	0.252067	0.0414269	aCD3+L2/aCD3	0.0582731	0.847636
1057	356	P51991	SNYGPMKGGSFGGRSSGSPYGGGYGSGGGSG	GGS(0.001)FGGRS(0.217)S(0.768)GS(0.922)PY(0.092)GGGYGSGGGSGGYGSR	HNRNPA3	S280	S	12.4747	12.4418	12.867	12.646	12.8588	12.8364	12.78	12.6188	12.7184	aCD3/Unstimulated	0.18588	0.198031	aCD3+L2/Unstimulated	0.111223	0.440644	aCD3+L2/aCD3	-0.0746577	0.891179
1058	677	Q9Y6X9-2	ESPIKLSPATPSRKRSVAVSDEEEVEEEAER	KRS(1)VAVS(1)DEEEVEEEAER	MORC2	S2800	S	14.7668	14.6576	14.9054	14.9804	14.9789	15.0098	15.0777	15.011	15.0795	aCD3/Unstimulated	0.213106	0.0416407	aCD3+L2/Unstimulated	0.279467	0.0368473	aCD3+L2/aCD3	0.0663616	0.828975
1059	275	E9PG73	EEIPPIPENRFLMRKSPPKADEKERKNRERE	S(1)PPKADEKER	PPIG	S2802	S	13.132	12.9103	13.1695	13.3492	13.091	13.4709	13.3564	13.3246	13.2781	aCD3/Unstimulated	0.233111	0.0915049	aCD3+L2/Unstimulated	0.249094	0.0840982	aCD3+L2/aCD3	0.0159831	0.987991
1060	1208	Q5T200-2	GSNRSNRSHTSGRLRSPSNDSAHRSGDDQSG	LRS(1)PS(0.999)NDS(0.001)AHR	ZC3H13	S2804	S	16.0309	16.0297	16.089	15.9808	16.1161	15.9999	16.022	15.9664	16.0087	aCD3/Unstimulated	-0.017572	0.800808	aCD3+L2/Unstimulated	-0.0507978	0.467031	aCD3+L2/aCD3	-0.0332258	0.896784
1061	837	Q9UQ35	PPKQKSKTPSRQSHSSSSPHPKVKSGTPPRQ	S(0.012)KT(0.018)PS(0.118)RQS(0.708)HS(0.196)S(0.945)S(0.277)S(0.727)PHPK	SRRM2	S2806	S	15.2219	15.3394	15.0643	15.6474	15.3173	15.5264	15.0559	14.9402	15.1361	aCD3/Unstimulated	0.288525	0.0519552	aCD3+L2/Unstimulated	-0.164468	0.205224	aCD3+L2/aCD3	-0.452993	0.0964089
1062	316	Q08170	RSRSQERRVEEEKRGSVSRGRSQEKSLRQSR	VEEEKRGS(0.999)VS(0.001)R	SRSF4	S2807	S	14.6615	14.6849	14.6843	14.7299	14.6944	14.7527	14.8586	14.7638	14.7737	aCD3/Unstimulated	0.0487596	0.43004	aCD3+L2/Unstimulated	0.121827	0.0857399	aCD3+L2/aCD3	0.0730676	0.700163
1063	733	A0A0A0MSM0	NTCEPVVTQPKPKIESPKLERTPNGPNIDKK	IES(1)PKLER	HSPH1	S2808	S	13.6068	13.6617	13.7318	13.8671	13.6589	13.9149	13.7785	13.6922	13.7475	aCD3/Unstimulated	0.14682	0.129777	aCD3+L2/Unstimulated	0.0726343	0.439769	aCD3+L2/aCD3	-0.0741861	0.827345
1064	558	Q14966-3	YRIRNPFRGSPKCFRSVSPERMSRRSVRSSD	CFRS(1)VS(1)PER	ZNF638	S2809	S	12.68	12.704	13.027	12.9309	12.9418	12.8812	12.6823	12.6292	12.7893	aCD3/Unstimulated	0.114297	0.317168	aCD3+L2/Unstimulated	-0.103401	0.375919	aCD3+L2/aCD3	-0.217698	0.390839
1065	77	C9J4C2	NRQILARQKSNSQSDSHDEEVSPTPPNPVVK	S(0.014)NS(0.041)QS(0.103)DS(0.842)HDEEVS(0.98)PT(0.02)PPNPVVK	PRKAR1B	S281	S	12.4763	12.5712	12.7126	12.6255	12.5618	12.8265	12.8681	12.694	12.7957	aCD3/Unstimulated	0.0845681	0.437334	aCD3+L2/Unstimulated	0.199255	0.101424	aCD3+L2/aCD3	0.114687	0.75999
1066	9	Q8N5F7	_______MAPVSGSRSPDREASGSGGRRRSS	APVS(0.357)GS(0.672)RS(0.965)PDREAS(0.003)GS(0.002)GGR	NKAP	S2811	S	14.6303	14.6422	14.5506	14.6337	14.8701	14.8263	14.6234	14.478	14.7675	aCD3/Unstimulated	0.169006	0.13688	aCD3+L2/Unstimulated	0.0152926	0.895794	aCD3+L2/aCD3	-0.153714	0.585228
1067	571	Q7Z7F0	KTTEKGFGLVAYAADSSDEEEEHGGHKNASS	GFGLVAYAADS(1)S(1)DEEEEHGGHK	KIAA0907	S2812	S	14.4096	14.3098	14.5824	14.3692	14.3937	14.5725	14.4618	14.3554	14.5312	aCD3/Unstimulated	0.011201	0.919378	aCD3+L2/Unstimulated	0.0155415	0.894815	aCD3+L2/aCD3	0.00434049	0.999459
1068	151	F8W0Q9	RERSPYKRDNTFFRESPVGRKDSPHSRSGSS	DNTFFRES(1)PVGR	PPHLN1	S2814	S	14.669	14.6269	14.8043	14.7831	14.7717	14.8051	14.7547	14.7142	14.7199	aCD3/Unstimulated	0.0865836	0.233985	aCD3+L2/Unstimulated	0.0295349	0.692227	aCD3+L2/aCD3	-0.0570487	0.828975
1069	301	C9J0I9	SQDATFSPGSEQAEKSPGPIVSRTRSWDSSS	SQDATFSPGSEQAEKS(1)PGPIVSR	ZC3HC1	S2815	S	15.5514	15.4891	15.6463	15.7696	15.6817	15.8623	15.7986	15.7464	15.8124	aCD3/Unstimulated	0.208895	0.0414618	aCD3+L2/Unstimulated	0.223565	0.0434129	aCD3+L2/aCD3	0.0146706	0.97409
1070	371	A0A0A0MRT2	EPVSPRSLQRSSSQRSPSPGPNHTSNSSNAS	SSS(0.002)QRS(0.998)PS(0.998)PGPNHT(0.001)SNSSNASNATVVPQNSSAR	WAC	S2816	S	15.0489	14.9773	15.1061	15.0993	15.1896	15.2101	15.0152	14.9936	15.1676	aCD3/Unstimulated	0.122236	0.151613	aCD3+L2/Unstimulated	0.0146862	0.87087	aCD3+L2/aCD3	-0.10755	0.631376
1071	997	Q9UMZ2-4	ATFDLSVQGSHKRSLSLGDKEISRSSPSPAL	S(0.022)LS(0.977)LGDKEIS(0.001)R	SYNRG	S2817	S	14.9309	14.8836	14.9635	14.9295	14.8821	14.9658	14.9221	14.9606	15.023	aCD3/Unstimulated	-0.000185997	0.997521	aCD3+L2/Unstimulated	0.0425824	0.528273	aCD3+L2/aCD3	0.0427684	0.856503
1072	504	P29590-2	IKMESEEGKEARLARSSPEQPRPSTSKAVSP	LARS(1)S(0.999)PEQPRPS(0.001)TSK	PML	S2818	S	15.6324	15.5702	15.5499	15.7501	15.6657	15.7642	15.5667	15.5519	15.478	aCD3/Unstimulated	0.142518	0.0650481	aCD3+L2/Unstimulated	-0.0519823	0.453093	aCD3+L2/aCD3	-0.1945	0.16536
1073	291	Q9H6S3-2	EELKKVCGEEGVRVYSQLTMQKAFLEKQQSG	VCGEEGVRVY(1)S(1)QLT(1)MQK	EPS8L2	S282	S	12.4769	12.4339	12.5329	11.9828	12.4563	11.0602	12.0196	11.9962	11.8418	aCD3/Unstimulated	-0.648135	0.0843759	aCD3+L2/Unstimulated	-0.528674	0.146507	aCD3+L2/aCD3	0.119461	0.937313
1074	416	H0YAB3	DRLCRAQGEPVAGHESPKIPYEKQQLPKGRP	AQGEPVAGHES(1)PKIPYEK	SEC31A	S2820	S	15.7423	15.6352	15.6884	15.7765	15.6064	15.8945	15.7697	15.719	15.6853	aCD3/Unstimulated	0.0705056	0.446307	aCD3+L2/Unstimulated	0.0360464	0.712801	aCD3+L2/aCD3	-0.0344593	0.926737
1075	9	O95140-2	_______MHPHLSTLSLPRRRSMAFLSSWGA	MHPHLS(0.5)T(0.5)LS(1)LPR	MFN2	S2821	S	13.0712	12.9262	13.2428	13.2142	13.36	13.391	13.7039	13.7291	13.6482	aCD3/Unstimulated	0.241682	0.0519821	aCD3+L2/Unstimulated	0.613686	0.00897542	aCD3+L2/aCD3	0.372004	0.099442
1076	742	A0A075B784	PVVASTWPVHRARAVSPAPQSSSRLQPPFSP	AVS(1)PAPQSSSR	USP36	S2823	S	12.7029	12.6358	12.5643	12.745	12.6475	12.4872	12.43	12.6069	12.5763	aCD3/Unstimulated	-0.00775895	0.939337	aCD3+L2/Unstimulated	-0.0965857	0.342312	aCD3+L2/aCD3	-0.0888268	0.805683
1077	111	Q8WWM7-6	IGSARGQSTGKGPPQSPVFEGVYNNSRMLHF	GPPQS(1)PVFEGVYNNSR	ATXN2L	S2824	S	14.7212	14.6762	14.7807	14.9648	14.8552	15.0232	14.7647	14.8829	14.9176	aCD3/Unstimulated	0.221675	0.0381411	aCD3+L2/Unstimulated	0.129013	0.141116	aCD3+L2/aCD3	-0.0926618	0.71337
1078	556	Q5VT52-2	LPSSAQPFIPKSFNYSPNSSTSEVSSTSASK	S(0.014)FNYS(0.981)PNS(0.005)STSEVSSTSASK	RPRD2	S2825	S	14.6269	14.6266	14.6546	14.8986	14.7798	14.9768	14.7255	14.8248	14.8723	aCD3/Unstimulated	0.249025	0.0341597	aCD3+L2/Unstimulated	0.171486	0.0693243	aCD3+L2/aCD3	-0.0775394	0.786997
1079	309	U3KQ90	LPLLTDCAQPSRPHGSPSRSKPKKKSKKHKD	LGLPLLTDCAQPS(0.029)RPHGS(0.907)PS(0.064)R	ELL	S2826	S	15.1237	15.0102	15.1908	15.2961	15.2882	15.3895	15.2434	15.3312	15.386	aCD3/Unstimulated	0.216377	0.0395874	aCD3+L2/Unstimulated	0.211961	0.0472776	aCD3+L2/aCD3	-0.00441588	0.999459
1080	207	A0A0D9SGG1	RPMAALPPPPAGRNHSPLPPPQTNHEEPSRS	NHS(1)PLPPPQTNHEEPSR	LCP2	S2827	S	14.5584	14.5853	14.6205	14.5664	14.6673	14.7243	14.5028	14.4179	14.3712	aCD3/Unstimulated	0.0646101	0.387333	aCD3+L2/Unstimulated	-0.157423	0.0717044	aCD3+L2/aCD3	-0.222033	0.15174
1081	154	Q15652-2	DEKKLNMKRLRTDNVSDFSESSDSENSNKRI	LRT(0.028)DNVS(0.972)DFS(0.99)ES(0.259)S(0.615)DS(0.118)ENS(0.018)NKR	JMJD1C	S2829	S	13.1199	12.8709	13.0449	13.4191	13.1721	13.5856	13.2806	13.2053	13.3635	aCD3/Unstimulated	0.380388	0.0356631	aCD3+L2/Unstimulated	0.271233	0.0756524	aCD3+L2/aCD3	-0.109155	0.82435
1082	366	J3KS35	ENHLLVVPESRFDRDSGESEEAEEEVGLPER	FDRDS(1)GES(1)EEAEEEVGLPERR	CDK11A	S283	S	12.4933	12.6958	12.7776	12.6407	12.6194	12.9435	12.7526	12.6726	12.7703	aCD3/Unstimulated	0.0789669	0.524889	aCD3+L2/Unstimulated	0.0762403	0.550766	aCD3+L2/aCD3	-0.00272667	0.999563
1083	250	A0A087WWP4	GHRHPPGGGGGQRSLSPGGAALGYRDYRLQQ	S(0.016)LS(0.984)PGGAALGYR	RBM15	S2833	S	10.4004	10.392	10.4663	9.96905	10.6903	9.89142	9.95702	10.1551	10.47	aCD3/Unstimulated	-0.235944	0.338923	aCD3+L2/Unstimulated	-0.225513	0.371906	aCD3+L2/aCD3	0.0104313	0.999459
1084	425	O95232	SDTKNEVNGTSEDIKSEGDTQSN________	ESDTKNEVNGTSEDIKS(1)EGDT(0.001)QS(0.999)N	LUC7L3	S2834	S	13.796	13.7252	13.901	14.1165	13.6995	14.2571	14.2417	14.0711	14.2092	aCD3/Unstimulated	0.216927	0.183197	aCD3+L2/Unstimulated	0.366569	0.0570845	aCD3+L2/aCD3	0.149641	0.792058
1085	13	E9PPQ0	___MQRNASVPNLRGSEERLLALKKPALPAL	NAS(1)VPNLRGS(1)EER	MTFR1L	S2835	S	14.7366	14.7747	14.8651	14.9215	14.8541	15.0755	14.9347	14.9027	15.0317	aCD3/Unstimulated	0.158217	0.0985511	aCD3+L2/Unstimulated	0.164237	0.0970147	aCD3+L2/aCD3	0.00602002	0.996792
1086	42	Q9Y5S9	KLKEKAKKRKGRGFGSEEGSRARMREDYDSV	GRGFGS(1)EEGS(1)RAR	RBM8A	S2836	S	15.2687	15.3712	15.3402	15.2852	15.4209	15.3524	15.2742	15.2638	15.3921	aCD3/Unstimulated	0.0261555	0.732464	aCD3+L2/Unstimulated	-0.0166447	0.841779	aCD3+L2/aCD3	-0.0428001	0.885435
1087	1056	O75151	SQPMAPGVFLTQRRPSASSPNNNTAAKGKRT	RPS(0.992)AS(0.008)SPNNNTAAK	PHF2	S2837	S	14.9413	14.8858	14.9355	15.2091	15.108	15.2343	15.0517	15.0475	15.1133	aCD3/Unstimulated	0.262907	0.0298111	aCD3+L2/Unstimulated	0.149959	0.0619119	aCD3+L2/aCD3	-0.112948	0.482297
1088	1059	O75151	MAPGVFLTQRRPSASSPNNNTAAKGKRTKKG	RPS(0.991)AS(0.076)S(0.933)PNNNTAAK	PHF2	S2838	S	15.2198	15.1725	15.2652	15.4205	15.3346	15.495	15.2889	15.2929	15.3406	aCD3/Unstimulated	0.19753	0.0374392	aCD3+L2/Unstimulated	0.0883215	0.23341	aCD3+L2/aCD3	-0.109208	0.537835
1089	351	P61073	GHSSVSTESESSSFHSS______________	RGGHSSVSTESES(0.009)S(0.148)S(0.844)FHS(0.915)S(0.084)	CXCR4	S2839	S	13.1591	13.1053	13.2741	12.954	13.1293	12.8978	13.0899	12.9956	12.9345	aCD3/Unstimulated	-0.185817	0.0806626	aCD3+L2/Unstimulated	-0.172839	0.103382	aCD3+L2/aCD3	0.0129778	0.987211
1090	223	F8W0Q9	DKERPVQSLKTSRDTSPSSGSAVSSSKVLDK	DTS(0.988)PS(0.01)S(0.002)GSAVSSSK	PPHLN1	S2841	S	15.3901	15.3472	15.3857	15.5171	15.4784	15.5806	15.5281	15.501	15.4147	aCD3/Unstimulated	0.151059	0.0555809	aCD3+L2/Unstimulated	0.106976	0.139251	aCD3+L2/aCD3	-0.0440835	0.85432
1091	1385	Q9NRL2-2	SESKRRCRKRQSPEPSPVTLGRRSSGRQGGV	KRQS(1)PEPS(0.999)PVT(0.001)LGR	BAZ1A	S2842	S	15.4831	15.4384	15.4413	15.4912	15.4685	15.5456	15.5378	15.4719	15.5266	aCD3/Unstimulated	0.0475074	0.437895	aCD3+L2/Unstimulated	0.0578334	0.360029	aCD3+L2/aCD3	0.010326	0.980202
1092	347	P17812-2	PRDTYSDRSGSSSPDSEITELKFPSINHD__	S(0.013)GS(0.042)S(0.177)S(0.77)PDS(0.996)EIT(0.002)ELKFPSINHD	CTPS1	S2843	S	12.3184	12.4685	12.6186	12.5366	12.3244	12.6251	12.5033	12.5311	12.5694	aCD3/Unstimulated	0.0268631	0.822367	aCD3+L2/Unstimulated	0.0661069	0.577226	aCD3+L2/aCD3	0.0392437	0.939286
1093	421	A9Z1X7	TRHSPTPQQSNRTRKSRVSVSPGRTSGKVTK	S(0.837)RVS(0.223)VS(0.938)PGRT(0.002)SGK	SRRM1	S2844	S	13.3961	13.3763	13.5291	13.7566	13.6812	13.8667	13.3794	13.3818	13.5848	aCD3/Unstimulated	0.334379	0.0298654	aCD3+L2/Unstimulated	0.0148799	0.888532	aCD3+L2/aCD3	-0.319499	0.119209
1094	111	A6NLN1	IYIQFSNHKELKTDSSPNQARAQAALQAVNS	ELKT(0.001)DS(0.11)S(0.889)PNQAR	PTBP1	S2845	S	15.5517	15.9544	15.6248	15.8166	15.6523	15.8553	15.6541	15.5281	15.8744	aCD3/Unstimulated	0.0644306	0.669786	aCD3+L2/Unstimulated	-0.0247604	0.880723	aCD3+L2/aCD3	-0.089191	0.879342
1095	681	E9PG73	KADRDQSPFSKIKQSSQDNELKSSMLKNKED	IKQS(0.031)S(0.969)QDNELK	PPIG	S2846	S	16.2124	16.0632	16.2072	16.1508	16.1095	16.304	16.2324	16.2152	16.2243	aCD3/Unstimulated	0.0271718	0.746603	aCD3+L2/Unstimulated	0.0630512	0.459748	aCD3+L2/aCD3	0.0358794	0.920179
1096	370	E3W994	SSKASSLPGSLQRSRSDIDVNAAAGAKAHHA	S(0.001)RS(0.999)DIDVNAAAGAK	CLASP2	S2847	S	14.8139	14.551	14.6333	15.4166	15.2101	15.3126	14.6428	14.7009	14.7396	aCD3/Unstimulated	0.647016	0.00655748	aCD3+L2/Unstimulated	0.0283361	0.789616	aCD3+L2/aCD3	-0.618679	0.00937334
1097	839	Q7Z6E9-2	ENFSPERFLPLNIRNSPFTRGRREDYVGGQS	FLPLNIRNS(0.999)PFT(0.001)R	RBBP6	S285	S	12.4941	12.5876	12.5512	12.519	12.5655	12.6208	12.6007	12.4706	12.582	aCD3/Unstimulated	0.0241245	0.73994	aCD3+L2/Unstimulated	0.00681151	0.932067	aCD3+L2/aCD3	-0.017313	0.959074
1098	301	Q8ND76-2	DKYKDLRRSARKRSASADNLTLPRWSPAIIS	S(0.025)AS(0.969)ADNLT(0.007)LPR	CCNY	S2850	S	15.5396	15.5863	15.5225	15.7311	15.5892	15.8411	15.6204	15.6241	15.7103	aCD3/Unstimulated	0.171022	0.0747959	aCD3+L2/Unstimulated	0.102127	0.249205	aCD3+L2/aCD3	-0.0688947	0.828975
1099	788	A0A0A0MTP7	PSPKNESARGRKKSRSQSPKKDIARERRQSQ	S(1)QS(1)PKKDIAR	SCAF11	S2851	S	15.1162	15.0426	15.1278	15.5827	15.1754	15.7625	15.4819	15.3228	15.3762	aCD3/Unstimulated	0.411325	0.0406444	aCD3+L2/Unstimulated	0.298098	0.0926907	aCD3+L2/aCD3	-0.113226	0.846152
1100	37	J9JID7	ATPLPGRAGGPATPLSPTRLSRLQEKEELRE	AGGPAT(1)PLS(0.987)PT(0.013)R	LMNB2	S2853	S	14.8898	14.7772	14.9771	15.0083	14.9378	15.093	14.9633	14.9985	15.0612	aCD3/Unstimulated	0.131653	0.137428	aCD3+L2/Unstimulated	0.12631	0.158663	aCD3+L2/aCD3	-0.00534236	0.998255
1101	196	A0A0A0MSF3	NTKRRLEGAKKAKADSPVNGLPKGRESRSRS	AKADS(1)PVNGLPK	CCNL2	S2856	S	15.157	14.9941	14.9985	15.288	15.1892	15.3492	15.246	15.1638	15.3109	aCD3/Unstimulated	0.225625	0.0414618	aCD3+L2/Unstimulated	0.19037	0.0652074	aCD3+L2/aCD3	-0.0352556	0.923423
1102	1714	Q9BTC0	QYEDPRNLHSAGRSSSPAGETEGDREPQARP	S(0.051)S(0.051)S(0.896)PAGET(0.001)EGDREPQARPGEGTAPLPPPGQK	DIDO1	S2857	S	14.0863	13.9898	14.1653	14.1938	14.1402	14.2207	13.9288	14.1769	14.1642	aCD3/Unstimulated	0.104465	0.285511	aCD3+L2/Unstimulated	0.00956426	0.929433	aCD3+L2/aCD3	-0.0949003	0.78019
1103	222	Q9BRD0	QHNSSGASPRRVRHDSPDPSPPRRARHGSSD	VRHDS(1)PDPS(1)PPRR	BUD13	S2858	S	15.6889	15.685	15.7286	15.6957	15.7741	15.5833	15.6129	15.6541	15.5902	aCD3/Unstimulated	-0.0164753	0.826873	aCD3+L2/Unstimulated	-0.0817599	0.281144	aCD3+L2/aCD3	-0.0652846	0.809472
1104	56	A0A0A0MRT2	VRERDGGTSYSPQENSHNHSALHSSNSHSSN	DGGT(0.004)S(0.018)YS(0.073)PQENS(0.897)HNHS(0.007)ALHSSNSHSSNPSNNPSK	WAC	S286	S	12.5061	12.4603	12.607	12.4257	12.64	12.2972	12.3808	12.5171	12.1264	aCD3/Unstimulated	-0.0701808	0.616669	aCD3+L2/Unstimulated	-0.183023	0.208953	aCD3+L2/aCD3	-0.112842	0.82743
1105	359	A0A0A0MRT2	QQPVTADKQQGHEPVSPRSLQRSSSQRSPSP	QGPVSQSATQQPVTADKQQGHEPVS(1)PR	WAC	S2861	S	15.1551	15.0323	15.1041	15.2156	15.2184	15.3108	15.0748	15.1242	15.1123	aCD3/Unstimulated	0.151137	0.0581877	aCD3+L2/Unstimulated	0.0066077	0.930707	aCD3+L2/aCD3	-0.14453	0.327911
1106	152	Q9Y2D5	SQPRDALGDSLQVPVSPSSTTSSRCSSRDGE	DALGDSLQVPVS(0.982)PS(0.012)S(0.004)T(0.001)TSSR	AKAP2	S2862	S	14.1155	14.1783	14.3548	14.4154	14.4138	14.5204	14.3988	14.4843	14.5888	aCD3/Unstimulated	0.233664	0.0458439	aCD3+L2/Unstimulated	0.274433	0.0424857	aCD3+L2/aCD3	0.040769	0.920179
1107	23	C9J9D2	SVPTTASRFALLQVDSGSGSDSEPGKGKGRN	FALLQVDS(1)GS(1)GS(0.987)DS(0.013)EPGKGK	GKAP1	S2863	S	12.5877	12.5969	12.9268	12.9646	12.7636	13.2986	12.9665	13.052	12.9801	aCD3/Unstimulated	0.305098	0.0929151	aCD3+L2/Unstimulated	0.295698	0.10713	aCD3+L2/aCD3	-0.00939982	0.999459
1108	1138	X6R433	TSGTEGPEHSVNGPASPALNQGS________	EQAEGSEPTSGTEGPEHSVNGPAS(1)PALNQGS	PTPRC	S2868	S	14.8597	14.7303	14.8726	15.0619	15.0278	15.2488	14.9581	14.9579	15.1146	aCD3/Unstimulated	0.291963	0.0356631	aCD3+L2/Unstimulated	0.189326	0.0851729	aCD3+L2/aCD3	-0.102637	0.749753
1109	909	A0A0A0MRJ8	REPQVPDPLLSSQRRSYAFETQANPGKGEGL	S(0.999)Y(0.001)AFETQANPGKGEGL	ARHGAP30	S2869	S	13.622	13.5797	13.635	13.8196	13.8009	14.034	13.8229	13.9094	13.9109	aCD3/Unstimulated	0.272642	0.0331656	aCD3+L2/Unstimulated	0.268868	0.0401577	aCD3+L2/aCD3	-0.00377334	0.999459
1110	813	A3KN83-3	IQSALLASGLGSKRPSFSSTPVISPAPNSTP	RPS(0.855)FS(0.117)S(0.014)T(0.014)PVISPAPNSTPANSNTNSNSSLITSQDAVER	SBNO1	S287	S	12.5105	12.3595	12.5393	12.756	12.478	13.0762	12.7944	12.851	12.5954	aCD3/Unstimulated	0.300304	0.100605	aCD3+L2/Unstimulated	0.277194	0.130398	aCD3+L2/aCD3	-0.0231108	0.987115
1111	225	Q15052	PSNYVREIKSSERPLSPKAVKGFETAPLTKN	SSERPLS(1)PK	ARHGEF6	S2870	S	15.7423	15.7031	15.6797	15.7947	15.7329	15.8312	15.7808	15.8233	15.8155	aCD3/Unstimulated	0.0779784	0.223236	aCD3+L2/Unstimulated	0.0982086	0.143316	aCD3+L2/aCD3	0.0202302	0.941349
1112	355	P56524-2	SIHKLRQHRPLGRTQSAPLPQNAQALQHLVI	T(0.178)QS(0.822)APLPQNAQALQHLVIQQQHQQFLEK	HDAC4	S2871	S	13.2385	13.3181	13.3744	13.5176	13.3995	13.7453	13.4889	13.5973	13.4565	aCD3/Unstimulated	0.243837	0.05728	aCD3+L2/Unstimulated	0.203911	0.0969041	aCD3+L2/aCD3	-0.0399255	0.931968
1113	453	P56524-2	AHAQAGVQVKQEPIESDEEEAEPPREVEPGQ	QEPIES(1)DEEEAEPPREVEPGQR	HDAC4	S2872	S	13.7375	13.733	13.9438	13.9315	14.0248	13.9427	13.9283	13.8862	13.9435	aCD3/Unstimulated	0.161563	0.0810373	aCD3+L2/Unstimulated	0.114538	0.192158	aCD3+L2/aCD3	-0.0470254	0.885748
1114	153	A0A087WXV6	GGGSPEREEVGAGYNSEDEYEAAAARIEAMD	QAPGVGAVGGGS(1)PEREEVGAGYNS(1)EDEYEAAAAR	OTUD5	S2873	S	14.4022	14.287	14.633	14.5923	14.5987	14.8067	14.6319	14.6009	14.7476	aCD3/Unstimulated	0.225171	0.0878135	aCD3+L2/Unstimulated	0.21943	0.100559	aCD3+L2/aCD3	-0.0057408	0.999459
1115	656	A0A087WWP4	NSDNDRSSRLLLERPSPIRDRRGSLEKSQGD	LLLERPS(1)PIRDR	RBM15	S2875	S	15.1781	15.1323	15.1824	15.2452	15.2109	15.3695	15.1333	15.1448	15.2293	aCD3/Unstimulated	0.110923	0.146511	aCD3+L2/Unstimulated	0.00483553	0.952602	aCD3+L2/aCD3	-0.106087	0.571535
1116	463	P30414	CRRHKQTKKRRILIPSDIESSKSSTRRMKSS	ILIPS(1)DIES(0.99)S(0.026)KS(0.982)S(0.874)T(0.128)RR	NKTR	S2878	S	13.7541	13.6896	13.8992	14.1174	13.788	14.1798	14.0375	13.9604	14.0531	aCD3/Unstimulated	0.247417	0.0777076	aCD3+L2/Unstimulated	0.23606	0.0946183	aCD3+L2/aCD3	-0.0113567	0.99191
1117	1675	Q9UQ35	EHPPKSRTARRGSRSSPEPKTKSRTPPRRRS	RGS(1)RS(1)S(1)PEPK	SRRM2	S2879	S	12.3717	12.2034	12.4069	12.3883	12.3002	12.6767	12.5515	12.4019	12.5277	aCD3/Unstimulated	0.127712	0.308189	aCD3+L2/Unstimulated	0.166386	0.20195	aCD3+L2/aCD3	0.0386739	0.94383
1118	111	U3KPU6	YTTGRRGWKTERVWSSPQHKPRLRHKFLLRY	T(0.504)ERVWS(0.504)S(0.992)PQHK	CA14	S288	S	12.5201	12.4458	12.5222	12.7223	12.6599	12.9137	12.8533	12.8259	12.9515	aCD3/Unstimulated	0.269253	0.0356631	aCD3+L2/Unstimulated	0.380846	0.0267013	aCD3+L2/aCD3	0.111592	0.67646
1119	70	Q53ET0	QKLRLAYTRSSHYGGSLPNVNQIGSGLAEFQ	S(0.006)S(0.007)HYGGS(0.988)LPNVNQIGS(0.001)GLAEFQS(0.999)PLHS(0.976)PLDS(0.011)S(0.013)R	CRTC2	S2880	S	13.9129	13.6787	13.9865	14.1711	14.05	14.3221	14.0416	14.1749	14.2542	aCD3/Unstimulated	0.321703	0.0413238	aCD3+L2/Unstimulated	0.297558	0.0525404	aCD3+L2/aCD3	-0.0241447	0.974033
1120	75	Q8TDD1	GPGRPLPTFPTSECTSDVEPDTREMVRAQNK	KLGPGRPLPTFPTSECT(0.074)S(0.926)DVEPDTR	DDX54	S2881	S	13.9252	13.8294	14.0668	14.2455	14.1133	14.396	14.1949	14.203	14.3233	aCD3/Unstimulated	0.311133	0.0356631	aCD3+L2/Unstimulated	0.299921	0.0434747	aCD3+L2/aCD3	-0.0112124	0.990132
1121	914	Q9P107	PITSVPRGSLRGRGPSPAAASPEGSPLRRTP	GPS(1)PAAAS(1)PEGS(1)PLRR	GMIP	S2885	S	13.9909	14.0435	14.0108	13.8595	14.044	14.0505	13.895	13.8782	14.0411	aCD3/Unstimulated	-0.030403	0.728223	aCD3+L2/Unstimulated	-0.076946	0.388234	aCD3+L2/aCD3	-0.046543	0.891179
1122	767	Q9UHJ3-2	PDRQRRKRELRTFSFSDDENKPPSPKEIDGQ	T(0.076)FS(0.925)FS(0.999)DDENKPPS(1)PK	SFMBT1	S2887	S	11.5361	11.5846	11.8436	12.2459	11.7157	12.5486	12.1714	12.2738	12.1631	aCD3/Unstimulated	0.515301	0.0515176	aCD3+L2/Unstimulated	0.548016	0.0499186	aCD3+L2/aCD3	0.0327148	0.985603
1123	422	E7EX17	WRSEETQERERSRTGSESSQTGTSTTSSRSK	T(0.002)GS(0.991)ES(0.01)S(0.997)QTGTSTTSSR	EIF4B	S2889	S	14.5336	14.4793	14.6127	14.6569	14.5724	14.7084	14.5336	14.5779	14.6147	aCD3/Unstimulated	0.104046	0.173306	aCD3+L2/Unstimulated	0.0335403	0.660587	aCD3+L2/aCD3	-0.0705058	0.790029
1124	1272	O75037-4	TSNQSQGSALDKSDDSDSSLSEVLRGIISPV	LTSNQS(0.001)QGS(0.06)ALDKS(0.934)DDS(0.836)DS(0.101)S(0.059)LS(0.008)EVLR	KIF21B	S289	S	12.5234	12.3931	12.6961	12.8054	12.523	12.696	12.5392	12.8951	12.6505	aCD3/Unstimulated	0.137259	0.33016	aCD3+L2/Unstimulated	0.157411	0.278277	aCD3+L2/aCD3	0.0201514	0.985603
1125	49	Q9HC44	PRGEGRFGVSRRRHNSSDGFFNNGPLRTAGD	HNS(0.979)S(0.021)DGFFNNGPLR	GPBP1L1	S2890	S	13.8463	13.6706	13.8714	14.0738	14.0115	14.0534	13.6675	13.7935	13.8296	aCD3/Unstimulated	0.250133	0.0356631	aCD3+L2/Unstimulated	-0.0325377	0.720591	aCD3+L2/aCD3	-0.28267	0.119209
1126	428	Q53EZ4	QGETENREKVAASPKSPTAALNESLVECPKC	VAAS(0.998)PKS(0.964)PT(0.037)AALNESLVECPK	CEP55	S2891	S	11.8002	11.9035	11.9228	12.3092	12.0018	12.4822	12.1619	12.2867	12.2431	aCD3/Unstimulated	0.388915	0.0356631	aCD3+L2/Unstimulated	0.355096	0.0469294	aCD3+L2/aCD3	-0.0338194	0.957293
1127	344	Q7Z5L9-2	PALTAVARTARKRKPSPEPEGEVGPPKINGE	RKPS(1)PEPEGEVGPPK	IRF2BP2	S2893	S	15.8515	15.7476	15.7885	15.7498	15.8656	15.6411	15.8374	15.7958	15.7636	aCD3/Unstimulated	-0.0436829	0.594462	aCD3+L2/Unstimulated	0.00308134	0.975108	aCD3+L2/aCD3	0.0467643	0.882969
1128	339	Q8WWM7-6	EEKHSAVQRQGSGRESPSLASREGKYIPLPQ	QGSGRES(0.989)PS(0.011)LASR	ATXN2L	S2895	S	14.2992	14.1873	14.3558	14.232	14.3207	14.276	14.1373	14.1822	14.1672	aCD3/Unstimulated	-0.00450348	0.952052	aCD3+L2/Unstimulated	-0.118519	0.129654	aCD3+L2/aCD3	-0.114016	0.518465
1129	72	P14921-4	SFNSLQRVPSYDSFDSEDYPAALPNHKPKGT	VPS(0.999)Y(0.002)DS(0.999)FDS(1)EDYPAALPNHKPK	ETS1	S2896	S	13.2474	13.1766	13.4379	13.4258	13.2615	13.5684	13.4499	13.4799	13.5459	aCD3/Unstimulated	0.131253	0.252425	aCD3+L2/Unstimulated	0.204629	0.101998	aCD3+L2/aCD3	0.0733758	0.855306
1130	1411	F5H7S7	IKTCLDNLKRKNTRRSIKLDGKGEPKGAKRA	S(1)IKLDGKGEPK	IQGAP2	S2897	S	14.9413	14.8469	14.8506	15.4333	14.9015	15.5355	15.0828	15.0327	15.0192	aCD3/Unstimulated	0.410541	0.0476332	aCD3+L2/Unstimulated	0.165303	0.347698	aCD3+L2/aCD3	-0.245238	0.581255
1131	307	E9PDH4	VQEDAGKSPARNRSASITNLSLDRSGSPMVP	S(0.006)AS(0.956)IT(0.037)NLSLDR	PIKFYVE	S2898	S	14.2995	14.2452	14.2841	14.5749	14.3474	14.777	14.4954	14.4333	14.4851	aCD3/Unstimulated	0.29017	0.0440615	aCD3+L2/Unstimulated	0.195024	0.123636	aCD3+L2/aCD3	-0.0951458	0.824597
1132	274	Q8N7R7-3	CEDKDLCRAAMRRSFSADNFIGIQRSKAILS	S(0.132)FS(0.868)ADNFIGIQR	CCNYL1	S29	S	9.55328	9.61002	9.23255	9.20292	9.49017	9.606	9.61716	9.55158	9.4758	aCD3/Unstimulated	-0.0322545	0.833985	aCD3+L2/Unstimulated	0.0828941	0.589813	aCD3+L2/aCD3	0.115149	0.837871
1133	228	Q13243-3	RSRSRSRSRSKSRSVSRSPVPEKSQKRGSSS	S(1)VS(1)RS(1)PVPEK	SRSF5	S2900	S	14.0431	14.0633	14.085	14.2059	14.2736	14.185	14.1977	14.2119	14.2638	aCD3/Unstimulated	0.157726	0.0427008	aCD3+L2/Unstimulated	0.160659	0.0472776	aCD3+L2/aCD3	0.00293265	0.999459
1134	110	Q5T200-2	DVDTEPQKRNTEESSSPVRKESSRGRHREKE	NTEESS(0.005)S(0.995)PVRK	ZC3H13	S2902	S	14.2899	14.2312	14.2819	14.3576	14.3356	14.4754	14.3957	14.2581	14.2843	aCD3/Unstimulated	0.121835	0.126746	aCD3+L2/Unstimulated	0.0450251	0.55953	aCD3+L2/aCD3	-0.0768098	0.769433
1135	2265	Q5UIP0	HNTTSAKGFLSPGSRSPKFKSSKKCLISEMA	GFLS(0.977)PGS(0.081)RS(0.941)PK	RIF1	S2903	S	14.3094	14.2027	14.422	14.2906	14.3021	14.4088	14.3566	14.2581	14.4866	aCD3/Unstimulated	0.0224448	0.822826	aCD3+L2/Unstimulated	0.055717	0.575881	aCD3+L2/aCD3	0.0332722	0.939286
1136	77	G3XAL9	AAAGDGLGRPLGPTPSQSRFQVDLVSENAGR	DGGGVRDEGPAAAGDGLGRPLGPT(0.085)PS(0.913)QS(0.003)R	SLC12A2	S2905	S	15.1693	14.9357	15.1604	15.17	15.2377	15.1061	15.2183	15.1564	15.2972	aCD3/Unstimulated	0.082793	0.379086	aCD3+L2/Unstimulated	0.135518	0.174261	aCD3+L2/aCD3	0.0527254	0.887082
1137	19	Q8NHG8	KQSGPAAANGRTRAYSGSDLPSSSSGGANGT	AYS(0.998)GS(0.002)DLPSSSSGGANGTAGGGGGAR	ZNRF2	S2907	S	15.5689	15.504	15.5856	15.724	15.6714	15.7416	15.7273	15.6659	15.699	aCD3/Unstimulated	0.159543	0.04266	aCD3+L2/Unstimulated	0.144612	0.0577568	aCD3+L2/aCD3	-0.0149312	0.960817
1138	425	E7EX17	EETQERERSRTGSESSQTGTSTTSSRSKSDQ	T(0.01)GS(0.792)ES(0.199)S(0.999)QTGTSTTSSR	EIF4B	S2908	S	14.3988	14.4119	14.4677	14.4465	14.5311	14.5877	14.3037	14.3822	14.4604	aCD3/Unstimulated	0.0956612	0.219076	aCD3+L2/Unstimulated	-0.0440445	0.571991	aCD3+L2/aCD3	-0.139706	0.422887
1139	406	I1E4Y6	ETPQTSSSSARPGTPSDHQSQEASQFERKDE	VGVEASEETPQTSSS(0.001)S(0.003)ARPGT(0.997)PS(0.999)DHQSQEASQFER	GIGYF2	S291	S	12.5271	12.4015	12.7234	12.5123	12.6461	12.7774	12.6248	12.5614	12.7742	aCD3/Unstimulated	0.0945802	0.4413	aCD3+L2/Unstimulated	0.102814	0.41927	aCD3+L2/aCD3	0.00823408	0.996792
1140	233	K7ER53	EEGFPRGLGACTLLGSPRHSPSTSPRASVTE	GLGACT(0.005)LLGS(0.995)PRHS(0.646)PS(0.1)T(0.309)S(0.945)PR	NFATC1	S2913	S	14.8052	14.7743	14.984	15.0823	14.8929	15.1622	15.0206	15.0422	15.0485	aCD3/Unstimulated	0.191291	0.084124	aCD3+L2/Unstimulated	0.182569	0.101565	aCD3+L2/aCD3	-0.00872229	0.992433
1141	652	A0A0A0MRM9	VREEEIEVDSRVADNSFDAKRGAAGDWGERA	VADNS(1)FDAKR	NOLC1	S2915	S	14.05	13.9817	14.0822	14.1124	14.1666	14.3007	14.1757	14.2265	14.3008	aCD3/Unstimulated	0.15526	0.0826169	aCD3+L2/Unstimulated	0.196377	0.051938	aCD3+L2/aCD3	0.0411169	0.894964
1142	906	Q13428	GKTHQIRAALAPAKESPRKGAAPTPPGKTGP	AALAPAKES(1)PRK	TCOF1	S2916	S	15.1708	15.1712	15.2182	15.2705	15.1378	15.2967	15.2964	15.2458	15.3379	aCD3/Unstimulated	0.0482975	0.503797	aCD3+L2/Unstimulated	0.10667	0.164796	aCD3+L2/aCD3	0.0583723	0.828975
1143	96	C9JSU1	ASATTPLSGNSSRRGSGDTSSLIDPDTSLSE	RGS(0.938)GDT(0.056)S(0.003)S(0.003)LIDPDTSLSELR	LRRFIP2	S2917	S	13.1691	13.1288	13.1481	13.3176	13.2597	13.3831	13.4437	13.2975	13.4511	aCD3/Unstimulated	0.171439	0.0534597	aCD3+L2/Unstimulated	0.248753	0.0380364	aCD3+L2/aCD3	0.0773133	0.760965
1144	23	H3BS86	EGGARLGAGGGSPEKSPSAQELKEQGNRLFV	LGAGGGS(1)PEKS(0.936)PS(0.064)AQELKEQGNR	STUB1	S2919	S	15.3113	15.1696	15.3414	15.5307	15.3208	15.6587	15.5154	15.4533	15.4661	aCD3/Unstimulated	0.229317	0.062894	aCD3+L2/Unstimulated	0.204196	0.0917083	aCD3+L2/aCD3	-0.0251204	0.962448
1145	1956	Q14966-3	KQRKEKEQNEAEERSSR______________	EKEQNEAEERS(0.195)S(0.805)R	ZNF638	S292	S	12.5396	12.4551	12.5628	12.4451	12.6712	12.6176	12.5159	12.5415	12.5425	aCD3/Unstimulated	0.0588176	0.476648	aCD3+L2/Unstimulated	0.0141451	0.876852	aCD3+L2/aCD3	-0.0446726	0.891179
1146	1124	Q9UQ35	ASRSPIRQDRGEFSASPMLKSGMSPEQSRFQ	GEFSAS(1)PMLK	SRRM2	S2920	S	15.3252	15.3513	15.5211	15.5571	15.5017	15.7738	15.5756	15.5979	15.6984	aCD3/Unstimulated	0.211634	0.0725059	aCD3+L2/Unstimulated	0.224736	0.0681332	aCD3+L2/aCD3	0.0131026	0.987991
1147	1177	E7ERW7	LASPKTPRVEQEEPISPGSTLPEVKLRRSKK	VEQEEPIS(1)PGSTLPEVK	DOCK2	S2921	S	13.9318	13.9969	14.0028	14.1934	14.1053	14.2919	14.2684	14.2518	14.2643	aCD3/Unstimulated	0.219697	0.0356631	aCD3+L2/Unstimulated	0.284353	0.0306792	aCD3+L2/aCD3	0.0646561	0.809472
1148	450	O94804	GDLSPAANRSQKASQSRPNSSALETLGGEKL	AS(0.001)QS(0.998)RPNS(0.961)S(0.039)ALETLGGEK	STK10	S2926	S	14.5305	14.408	14.5794	14.4941	14.3674	14.6472	14.6087	14.4967	14.5514	aCD3/Unstimulated	-0.00304047	0.976852	aCD3+L2/Unstimulated	0.0463121	0.649029	aCD3+L2/aCD3	0.0493526	0.896784
1149	454	O94804	PAANRSQKASQSRPNSSALETLGGEKLANGS	AS(0.001)QS(0.998)RPNS(0.961)S(0.039)ALETLGGEK	STK10	S2927	S	15.2909	15.2126	15.3431	15.352	15.2148	15.5073	15.4331	15.3278	15.3837	aCD3/Unstimulated	0.0757899	0.428528	aCD3+L2/Unstimulated	0.0993085	0.316748	aCD3+L2/aCD3	0.0235186	0.959074
1150	132	Q9Y2K6	HPLKAVPIAVADEGESESEDDDLKPRGLTGM	AVPIAVADEGES(1)ES(1)EDDDLKPR	USP20	S2928	S	13.4523	13.5181	13.7153	13.875	13.6674	13.9635	13.7399	13.8604	13.8947	aCD3/Unstimulated	0.273407	0.0512374	aCD3+L2/Unstimulated	0.269764	0.0574399	aCD3+L2/aCD3	-0.00364322	0.999563
1151	225	C9JFK9	SSVQGASSREGSPARSSTPLHSPSPIRVHTV	S(0.929)S(0.036)T(0.042)PLHS(0.544)PS(0.449)PIR	BAG3	S293	S	12.5406	12.8797	12.9057	12.4933	12.3748	12.3631	12.559	12.6741	12.504	aCD3/Unstimulated	-0.364947	0.0356631	aCD3+L2/Unstimulated	-0.1963	0.135773	aCD3+L2/aCD3	0.168647	0.604247
1152	193	Q96B97-2	FGDIFKDKPIKLRPRSIEVENDFLPVEKTIG	S(1)IEVENDFLPVEK	SH3KBP1	S2930	S	14.6714	14.6673	14.8136	14.8455	14.8494	14.9667	14.8489	14.7846	14.8509	aCD3/Unstimulated	0.169737	0.0585826	aCD3+L2/Unstimulated	0.110703	0.173085	aCD3+L2/aCD3	-0.0590338	0.836456
1153	1481	Q15648	ESGSSIAEKSYQNSPSSDDGIRPLPEYSTEK	SYQNS(0.306)PS(0.763)S(0.931)DDGIRPLPEYSTEK	MED1	S2931	S	13.3333	13.3684	13.4932	13.6949	13.5066	13.7748	13.6815	13.7339	13.6667	aCD3/Unstimulated	0.260452	0.0379508	aCD3+L2/Unstimulated	0.295729	0.0401577	aCD3+L2/aCD3	0.035277	0.926284
1154	981	I3L4J3	QSVQPWERRTFPLAHSPQAECEDQLDAQERA	TFPLAHS(1)PQAECEDQLDAQER	KANSL1	S2933	S	13.7831	13.8736	13.9135	14.0855	14.0351	14.2501	14.0705	14.0176	14.1378	aCD3/Unstimulated	0.26679	0.0346721	aCD3+L2/Unstimulated	0.218539	0.0492028	aCD3+L2/aCD3	-0.0482508	0.887463
1155	64	P13051	KKAPAGQEEPGTPPSSPLSAEQLDRIQRNKA	KAPAGQEEPGT(1)PPS(0.129)S(0.843)PLS(0.028)AEQLDR	UNG	S2934	S	14.7723	14.8373	14.9164	15.0998	15.1007	15.2519	14.9505	15.053	15.139	aCD3/Unstimulated	0.308808	0.0298435	aCD3+L2/Unstimulated	0.205503	0.0569559	aCD3+L2/aCD3	-0.103305	0.701996
1156	178	J3KR35	LASAVDAATEQKTCDSD______________	LKGQEDSLASAVDAATEQKTCDS(1)D	CCDC12	S2935	S	14.1313	14.147	14.2506	14.5821	14.5035	14.5847	14.4507	14.473	14.4392	aCD3/Unstimulated	0.380451	0.0162958	aCD3+L2/Unstimulated	0.277987	0.0277612	aCD3+L2/aCD3	-0.102464	0.537835
1157	461	Q8N108-17	ERPAKRRRVNSNGKESPGSSEFFQEAVSHGK	VNS(0.999)NGKES(0.992)PGS(0.004)S(0.004)EFFQEAVSHGK	MIER1	S2936	S	14.2817	14.3268	14.434	14.5918	14.5319	14.8108	14.6821	14.6239	14.6814	aCD3/Unstimulated	0.297376	0.0343954	aCD3+L2/Unstimulated	0.315021	0.0380364	aCD3+L2/aCD3	0.0176446	0.97409
1158	214	Q96L73-2	HDLLLNGCLKSLAFDSEHSADEKEKPCAKSR	SLAFDS(1)EHS(1)ADEKEKPCAK	NSD1	S2938	S	13.5834	13.2677	13.521	13.8564	13.6657	14.0243	13.835	13.6361	13.7781	aCD3/Unstimulated	0.391438	0.0356631	aCD3+L2/Unstimulated	0.292379	0.067911	aCD3+L2/aCD3	-0.0990586	0.844483
1159	80	Q9H6F5	TSPGSPRLQQGAGLESPQGQPEPGAASPQRQ	LQQGAGLES(1)PQGQPEPGAAS(1)PQR	CCDC86	S294	S	12.5505	12.4504	12.6101	12.8053	12.8246	13.0285	12.8745	12.8844	12.9586	aCD3/Unstimulated	0.349133	0.0298435	aCD3+L2/Unstimulated	0.368826	0.028076	aCD3+L2/aCD3	0.0196936	0.965581
1160	449	E7ESY4	TRLDGERPGPNRSNMSPHGLPARSSGSPKFA	SNMS(1)PHGLPAR	MTA1	S2941	S	14.131	14.0605	14.2451	14.2016	14.0811	14.3953	14.1639	14.1715	14.2646	aCD3/Unstimulated	0.0804172	0.443456	aCD3+L2/Unstimulated	0.054432	0.615294	aCD3+L2/aCD3	-0.0259852	0.959074
1161	19	Q9Y6M7-14	DGAGEQMRPLLTRVTSRGPDEEAVVDLGKTS	VT(0.155)S(0.845)RGPDEEAVVDLGK	SLC4A7	S2942	S	13.5441	13.5389	13.6462	13.7176	13.5392	13.9639	13.7202	13.6488	13.8161	aCD3/Unstimulated	0.163809	0.198227	aCD3+L2/Unstimulated	0.151958	0.236646	aCD3+L2/aCD3	-0.0118515	0.99191
1162	280	Q5C9Z4	GDVEKEKKAQEAEAQSEDDDEDTEEEQGEEK	AQEAEAQS(1)EDDDEDT(1)EEEQGEEKEK	NOM1	S2943	S	12.5918	12.6078	12.8738	13.0413	12.8626	13.1025	13.0608	12.9336	12.8881	aCD3/Unstimulated	0.310974	0.039345	aCD3+L2/Unstimulated	0.269696	0.0576408	aCD3+L2/aCD3	-0.0412782	0.937313
1163	148	Q9BUH6	WSLERRLAAAEETAVSPRKSPRPAGPQLFLP	LAAAEETAVS(1)PRKS(1)PR	C9orf142	S2944	S	15.5718	15.5232	15.5981	15.5166	15.3601	15.4333	15.5649	15.5869	15.5329	aCD3/Unstimulated	-0.127695	0.0931984	aCD3+L2/Unstimulated	-0.00280214	0.97287	aCD3+L2/aCD3	0.124893	0.439307
1164	125	Q3KQU3-2	RRSSQPSPTAVPASDSPPTKQEVKKAGERHK	RS(0.461)S(0.542)QPS(0.975)PT(0.021)AVPAS(0.05)DS(0.947)PPT(0.003)KQEVK	MAP7D1	S2945	S	15.2654	15.1471	15.31	15.4691	15.3327	15.5479	15.3332	15.3799	15.4174	aCD3/Unstimulated	0.209038	0.0476332	aCD3+L2/Unstimulated	0.135994	0.144904	aCD3+L2/aCD3	-0.0730447	0.823589
1165	736	H3BND4	GQKPFKRSLRGSDALSETSSVSHIEDLEKVE	GS(0.022)DALS(0.894)ET(0.199)S(0.912)S(0.942)VS(0.031)HIEDLEKVER	PDXDC1	S2947	S	13.5411	13.424	13.6631	13.5823	13.4494	13.6609	13.7126	13.7089	13.6824	aCD3/Unstimulated	0.0215052	0.823008	aCD3+L2/Unstimulated	0.158606	0.119221	aCD3+L2/aCD3	0.137101	0.561668
1166	739	H3BND4	PFKRSLRGSDALSETSSVSHIEDLEKVERLS	GS(0.023)DALS(0.886)ET(0.165)S(0.933)S(0.995)VS(0.999)HIEDLEKVER	PDXDC1	S2948	S	13.8364	13.7752	13.9912	13.9123	13.826	13.9864	14.0207	14.0164	13.9835	aCD3/Unstimulated	0.0405848	0.635591	aCD3+L2/Unstimulated	0.139233	0.130398	aCD3+L2/aCD3	0.0986482	0.701996
1167	113	F5H176	VGDFKSEKSNGELSESPGAGKGASGSTRIIT	SNGELS(0.001)ES(0.999)PGAGK	BPTF	S2949	S	15.6751	15.583	15.5943	15.8085	15.7204	15.8464	15.712	15.6668	15.6509	aCD3/Unstimulated	0.174313	0.0427008	aCD3+L2/Unstimulated	0.0591388	0.402709	aCD3+L2/aCD3	-0.115174	0.482562
1168	418	Q9HCM4-2	NGSQQAWGMRSALPVSPSISSAPVPVEIENL	S(0.005)ALPVS(0.758)PS(0.236)ISSAPVPVEIENLPQS(0.882)PGT(0.118)DQHDRK	EPB41L5	S295	S	12.5531	12.5182	12.8827	13.2257	12.8927	13.1915	13.0107	13.0085	13.1185	aCD3/Unstimulated	0.451999	0.0331656	aCD3+L2/Unstimulated	0.394587	0.0434085	aCD3+L2/aCD3	-0.057412	0.923423
1169	1758	Q12888	DKLASRSKLPDGPTGSSEEEEEFLEIPPFNK	SKLPDGPT(0.01)GS(0.992)S(0.998)EEEEEFLEIPPFNK	TP53BP1	S2950	S	13.265	13.3953	13.4559	13.7045	13.5064	13.8546	13.6151	13.7437	13.6867	aCD3/Unstimulated	0.31647	0.036491	aCD3+L2/Unstimulated	0.309798	0.0444297	aCD3+L2/aCD3	-0.00667206	0.999375
1170	909	Q12872	PVESRGSSQERSRGVSQEKEAQISSAIVSSV	GVS(1)QEKEAQISSAIVSSVQSK	SFSWAP	S2954	S	13.5403	13.4067	13.6212	13.556	13.4282	13.6334	13.5505	13.5818	13.6024	aCD3/Unstimulated	0.0164701	0.860135	aCD3+L2/Unstimulated	0.0554894	0.547787	aCD3+L2/aCD3	0.0390193	0.920179
1171	156	Q13428	HPATGKTVANLLSGKSPRKSAEPSANTTLVS	TVANLLS(0.001)GKS(0.999)PR	TCOF1	S2955	S	16.1171	16.0701	16.1609	16.1614	16.1794	16.258	16.0797	16.0698	16.1648	aCD3/Unstimulated	0.0835687	0.230655	aCD3+L2/Unstimulated	-0.0112838	0.880815	aCD3+L2/aCD3	-0.0948526	0.601057
1172	444	E7EVX8	YGGKSTIRDRSSGTASSVAFTPLQGLEIVNP	S(0.087)S(0.101)GT(0.101)AS(0.805)S(0.906)VAFT(1)PLQGLEIVNPQAAEKK	PRPF31	S2957	S	13.1888	12.9925	13.2321	13.3168	13.3325	13.7143	13.4285	13.4656	13.5191	aCD3/Unstimulated	0.316729	0.0505219	aCD3+L2/Unstimulated	0.333243	0.0502935	aCD3+L2/aCD3	0.0165148	0.987991
1173	96	Q9Y608-2	ASATTPLSGNSSRRGSGDTSSLIDPDTSLSE	RGS(0.985)GDT(0.009)S(0.003)S(0.003)LIDPDTSLSELRESLSEVEEK	LRRFIP2	S2958	S	13.1405	13.1253	13.102	13.3613	13.3417	13.4898	13.4334	13.2192	13.4615	aCD3/Unstimulated	0.274976	0.0356631	aCD3+L2/Unstimulated	0.248738	0.0453317	aCD3+L2/aCD3	-0.026238	0.951498
1174	494	O94913	RSRSRSPKSRSPIIHSPKRRDRRSPKRRQRS	S(0.5)RS(0.5)PIIHS(1)PK	PCF11	S2959	S	16.1993	16.1142	16.2191	16.344	16.1534	16.4187	16.2913	16.3477	16.2846	aCD3/Unstimulated	0.127849	0.171032	aCD3+L2/Unstimulated	0.130337	0.170412	aCD3+L2/aCD3	0.00248887	0.999563
1175	2020	Q9UQ35	RSRSRTSPVTRRRSRSRTPPAIRRRSRSRTP	S(1)RT(1)PPAIR	SRRM2	S2960	S	14.5682	14.5519	14.6504	14.7459	14.6714	14.7771	14.7029	14.6329	14.6767	aCD3/Unstimulated	0.141266	0.0666118	aCD3+L2/Unstimulated	0.0806189	0.249156	aCD3+L2/aCD3	-0.0606466	0.807023
1176	1479	Q15648	ESESGSSIAEKSYQNSPSSDDGIRPLPEYST	S(0.002)YQNS(0.994)PS(0.089)S(0.915)DDGIRPLPEYSTEK	MED1	S2962	S	14.0412	14.0127	14.1746	14.3592	14.1193	14.4478	14.3409	14.3662	14.3175	aCD3/Unstimulated	0.232591	0.0588281	aCD3+L2/Unstimulated	0.265319	0.0489187	aCD3+L2/aCD3	0.0327278	0.94383
1177	120	O95218-2	GFNERENVEYIEREESDGEYDEFGRKKKKYR	ENVEYIEREES(1)DGEYDEFGR	ZRANB2	S2963	S	13.5022	13.5095	13.7168	13.6875	13.7802	13.8585	13.906	13.8043	13.8252	aCD3/Unstimulated	0.199286	0.0619022	aCD3+L2/Unstimulated	0.26903	0.0418822	aCD3+L2/aCD3	0.0697437	0.839263
1178	1105	P26358	NAKSKSFEDPPNHARSPGNKGKGKGKGKGKP	SFEDPPNHARS(1)PGNK	DNMT1	S2965	S	16.3007	16.2266	16.2837	16.4065	16.3914	16.4727	16.2947	16.211	16.326	aCD3/Unstimulated	0.153235	0.0545089	aCD3+L2/Unstimulated	0.0069481	0.926038	aCD3+L2/aCD3	-0.146287	0.310413
1179	34	E9PJ27	ESKRVNNGNTAPEDSSPAKKTRRCQRQESKK	VNNGNTAPEDS(0.108)S(0.892)PAKK	PARP2	S2966	S	15.6335	15.6135	15.6747	15.7833	15.6406	15.7566	15.7523	15.6771	15.7252	aCD3/Unstimulated	0.0862391	0.22532	aCD3+L2/Unstimulated	0.0776364	0.279104	aCD3+L2/aCD3	-0.00860267	0.987991
1180	562	Q16512	DISVEKLNLGTDSDSSPQKSSRDPPSSPSSL	LNLGTDSDS(0.019)S(0.981)PQK	PKN1	S2967	S	15.533	15.4381	15.635	15.6762	15.5352	15.8354	15.7784	15.7365	15.7351	aCD3/Unstimulated	0.146886	0.162529	aCD3+L2/Unstimulated	0.214608	0.0697517	aCD3+L2/aCD3	0.0677227	0.851039
1181	15	P83369	_MEERERGARSAGAGSPARPPSPRLDVSSDS	SAGAGS(1)PARPPS(1)PR	LSM11	S2968	S	14.1625	14.265	14.3551	14.3213	14.4246	14.4681	14.3437	14.3965	14.4558	aCD3/Unstimulated	0.143805	0.109342	aCD3+L2/Unstimulated	0.137799	0.129404	aCD3+L2/aCD3	-0.00600637	0.996672
1182	2412	Q9UQ35	TSPPLLDRARSRTPPSAPSQSRMTSERAPSP	ARS(0.979)RT(0.26)PPS(0.746)APS(0.014)QS(0.001)R	SRRM2	S297	S	12.5569	12.4302	12.4321	12.6201	12.648	12.8353	12.6291	12.6588	12.688	aCD3/Unstimulated	0.228055	0.039345	aCD3+L2/Unstimulated	0.185542	0.067559	aCD3+L2/aCD3	-0.0425125	0.896784
1183	473	P11166	RTFDEIASGFRQGGASQSDKTPEELFHPLGA	QGGAS(0.908)QS(0.084)DKT(0.008)PEELFHPLGADSQV	SLC2A1	S2970	S	13.4437	13.197	13.5651	13.6412	13.5333	13.8401	13.6616	13.7314	13.7428	aCD3/Unstimulated	0.269599	0.0658552	aCD3+L2/Unstimulated	0.309958	0.0523484	aCD3+L2/aCD3	0.0403587	0.943167
1184	1241	O75037-4	GQPIRSTDVGFTPPSSPPTRPRNDRNVFSRL	S(0.008)T(0.008)DVGFT(0.983)PPS(0.221)S(0.775)PPT(0.005)RPR	KIF21B	S2972	S	15.5828	15.7512	15.7378	15.8767	15.8549	16.0213	15.847	15.7707	15.9298	aCD3/Unstimulated	0.227068	0.0431904	aCD3+L2/Unstimulated	0.158577	0.109861	aCD3+L2/aCD3	-0.0684909	0.839263
1185	459	Q7Z5K2	GSSNYKIKYFGFDDLSESEDDEDDDCQVERK	IKYFGFDDLS(1)ES(1)EDDEDDDCQVERK	WAPAL	S2973	S	12.3809	12.4933	12.5159	12.9388	12.5086	12.9962	12.9283	12.8719	12.851	aCD3/Unstimulated	0.351139	0.0446385	aCD3+L2/Unstimulated	0.420325	0.0414269	aCD3+L2/aCD3	0.0691856	0.896784
1186	351	P42166	GIQPLCPERSHISDQSPLSSKRKALEESESS	SHISDQS(1)PLSSK	TMPO	S2975	S	14.0805	13.8898	13.9672	14.0717	14.0909	14.0046	13.9964	14.0987	14.1368	aCD3/Unstimulated	0.0765937	0.348359	aCD3+L2/Unstimulated	0.098132	0.245296	aCD3+L2/aCD3	0.0215383	0.953575
1187	216	K7EQI9	GTFNLSRGQTPLTEGSEDLDGHSDPEESFAR	GQTPLT(0.002)EGS(0.998)EDLDGHS(1)DPEESFAR	FAM134C	S2976	S	13.7913	13.5662	13.7193	13.7493	13.7445	13.958	13.9417	13.8606	13.8012	aCD3/Unstimulated	0.124988	0.227448	aCD3+L2/Unstimulated	0.175554	0.11397	aCD3+L2/aCD3	0.0505656	0.896784
1188	391	Q13263-2	YSSAEPHVSGVKRSRSGEGEVSGLMRKVPRV	S(0.03)RS(0.968)GEGEVS(0.002)GLMR	TRIM28	S2977	S	15.1007	15.157	15.1079	15.1974	15.1443	15.3355	15.145	15.0647	15.1941	aCD3/Unstimulated	0.10384	0.203063	aCD3+L2/Unstimulated	0.0127146	0.884899	aCD3+L2/aCD3	-0.0911252	0.710897
1189	577	D6RB01	LDQFTQSAEKAVDSSSEEIEVEVPVVDRRNL	AVDS(1)S(1)S(1)EEIEVEVPVVDRR	FAM169A	S2978	S	13.9412	14.011	14.2681	14.3109	14.2581	14.5292	14.3696	14.4365	14.3918	aCD3/Unstimulated	0.29262	0.0456382	aCD3+L2/Unstimulated	0.325849	0.045131	aCD3+L2/aCD3	0.0332293	0.951597
1190	108	X6RLP6	HTLVVEFAKEQDRVHSPCPTSGSEKKKRSDD	EQDRVHS(1)PCPTSGSEK	RNPC3	S2979	S	16.1004	16.0545	16.0502	16.0246	16.0819	16.0825	16.0879	15.9679	16.0789	aCD3/Unstimulated	-0.00535507	0.938094	aCD3+L2/Unstimulated	-0.0234758	0.737698	aCD3+L2/aCD3	-0.0181208	0.951597
1191	513	Q9NSK0-5	GTEPRPSSSNMKRAASLNYLNQPSAAPLQVS	AAS(0.985)LNY(0.015)LNQPSAAPLQVSR	KLC4	S298	S	12.5586	12.5805	12.7297	12.7324	12.8094	12.8688	13.083	12.857	12.8556	aCD3/Unstimulated	0.180567	0.0931421	aCD3+L2/Unstimulated	0.308897	0.0401577	aCD3+L2/aCD3	0.12833	0.64102
1192	332	P22626-2	GPYGGGNYGPGGSGGSGGYGGRSRY______	NMGGPYGGGNYGPGGS(0.024)GGS(0.974)GGY(0.002)GGR	HNRNPA2B1	S2980	S	13.4562	13.3156	13.3517	13.8275	13.5613	13.9997	13.7258	13.7284	13.8246	aCD3/Unstimulated	0.421674	0.0306514	aCD3+L2/Unstimulated	0.38509	0.0404547	aCD3+L2/aCD3	-0.0365841	0.949556
1193	16	E9PS47	MRRGERRDAGGPRPESPVPAGRASLEEPPDG	DAGGPRPES(1)PVPAGR	PTDSS2	S2981	S	14.7226	14.5543	14.6038	14.9357	14.978	14.8887	14.5572	14.5503	14.6208	aCD3/Unstimulated	0.307268	0.0260018	aCD3+L2/Unstimulated	-0.0507729	0.501793	aCD3+L2/aCD3	-0.358041	0.0328432
1194	1265	E7EPN9	SSDFEVVPKRRRQRGSETDTDSEIHESASDK	QRGS(1)ET(0.998)DT(0.817)DS(0.184)EIHESASDKDSLSK	PRRC2C	S2982	S	13.6324	13.372	13.5697	13.723	13.5101	13.9736	13.7013	13.6543	13.7642	aCD3/Unstimulated	0.210861	0.148365	aCD3+L2/Unstimulated	0.181903	0.21239	aCD3+L2/aCD3	-0.0289579	0.968832
1195	165	P30291	SPRGCGARRAGEGRRSPRPDHPGTPPHKTFR	S(1)PRPDHPGT(1)PPHK	WEE1	S2983	S	16.3298	16.3765	16.3626	16.2364	16.3295	16.1862	16.2328	16.229	16.2376	aCD3/Unstimulated	-0.10561	0.129708	aCD3+L2/Unstimulated	-0.123192	0.0953707	aCD3+L2/aCD3	-0.0175825	0.952808
1196	616	F8W726	PLYEQRSTQTRRYPSSISSSPQKDLTQAKNG	RYPS(0.034)S(0.965)IS(0.067)S(0.467)S(0.467)PQKDLTQAK	UBAP2L	S2984	S	16.6918	16.5229	16.6316	16.8447	16.6355	16.8857	16.7223	16.6072	16.6229	aCD3/Unstimulated	0.173211	0.0996835	aCD3+L2/Unstimulated	0.0353993	0.729867	aCD3+L2/aCD3	-0.137811	0.587461
1197	722	A9Z1X7	PPVRRGASSSPQRRQSPSPSTRPIRRVSRTP	RQS(1)PS(0.989)PS(0.011)TRPIR	SRRM1	S2985	S	16.0331	16.0672	16.1512	15.9118	16.0437	15.9255	16.0405	16.0114	16.0229	aCD3/Unstimulated	-0.123479	0.10642	aCD3+L2/Unstimulated	-0.0589166	0.421173	aCD3+L2/aCD3	0.0645625	0.804958
1198	406	E7EX17	LDEPKLERRPRERHPSWRSEETQERERSRTG	ERHPS(1)WR	EIF4B	S2986	S	14.2035	14.0602	14.2186	14.0417	14.2988	14.0485	13.7681	13.7551	13.6948	aCD3/Unstimulated	-0.0311117	0.755471	aCD3+L2/Unstimulated	-0.421397	0.0262566	aCD3+L2/aCD3	-0.390285	0.0808576
1199	197	Q6PID6	QRIKKSEAPAEVTHFSPKSIPDYDFESDEIV	SEAPAEVT(0.007)HFS(0.993)PK	TTC33	S2987	S	15.2525	15.3851	15.3593	15.457	15.4044	15.6106	15.5319	15.4914	15.5378	aCD3/Unstimulated	0.158384	0.0820828	aCD3+L2/Unstimulated	0.188087	0.0588754	aCD3+L2/aCD3	0.0297032	0.934094
1200	14	P43487-2	__MAAAKDTHEDHDTSTENTDESNHDPQFEP	DT(0.008)HEDHDT(0.992)S(0.977)T(0.024)ENTDESNHDPQFEPIVSLPEQEIK	RANBP1	S2988	S	12.8214	12.8615	13.1027	13.0454	12.7959	12.9693	13.1531	12.9843	13.0787	aCD3/Unstimulated	0.00833312	0.943846	aCD3+L2/Unstimulated	0.143517	0.229482	aCD3+L2/aCD3	0.135184	0.70116
1201	957	Q9UKJ3-2	SGRRDFIRSKIYRSQSPHYFRSGRGEGPGKK	S(1)QS(1)PHYFR	GPATCH8	S2989	S	16.5777	16.5532	16.6249	16.634	16.6427	16.6454	16.5569	16.5598	16.6305	aCD3/Unstimulated	0.0554499	0.362536	aCD3+L2/Unstimulated	-0.00284906	0.967968	aCD3+L2/aCD3	-0.0582989	0.790029
1202	150	Q6KC79	SSPASSNYQQTTISHSPSSRFVPPQTSSGNR	LSQNSMHSSPASSNYQQTT(0.002)IS(0.082)HS(0.912)PS(0.002)SR	NIPBL	S299	S	12.5631	12.7394	12.8816	12.8651	12.9889	13.0026	12.7026	12.7927	12.883	aCD3/Unstimulated	0.224178	0.0675241	aCD3+L2/Unstimulated	0.0647412	0.558218	aCD3+L2/aCD3	-0.159437	0.555376
1203	706	Q8N4C8-5	DSVLPASHGHLPQAGSLERNRVGVSSKPDSS	SDSVLPASHGHLPQAGS(1)LER	MINK1	S2990	S	15.258	15.0936	15.1661	15.2944	15.1027	15.3461	15.3461	15.1513	15.2259	aCD3/Unstimulated	0.0751708	0.455707	aCD3+L2/Unstimulated	0.0685538	0.507743	aCD3+L2/aCD3	-0.00661706	0.997102
1204	809	O60293-2	IKSDQLKTSSSSPANSDVEIDGIGRIAMVTK	TSS(0.001)S(0.027)S(0.972)PANS(1)DVEIDGIGR	ZFC3H1	S2991	S	14.1446	14.2252	14.3961	14.4311	14.3771	14.5595	14.4533	14.4476	14.523	aCD3/Unstimulated	0.200594	0.0642045	aCD3+L2/Unstimulated	0.219348	0.0570845	aCD3+L2/aCD3	0.0187544	0.972384
1205	1575	Q69YN4-3	CSDFDLHSELERSFLSEPSSPGRTKTTKGFK	SFLS(0.989)EPS(0.017)S(0.988)PGRT(0.005)K	KIAA1429	S2992	S	14.4618	14.4546	14.5595	14.7582	14.679	14.8097	14.5748	14.6573	14.7888	aCD3/Unstimulated	0.257016	0.0356631	aCD3+L2/Unstimulated	0.181688	0.0693551	aCD3+L2/aCD3	-0.0753284	0.810262
1206	393	Q8NDI1-3	VLNENTVSAGKDLSTSPKPSPIPSPVLGRKP	DLS(0.024)T(0.128)S(0.849)PKPS(0.999)PIPS(1)PVLGR	EHBP1	S2994	S	13.2214	13.381	13.5586	13.6684	13.4674	13.7003	13.6829	13.8005	13.6764	aCD3/Unstimulated	0.224989	0.0832221	aCD3+L2/Unstimulated	0.332916	0.0424857	aCD3+L2/aCD3	0.107928	0.80332
1207	171	P41227-2	VVLGAIENKVESKGNSPPSSGEACREEKGLA	GNS(1)PPSSGEACREEK	NAA10	S2995	S	15.8348	15.862	15.7787	15.7837	15.7405	15.8715	15.8288	15.7748	15.8002	aCD3/Unstimulated	-0.0266267	0.695709	aCD3+L2/Unstimulated	-0.0239172	0.737325	aCD3+L2/aCD3	0.00270951	0.999459
1208	532	Q6IN85-4	LTSQSSTTNLPGSPGSPGSPGSPGSPGSVPK	TNLTSQSSTTNLPGS(0.009)PGS(0.978)PGS(0.599)PGS(0.492)PGS(0.864)PGS(0.059)VPK	SMEK1	S2996	S	13.8568	13.7985	14.1483	14.0957	14.0419	14.31	14.1793	14.1775	14.125	aCD3/Unstimulated	0.21471	0.106928	aCD3+L2/Unstimulated	0.226117	0.100928	aCD3+L2/aCD3	0.0114076	0.99191
1209	67	Q99081	DERGGTTSWGTSGQPSPSYDSSRGFTDSPHY	GGTTSWGT(0.003)S(0.003)GQPS(0.945)PS(0.049)YDSSR	TCF12	S2998	S	13.7909	13.693	14.0506	14.1017	14.1478	14.2924	14.0906	13.9858	14.2465	aCD3/Unstimulated	0.33584	0.0406327	aCD3+L2/Unstimulated	0.262823	0.0760397	aCD3+L2/aCD3	-0.0730172	0.882969
1210	1672	Q9UQ35	SSPEHPPKSRTARRGSRSSPEPKTKSRTPPR	RGS(1)RS(1)S(1)PEPK	SRRM2	S2999	S	12.0246	11.9483	12.1381	12.1044	11.9773	12.4512	12.2297	12.16	12.2815	aCD3/Unstimulated	0.140635	0.310368	aCD3+L2/Unstimulated	0.186723	0.197394	aCD3+L2/aCD3	0.0460879	0.940314
1211	93	H3BMM9	RSSSTSSSGSSTSTGSSSGSSSSSASSRSGS	SSSTSSSGSSTST(0.002)GS(0.724)S(0.237)S(0.028)GS(0.007)S(0.002)SSSASSR	RNPS1	S3	S	7.45629	6.96215	7.33578	5.79879	6.03492	6.29306	5.80785	5.94363	5.97496	aCD3/Unstimulated	-1.20915	0.00655748	aCD3+L2/Unstimulated	-1.34259	0.0023967	aCD3+L2/aCD3	-0.133443	0.842451
1212	43	F8WDN6	QGPDAATTDELSSLGSDSEANGFAERRIDKF	ESLAQGPDAAT(0.002)T(0.007)DELS(0.548)S(0.548)LGS(0.825)DS(0.071)EANGFAER	TBC1D10A	S30	S	9.55457	9.85339	10.0625	10.1215	10.1288	9.92017	9.86819	10.0912	9.85562	aCD3/Unstimulated	0.233335	0.150746	aCD3+L2/Unstimulated	0.114861	0.47039	aCD3+L2/aCD3	-0.118475	0.839263
1213	51	A0A0A0MRT2	VHTHRVRERDGGTSYSPQENSHNHSALHSSN	DGGT(0.04)S(0.163)YS(0.793)PQENS(0.004)HNHSALHSSNSHSSNPSNNPSK	WAC	S300	S	12.5678	12.2235	12.4744	12.3821	12.1431	12.3055	12.0519	12.0942	11.9381	aCD3/Unstimulated	-0.145001	0.239695	aCD3+L2/Unstimulated	-0.393872	0.0380364	aCD3+L2/aCD3	-0.248871	0.346107
1214	480	Q92945	PPNGDPNFKLFIIRGSPQQIDHAKQLIEEKI	LFIIRGS(1)PQQIDHAK	KHSRP	S3001	S	14.6315	14.5043	14.6518	14.341	14.6187	14.1856	14.4019	14.4527	14.3616	aCD3/Unstimulated	-0.214054	0.108633	aCD3+L2/Unstimulated	-0.190456	0.150844	aCD3+L2/aCD3	0.0235982	0.974033
1215	180	O00425	LQQPRGRRGLGQRGSSRQGSPGSVSKQKPCD	GS(0.059)S(0.941)RQGS(0.984)PGS(0.016)VSK	IGF2BP3	S3003	S	14.722	14.7178	14.6632	14.7879	14.6857	14.7627	14.8936	14.7019	14.6849	aCD3/Unstimulated	0.0444314	0.592735	aCD3+L2/Unstimulated	0.0591076	0.483737	aCD3+L2/aCD3	0.0146762	0.975909
1216	152	Q9BUH6	RRLAAAEETAVSPRKSPRPAGPQLFLPDPDP	KS(1)PRPAGPQLFLPDPDPQR	C9orf142	S3004	S	16.008	15.9093	16.0249	15.9896	15.8842	15.9526	16.0262	16.0323	15.9987	aCD3/Unstimulated	-0.038613	0.569138	aCD3+L2/Unstimulated	0.0383332	0.580038	aCD3+L2/aCD3	0.0769463	0.71392
1217	62	Q9Y3Q8	EPSPDPGGKGTPRNGSPPPGAPSSRFRVVKL	NGS(1)PPPGAPSSR	TSC22D4	S3008	S	13.4154	13.3262	13.5408	13.4655	13.4277	13.3925	13.522	13.4797	13.5244	aCD3/Unstimulated	0.00111487	0.989326	aCD3+L2/Unstimulated	0.0812229	0.309569	aCD3+L2/aCD3	0.080108	0.760965
1218	125	Q8IY57-3	GSSSDNTERGMSRSSSPRGEASSLNGESH__	S(0.028)S(0.047)S(0.925)PRGEASSLNGESH	YAF2	S3009	S	16.0697	15.9505	16.0115	16.3144	16.2208	16.3738	16.0059	15.9611	16.1354	aCD3/Unstimulated	0.292445	0.0298435	aCD3+L2/Unstimulated	0.0236149	0.790187	aCD3+L2/aCD3	-0.268831	0.121999
1219	356	A0A0C4DFW8	LVAFLSKNRDKNFLKSHGRDNSRFIKKQGLD	DKNFLKS(1)HGR	XYLT2	S301	S	12.5693	12.5657	12.5923	12.4295	12.4345	12.2321	12.2922	12.405	12.4289	aCD3/Unstimulated	-0.210394	0.0443461	aCD3+L2/Unstimulated	-0.200437	0.0543051	aCD3+L2/aCD3	0.00995715	0.987991
1220	243	Q06210-2	TGKDKKGSCNLSRVDSTTCLFPVEEKAVEYY	VDS(0.84)T(0.137)T(0.023)CLFPVEEK	GFPT1	S3011	S	12.5402	12.7745	12.7536	12.9028	12.8059	12.9235	12.9035	13.0275	12.9891	aCD3/Unstimulated	0.187984	0.0706835	aCD3+L2/Unstimulated	0.283942	0.0404547	aCD3+L2/aCD3	0.0959581	0.760965
1221	991	Q8NDX1-2	GGTREPKLSLKKSHSSPSLHQDEAPTTAKVK	S(0.004)HS(0.963)S(0.839)PS(0.195)LHQDEAPTTAK	PSD4	S3012	S	14.6442	14.6163	14.7776	14.7193	14.6011	14.9233	14.6817	14.616	14.7434	aCD3/Unstimulated	0.0685672	0.519903	aCD3+L2/Unstimulated	0.00100099	0.993414	aCD3+L2/aCD3	-0.0675662	0.869037
1222	1666	Q9C0C2	LSPSALKAKLRPRNRSAEEGELAESKSSQKE	NRS(1)AEEGELAESK	TNKS1BP1	S3013	S	14.0999	14.2037	14.1747	14.2265	14.1942	14.3584	14.3193	14.3767	14.4476	aCD3/Unstimulated	0.100312	0.215013	aCD3+L2/Unstimulated	0.221795	0.0428093	aCD3+L2/aCD3	0.121483	0.533834
1223	23	I3L2R2	VKARRRKRGAQKGSGSPTHSLSQKSTRLSGA	GS(0.004)GS(0.972)PT(0.024)HSLSQK	FAM64A	S3018	S	15.5968	15.5216	15.5643	15.5489	15.6658	15.4798	15.4573	15.5525	15.4941	aCD3/Unstimulated	0.00396309	0.960514	aCD3+L2/Unstimulated	-0.0595455	0.445715	aCD3+L2/aCD3	-0.0635086	0.82435
1224	730	O75151	PTPVTKPKLDSAAYKSDDSSDEGSLHIDTDT	LDS(0.04)AAY(0.009)KS(0.958)DDS(0.996)S(0.996)DEGS(0.988)LHIDT(0.009)DT(0.004)KPGR	PHF2	S3019	S	12.0072	12.1915	12.0462	12.2514	12.1895	12.5931	12.2918	12.3116	12.608	aCD3/Unstimulated	0.263037	0.10266	aCD3+L2/Unstimulated	0.32218	0.067559	aCD3+L2/aCD3	0.0591425	0.924667
1225	51	F8W8U2	EGSVHLASSRGTLSDSEIETNSATSTIFGKA	GT(0.412)LS(0.692)DS(0.896)EIETNSATSTIFGK	MADD	S302	S	12.5753	12.5781	12.8236	12.7394	12.7497	13.0756	12.9973	12.9886	13.0046	aCD3/Unstimulated	0.195891	0.135671	aCD3+L2/Unstimulated	0.337844	0.0454312	aCD3+L2/aCD3	0.141953	0.711071
1226	78	I3L2J8	GPGGSQAINNLRRSNSTTQVSQPRSGSPRPT	S(0.012)NS(0.886)T(0.072)T(0.03)QVSQPR	CEP131	S3024	S	13.4853	13.4796	13.5523	13.5949	13.5774	13.5705	13.4838	13.5369	13.623	aCD3/Unstimulated	0.0752055	0.268927	aCD3+L2/Unstimulated	0.0421478	0.541225	aCD3+L2/aCD3	-0.0330577	0.896784
1227	267	Q6JBY9	DRATEEAKNGEKARRSSEEVDGQHPAQEEVP	ARRS(1)S(1)EEVDGQHPAQEEVPESPQTSGPEAENR	RCSD1	S3025	S	15.6245	15.6353	15.7365	15.7385	15.7884	15.7515	15.7307	15.6789	15.7954	aCD3/Unstimulated	0.094022	0.186316	aCD3+L2/Unstimulated	0.0695581	0.3276	aCD3+L2/aCD3	-0.0244639	0.937313
1228	454	C9JFE4	VLRNQIHVKSPPREGSQGELTPANSQSRMST	SPPREGS(1)QGELTPANSQSR	GPS1	S3026	S	15.2862	15.1465	15.2544	15.1776	15.3683	15.2668	15.1767	15.1951	15.2225	aCD3/Unstimulated	0.0418561	0.600237	aCD3+L2/Unstimulated	-0.0309149	0.712387	aCD3+L2/aCD3	-0.072771	0.80332
1229	250	E5RJN3	EASAPKAALEPKESRSPQQSAALPRRYMLRE	ESRS(1)PQQSAALPR	NCAPH2	S3027	S	15.3206	15.2871	15.3423	15.3374	15.4718	15.3375	15.2931	15.2272	15.3113	aCD3/Unstimulated	0.0655465	0.351963	aCD3+L2/Unstimulated	-0.0394781	0.58239	aCD3+L2/aCD3	-0.105025	0.551065
1230	648	C9J840	GMRPEAIRQDPTRKGSVVNVNPTNTRPQSDT	KGS(1)VVNVNPTNTRPQSDTPEIR	MAP4K4	S3028	S	15.4872	15.4148	15.5694	15.5748	15.538	15.7198	15.4509	15.4599	15.4242	aCD3/Unstimulated	0.12037	0.15082	aCD3+L2/Unstimulated	-0.0455	0.579466	aCD3+L2/aCD3	-0.16587	0.340667
1231	314	P67809	DGKETKAADPPAENSSAPEAEQGGAE_____	AADPPAENS(0.127)S(0.873)APEAEQGGAE	YBX1	S3029	S	15.4257	15.3749	15.4423	15.6345	15.5622	15.6796	15.4351	15.4079	15.5452	aCD3/Unstimulated	0.211144	0.0356631	aCD3+L2/Unstimulated	0.0484228	0.513312	aCD3+L2/aCD3	-0.162721	0.306282
1232	1571	Q02880-2	GRKTSKTTSKKPKKTSFDQDSDVDIFPSDFP	KT(0.152)S(0.848)FDQDS(1)DVDIFPSDFPTEPPSLPR	TOP2B	S303	S	12.5801	12.3584	12.6726	13.0361	12.7293	13.2501	13.0023	13.007	13.0942	aCD3/Unstimulated	0.468103	0.0356631	aCD3+L2/Unstimulated	0.497434	0.0396392	aCD3+L2/aCD3	0.0293306	0.97409
1233	319	O15127	FSQGIFSSRTFHRAASSAAQGAFQGN_____	AAS(0.812)S(0.188)AAQGAFQGN	SCAMP2	S3030	S	15.3176	15.1236	15.2606	15.4948	15.5039	15.5743	15.3865	15.3975	15.5652	aCD3/Unstimulated	0.290397	0.0321781	aCD3+L2/Unstimulated	0.215788	0.0519057	aCD3+L2/aCD3	-0.0746088	0.822184
1234	210	Q13371-2	EVLVLTSVRNSATCHSEDSDLEID_______	NS(0.001)AT(0.005)CHS(0.995)EDS(1)DLEID	PDCL	S3031	S	14.0187	14.1661	14.3188	14.3076	14.2205	14.5595	14.4029	14.273	14.4378	aCD3/Unstimulated	0.194624	0.146344	aCD3+L2/Unstimulated	0.203345	0.140188	aCD3+L2/aCD3	0.00872143	0.996792
1235	227	Q14684-2	ETMEEQKTKVGDGDLSAEEIPENEVSLRRAV	VGDGDLS(1)AEEIPENEVSLRR	RRP1B	S3033	S	13.9469	13.9538	14.0907	14.3253	14.1336	14.4492	14.2006	14.3292	14.2863	aCD3/Unstimulated	0.305587	0.0356631	aCD3+L2/Unstimulated	0.27491	0.0471038	aCD3+L2/aCD3	-0.0306769	0.949556
1236	103	C9J2I0	DSAPTLHLNKGTPSQSPVVGRSQGQQQEKKQ	GTPS(0.019)QS(0.981)PVVGR	AGFG1	S3034	S	14.9617	14.9198	14.9211	14.9011	14.9234	14.912	14.9528	14.9157	15.0258	aCD3/Unstimulated	-0.0220091	0.726544	aCD3+L2/Unstimulated	0.0306215	0.632618	aCD3+L2/aCD3	0.0526305	0.822184
1237	26	A0A0A0MR59	SGQGFHGNSEVNAILSPRSESGGLGVSMVEY	SGQGFHGNSEVNAILS(1)PR	PUM2	S3035	S	15.4653	15.4799	15.5281	15.5107	15.5041	15.6653	15.577	15.5151	15.5583	aCD3/Unstimulated	0.0689447	0.345859	aCD3+L2/Unstimulated	0.0590242	0.431727	aCD3+L2/aCD3	-0.00992041	0.987115
1238	1740	Q9HCM1	MFQTYKQMYLEKRSRSLGSSPVK________	S(0.997)LGS(0.072)S(0.931)PVK	KIAA1551	S3036	S	15.5413	15.3368	15.5007	15.7145	15.5546	15.7564	15.5957	15.5389	15.7547	aCD3/Unstimulated	0.215606	0.0679657	aCD3+L2/Unstimulated	0.170173	0.130398	aCD3+L2/aCD3	-0.0454339	0.91954
1239	286	K7ER53	NGRQPPYSPHHSPTPSPHGSPRVSVTDDSWL	QPPY(0.001)S(0.999)PHHS(0.955)PT(0.063)PS(0.984)PHGS(0.999)PR	NFATC1	S3037	S	13.4309	13.2696	13.5531	13.3738	13.4244	13.6043	13.4939	13.4975	13.5011	aCD3/Unstimulated	0.0496103	0.63353	aCD3+L2/Unstimulated	0.0796114	0.452942	aCD3+L2/aCD3	0.0300011	0.949556
1240	796	Q8IWA0	DSDEENDFTEKVQDTSNTGLGEDIIHQLSKS	VQDT(0.142)S(0.717)NT(0.142)GLGEDIIHQLSK	WDR75	S304	S	12.5815	12.7377	12.6911	13.0731	12.8194	13.2118	13.0205	12.9546	12.9918	aCD3/Unstimulated	0.364656	0.0331656	aCD3+L2/Unstimulated	0.318872	0.0441158	aCD3+L2/aCD3	-0.0457839	0.924667
1241	414	Q6MZP7-3	CSSICKCIGCKNFEESPERKTLMHLADAAEV	NFEES(1)PERK	LIN54	S3040	S	13.4757	13.4105	13.4152	13.4564	13.4817	13.66	13.6143	13.5639	13.6718	aCD3/Unstimulated	0.098842	0.234907	aCD3+L2/Unstimulated	0.182844	0.0611041	aCD3+L2/aCD3	0.0840023	0.762272
1242	185	F5GWT4	SLVGSKEEPPPARSGSGGGSAKEPQEERSQQ	S(0.025)GS(0.974)GGGS(0.001)AKEPQEER	WNK1	S3041	S	14.6677	14.6077	14.7417	14.7498	14.6597	14.7044	14.7129	14.6239	14.6662	aCD3/Unstimulated	0.032289	0.648195	aCD3+L2/Unstimulated	-0.00469342	0.952476	aCD3+L2/aCD3	-0.0369824	0.891179
1243	533	Q9Y2W1	EKNFRVTAYKAVQEKSSSPPPRKTSESRDKL	AVQEKS(0.964)S(0.441)S(0.595)PPPRK	THRAP3	S3042	S	13.9324	13.9844	14.031	14.132	14.1055	14.1756	14.0623	13.9557	14.0996	aCD3/Unstimulated	0.155097	0.0603604	aCD3+L2/Unstimulated	0.05659	0.439414	aCD3+L2/aCD3	-0.098507	0.602741
1244	535	Q9Y2W1	NFRVTAYKAVQEKSSSPPPRKTSESRDKLGA	AVQEKS(0.272)S(0.729)S(0.998)PPPRK	THRAP3	S3043	S	15.5488	15.5163	15.5341	15.7168	15.6313	15.7333	15.6547	15.6268	15.6642	aCD3/Unstimulated	0.160705	0.0414719	aCD3+L2/Unstimulated	0.115477	0.0963767	aCD3+L2/aCD3	-0.0452275	0.844483
1245	2044	Q9UQ35	RSRSRTPLLPRKRSRSRSPLAIRRRSRSRTP	S(1)RS(1)RS(1)PLAIR	SRRM2	S3047	S	13.6443	13.6288	13.6774	13.7721	13.5771	13.7811	13.8557	13.8754	13.7072	aCD3/Unstimulated	0.0599551	0.499469	aCD3+L2/Unstimulated	0.16263	0.100928	aCD3+L2/aCD3	0.102675	0.70492
1246	772	Q13111	FQEHCRRGLLSNHTGSPRSPSTTYLHTPTPS	GLLSNHT(0.003)GS(0.997)PR	CHAF1A	S3049	S	15.9209	15.7956	15.9153	15.8778	15.9859	15.917	15.8408	15.8164	15.8758	aCD3/Unstimulated	0.0496151	0.481259	aCD3+L2/Unstimulated	-0.0329552	0.650882	aCD3+L2/aCD3	-0.0825702	0.701996
1247	436	P35611	FASDGDSGTCSPLRHSFQKQQREKTRWLNSG	YSDVEVPASVTGYSFASDGDSGT(0.001)CS(0.001)PLRHS(0.998)FQK	ADD1	S305	S	12.5842	12.7018	12.9642	13.1067	12.7264	13.2875	12.9191	13.0699	13.0432	aCD3/Unstimulated	0.29012	0.11995	aCD3+L2/Unstimulated	0.26065	0.160818	aCD3+L2/aCD3	-0.0294699	0.980202
1248	181	P61006	ARDIKAKMDKKLEGNSPQGSNQGVKITPDQQ	LEGNS(1)PQGS(1)NQGVK	RAB8A	S3051	S	15.3197	15.2083	15.345	15.3445	15.2876	15.399	15.3396	15.3518	15.375	aCD3/Unstimulated	0.0527047	0.451884	aCD3+L2/Unstimulated	0.0645237	0.371699	aCD3+L2/aCD3	0.011819	0.980202
1249	185	P61006	KAKMDKKLEGNSPQGSNQGVKITPDQQKRSS	LEGNS(1)PQGS(1)NQGVK	RAB8A	S3052	S	16.1461	16.0416	16.1413	16.2001	16.1315	16.2167	16.1541	16.1874	16.2247	aCD3/Unstimulated	0.0731307	0.282656	aCD3+L2/Unstimulated	0.0790735	0.255723	aCD3+L2/aCD3	0.0059428	0.992433
1250	283	E7EX17	RGYDSRIGSGRRAFGSGYRRDDDYRGGGDRY	AFGS(1)GYR	EIF4B	S3053	S	15.9116	15.8203	15.8379	15.6891	15.9312	15.6328	15.7007	15.7646	15.7403	aCD3/Unstimulated	-0.10555	0.279284	aCD3+L2/Unstimulated	-0.121378	0.225577	aCD3+L2/aCD3	-0.0158286	0.980401
1251	470	Q9UJX2-3	LPASLSANNTPTRRVSPLNLSSVTP______	RVS(1)PLNLS(0.001)S(0.005)VT(0.995)P	CDC23	S3055	S	13.6523	13.5553	13.833	13.9622	13.7826	14.2022	13.8997	14.0992	14.1233	aCD3/Unstimulated	0.302134	0.0644876	aCD3+L2/Unstimulated	0.360499	0.0487167	aCD3+L2/aCD3	0.0583647	0.923423
1252	147	Q8TF76-2	PLRLPPFPSRDSGRLSPDLSVCGQPRDGDEL	DS(0.086)GRLS(0.907)PDLS(0.007)VCGQPR	GSG2	S3056	S	13.8728	13.8252	13.8793	14.0603	14.1236	14.1149	14.0378	14.0507	14.1643	aCD3/Unstimulated	0.240504	0.0298435	aCD3+L2/Unstimulated	0.225134	0.0380364	aCD3+L2/aCD3	-0.0153709	0.964845
1253	670	Q9UK61-2	ASAKGGNLPPVSPNDSGAKIASNPLERHVIP	GGNLPPVS(1)PNDS(1)GAKIASNPLER	FAM208A	S3057	S	14.6959	14.7843	14.8012	15.1029	15.0194	15.1629	15.0203	15.0312	15.0258	aCD3/Unstimulated	0.334632	0.0181719	aCD3+L2/Unstimulated	0.265333	0.0310994	aCD3+L2/aCD3	-0.0692987	0.774252
1254	1429	Q7Z2Z1-2	AAPTDSRDDQKGLSLSPQSPPERRGYPGPGL	GLS(0.025)LS(0.975)PQS(1)PPERR	TICRR	S3059	S	15.4922	15.5507	15.5224	15.5949	15.4917	15.5614	15.4818	15.4851	15.5529	aCD3/Unstimulated	0.0275572	0.673095	aCD3+L2/Unstimulated	-0.0151617	0.829573	aCD3+L2/aCD3	-0.0427189	0.853668
1255	120	Q13105	ITACHALKSLAEPATSPGGNAEALATEGGDK	SLAEPAT(0.223)S(0.777)PGGNAEALATEGGDKR	ZBTB17	S306	S	12.5951	12.31	12.6804	12.8281	12.6908	13.0023	12.5604	12.6488	12.8419	aCD3/Unstimulated	0.311908	0.0624483	aCD3+L2/Unstimulated	0.155204	0.300762	aCD3+L2/aCD3	-0.156704	0.747777
1256	335	R4GNG3	VESQDNDQPDYDSVASDEDTDLETTASKTNR	TINNQHSVESQDNDQPDY(0.035)DS(0.957)VAS(0.952)DEDT(0.055)DLETTASK	GIT2	S3061	S	13.7279	13.7314	13.991	13.9221	13.9337	14.0277	14.0416	13.9807	14.0522	aCD3/Unstimulated	0.144378	0.147293	aCD3+L2/Unstimulated	0.208066	0.0660026	aCD3+L2/aCD3	0.0636886	0.851049
1257	1016	Q76FK4-2	GKIVWQEDPRLQDSSSEEEDVTEETDHRNSS	LQDS(1)S(1)S(1)EEEDVTEETDHRNSSPGEASLLEK	NOL8	S3063	S	11.6208	11.7018	11.7962	11.6944	12.0709	12.0777	12.0081	12.1702	11.9889	aCD3/Unstimulated	0.2414	0.0935769	aCD3+L2/Unstimulated	0.349506	0.0470159	aCD3+L2/aCD3	0.108107	0.824597
1258	1178	J3QS41	YTPPPPLGPHPNLGKSPSPVQRIDPHTGTSI	AY(0.002)T(0.998)PPPPLGPHPNLGKS(1)PS(1)PVQR	HELZ	S3068	S	14.8218	14.8073	14.8109	14.9986	14.8608	15.1309	15.0114	15.0271	15.0512	aCD3/Unstimulated	0.183428	0.0607375	aCD3+L2/Unstimulated	0.216573	0.0475797	aCD3+L2/aCD3	0.0331447	0.924667
1259	33	Q8IV50	PRPSAPSPPPRSRSGSESEEAELSLSLARTK	S(0.586)RS(0.586)GS(0.817)ES(0.012)EEAELSLSLAR	LYSMD2	S307	S	12.5955	12.3829	12.4868	12.6914	12.7032	12.9664	12.593	12.5453	12.8428	aCD3/Unstimulated	0.29859	0.0515176	aCD3+L2/Unstimulated	0.171974	0.199533	aCD3+L2/aCD3	-0.126615	0.776686
1260	900	H0Y7L2	RPASLNLNRSRSLSNSNPDISGTPTSPDDEV	S(0.487)RS(0.487)LS(0.035)NS(0.99)NPDISGTPTSPDDEVR	DOCK7	S3070	S	14.2305	14.1096	14.2184	14.333	14.3273	14.329	14.1891	14.333	14.3387	aCD3/Unstimulated	0.143637	0.0824675	aCD3+L2/Unstimulated	0.100796	0.198545	aCD3+L2/aCD3	-0.0428413	0.882969
1261	103	A0A0A0MRI1	FFGPALPPGFKKQDDSPPRPIIGPALPPGFI	QDDS(1)PPRPIIGPALPPGFIK	GPALPP1	S3071	S	14.5074	14.4066	14.6782	14.7377	14.5963	14.8873	14.7089	14.7919	14.864	aCD3/Unstimulated	0.209718	0.0932603	aCD3+L2/Unstimulated	0.257563	0.0606157	aCD3+L2/aCD3	0.0478448	0.922736
1262	94	A0A0A0MSK5	YPRYEATSVQQKVNFSEEGETEEDDQDSSHS	VNFS(1)EEGET(1)EEDDQDSSHSSVTTVK	TOR1AIP1	S3074	S	15.1259	14.9693	15.1811	15.3111	15.1106	15.398	15.2073	15.2191	15.2357	aCD3/Unstimulated	0.181152	0.101296	aCD3+L2/Unstimulated	0.128578	0.226822	aCD3+L2/aCD3	-0.0525743	0.89356
1263	80	A0A0C4DGT1	SSLQDGLALHIRSSMSGLHLVKQGRDRKKID	S(0.004)S(0.021)MS(0.974)GLHLVK	ACACA	S3075	S	14.1821	14.1626	14.177	14.095	14.255	14.0712	14.1664	14.2528	14.1819	aCD3/Unstimulated	-0.0334959	0.661243	aCD3+L2/Unstimulated	0.0264224	0.73975	aCD3+L2/aCD3	0.0599183	0.829948
1264	196	F8W7U3	EEDIEDIEENTRPKRSRPTSFADELAARIKG	S(1)RPT(0.666)S(0.334)FADELAAR	FAM21A	S3076	S	16.0205	15.9425	16.13	16.1658	16.1496	16.2628	16.1512	16.1278	16.2416	aCD3/Unstimulated	0.161721	0.0754079	aCD3+L2/Unstimulated	0.142537	0.110434	aCD3+L2/aCD3	-0.0191839	0.962067
1265	207	Q9Y6G9	RDFQEYVEPGEDFPASPQRRNTASQEDKDDS	LIRDFQEYVEPGEDFPAS(1)PQRR	DYNC1LI1	S3078	S	12.7453	12.6449	12.8307	12.9824	12.9452	13.1025	13.0724	13.0176	13.044	aCD3/Unstimulated	0.269712	0.0317436	aCD3+L2/Unstimulated	0.304394	0.0324986	aCD3+L2/aCD3	0.0346822	0.920179
1266	100	Q5QP22	RSRDRRFRGRYRSPYSGPKFNSAIRGKIGLP	Y(0.008)RS(0.988)PY(0.004)S(0.999)GPK	RBM39	S3079	S	14.5752	14.6061	14.6576	14.6588	14.589	14.8482	14.7121	14.7176	14.817	aCD3/Unstimulated	0.0856856	0.343057	aCD3+L2/Unstimulated	0.135931	0.156444	aCD3+L2/aCD3	0.0502455	0.887431
1267	204	E9PHH9	LVPKLSLIGKGKRRRSSDEDAAGEPKAKRPK	RRS(0.763)S(0.237)DEDAAGEPK	POLR3C	S308	S	12.5995	12.5327	12.6205	12.6755	12.5109	12.678	12.4469	12.3991	12.5024	aCD3/Unstimulated	0.0372232	0.63538	aCD3+L2/Unstimulated	-0.1348	0.114685	aCD3+L2/aCD3	-0.172023	0.310413
1268	171	G5E9B5	TLSPPRRTPAPPEPGSPAPGEGPSGRKRRRV	RTPAPPEPGS(1)PAPGEGPSGR	TFPT	S3080	S	15.4898	15.4283	15.5033	15.8068	15.6586	15.7963	15.7325	15.6511	15.7882	aCD3/Unstimulated	0.280148	0.0298435	aCD3+L2/Unstimulated	0.250141	0.0381367	aCD3+L2/aCD3	-0.0300067	0.924667
1269	71	Q5VSL9-3	LPEDSIKVIRNMRAASPPASASDLIEQQQKR	AAS(1)PPASASDLIEQQQK	STRIP1	S3081	S	15.4458	15.5129	15.5756	15.7974	15.7611	15.8814	15.7265	15.6447	15.7265	aCD3/Unstimulated	0.301842	0.0260018	aCD3+L2/Unstimulated	0.187788	0.0472776	aCD3+L2/aCD3	-0.114054	0.522256
1270	83	C9J4C2	RQKSNSQSDSHDEEVSPTPPNPVVKARRRRG	S(0.014)NS(0.041)QS(0.103)DS(0.842)HDEEVS(0.98)PT(0.02)PPNPVVK	PRKAR1B	S3082	S	14.1913	14.1513	14.2967	14.4253	14.1973	14.6225	14.396	14.3017	14.4747	aCD3/Unstimulated	0.201919	0.129708	aCD3+L2/Unstimulated	0.177699	0.180737	aCD3+L2/aCD3	-0.0242204	0.974033
1271	136	Q9HAZ1	CSSHQSRSKSHRRKRSRSIEDDEEGHLICQS	S(1)RS(1)IEDDEEGHLICQSGDVLR	CLK4	S3085	S	13.5084	13.4862	13.699	13.7545	13.7224	13.8944	13.6885	13.6715	13.8333	aCD3/Unstimulated	0.225936	0.0524078	aCD3+L2/Unstimulated	0.166638	0.118638	aCD3+L2/aCD3	-0.0592981	0.873884
1272	50	O95251-4	TSRRSARVTRSSARLSQSSQDSSPVRNLQSF	S(0.045)S(0.051)ARLS(0.908)QS(0.99)S(0.007)QDS(0.532)S(0.468)PVRNLQSFGTEEPAYSTR	KAT7	S3087	S	15.1969	15.1578	15.2451	15.4187	15.4205	15.5384	15.4299	15.4215	15.4708	aCD3/Unstimulated	0.259326	0.0298435	aCD3+L2/Unstimulated	0.240837	0.0347978	aCD3+L2/aCD3	-0.0184895	0.951597
1273	173	Q15365	CVKQICLVMLETLSQSPQGRVMTIPYQPMPA	QICLVMLETLSQS(1)PQGR	PCBP1	S3088	S	13.4651	13.3371	13.5819	13.7097	13.6353	14.0877	13.8119	13.7302	13.6517	aCD3/Unstimulated	0.349542	0.0458439	aCD3+L2/Unstimulated	0.269871	0.0943258	aCD3+L2/aCD3	-0.0796703	0.887463
1274	13	F8VNY3	___MGKKTKRTADSSSSEDEEEYVVEKVLDR	RT(0.055)ADS(0.958)S(0.99)S(0.997)S(0.999)EDEEEYVVEK	CBX5	S3089	S	13.7135	13.6509	13.9235	14.1011	13.9708	14.2467	14.1204	14.0515	14.1499	aCD3/Unstimulated	0.343624	0.0338393	aCD3+L2/Unstimulated	0.344652	0.0401577	aCD3+L2/aCD3	0.00102723	0.999563
1275	212	Q96F63	ELSARTPTHQPPKPGSPGRPACPLSNLLLQS	TPTHQPPKPGS(0.999)PGRPACPLSNLLLQSYEER	CCDC97	S309	S	12.6052	12.3681	12.7239	12.6077	12.5301	13.1273	12.6858	12.8046	12.7913	aCD3/Unstimulated	0.189283	0.308811	aCD3+L2/Unstimulated	0.194852	0.306974	aCD3+L2/aCD3	0.00556878	0.999563
1276	11	F8VNY3	_____MGKKTKRTADSSSSEDEEEYVVEKVL	RT(0.055)ADS(0.958)S(0.99)S(0.997)S(0.999)EDEEEYVVEK	CBX5	S3090	S	14.2041	14.2071	14.4456	14.5672	14.4389	14.7409	14.6023	14.5833	14.6321	aCD3/Unstimulated	0.296734	0.039345	aCD3+L2/Unstimulated	0.320327	0.0424857	aCD3+L2/aCD3	0.0235933	0.967282
1277	12	F8VNY3	____MGKKTKRTADSSSSEDEEEYVVEKVLD	RT(0.055)ADS(0.958)S(0.99)S(0.997)S(0.999)EDEEEYVVEK	CBX5	S3091	S	14.5499	14.5321	14.7425	14.8555	14.7696	15.0609	14.9306	14.9169	14.9115	aCD3/Unstimulated	0.287219	0.0378826	aCD3+L2/Unstimulated	0.311537	0.0414269	aCD3+L2/aCD3	0.0243189	0.962448
1278	455	E7EX83	LQGSGQQNSQAGQRNSTSIEPRLLWERVEKL	DSPLQGSGQQNSQAGQRNS(0.999)T(0.001)SIEPR	MAP4K4	S3093	S	13.831	13.6993	13.7418	13.4694	13.5558	13.501	13.3148	13.4129	13.4223	aCD3/Unstimulated	-0.248621	0.0298435	aCD3+L2/Unstimulated	-0.374021	0.0142545	aCD3+L2/aCD3	-0.1254	0.460528
1279	138	Q99549	QRLSLNNDIFEANSDSDQQSETKEDTSPKKK	LSLNNDIFEANS(1)DS(1)DQQSET(0.002)KEDT(0.223)S(0.775)PK	MPHOSPH8	S3095	S	13.1704	13.3323	13.4597	13.728	13.5441	13.9203	13.7699	13.616	13.7437	aCD3/Unstimulated	0.409985	0.0331656	aCD3+L2/Unstimulated	0.389028	0.0414269	aCD3+L2/aCD3	-0.0209572	0.980828
1280	203	B4DTS2	CSGARKRRLSSTSLASGHSVRLGTSESLPCT	RLS(0.71)S(0.347)T(0.559)S(0.385)LAS(0.999)GHS(1)VR	PRKD2	S3097	S	16.4823	16.4316	16.5317	16.6127	16.5667	16.7288	16.552	16.552	16.6466	aCD3/Unstimulated	0.154167	0.0717181	aCD3+L2/Unstimulated	0.101634	0.201184	aCD3+L2/aCD3	-0.0525335	0.847636
1281	213	D6RAY8	FGDAGGGPRKRKLSSSSEPYEEDEFNDDQSI	KLS(0.473)S(0.551)S(0.983)S(0.993)EPYEEDEFNDDQSIKK	SMARCAD1	S3098	S	15.1441	14.9556	15.207	15.589	15.1921	15.7082	15.4986	15.4124	15.3214	aCD3/Unstimulated	0.394184	0.0431904	aCD3+L2/Unstimulated	0.308573	0.0842348	aCD3+L2/aCD3	-0.0856114	0.887467
1282	334	Q8IYA6-2	RNEALPVTLGFQTPES_______________	RNEALPVTLGFQT(1)PES(1)	CKAP2L	S31	S	9.59126	9.35337	9.62599	9.5806	9.30494	9.98097	9.99184	10.0724	9.51563	aCD3/Unstimulated	0.0986305	0.671364	aCD3+L2/Unstimulated	0.33641	0.167408	aCD3+L2/aCD3	0.237779	0.760965
1283	49	Q9H8M2	VGGSEVTELSGSGHDSSYYDDRSDHERERHK	VGGSEVTELSGSGHDS(0.869)S(0.132)YYDDRS(0.999)DHERER	BRD9	S310	S	12.606	12.1869	12.7043	12.6402	12.7222	12.6518	12.6588	12.6803	12.5797	aCD3/Unstimulated	0.172307	0.238751	aCD3+L2/Unstimulated	0.140523	0.34179	aCD3+L2/aCD3	-0.031784	0.965004
1284	170	O75367-2	ARKSKKKQGEVSKAASADSTTEGTPADGFTV	AAS(1)ADS(0.865)T(0.131)T(0.004)EGTPADGFTVLSTK	H2AFY	S3100	S	14.7293	14.6351	14.8431	14.9644	14.8444	15.0776	15.0246	15.0762	15.0375	aCD3/Unstimulated	0.226289	0.0456382	aCD3+L2/Unstimulated	0.310253	0.0378584	aCD3+L2/aCD3	0.0839644	0.804958
1285	173	O75367-2	SKKKQGEVSKAASADSTTEGTPADGFTVLST	AAS(1)ADS(0.941)T(0.059)T(0.001)EGTPADGFTVLSTK	H2AFY	S3101	S	14.8898	14.7868	15.0279	15.1636	15.0382	15.2485	15.1842	15.2467	15.2114	aCD3/Unstimulated	0.248599	0.0400464	aCD3+L2/Unstimulated	0.31258	0.0380364	aCD3+L2/aCD3	0.0639807	0.848331
1286	846	Q01831-2	KSEAAAPHTDAGGGLSSDEEEGTSSQAEAAR	SEAAAPHTDAGGGLS(1)S(1)DEEEGTSSQAEAAR	XPC	S3102	S	15.2808	15.1031	15.4272	15.4374	15.3604	15.4918	15.4368	15.3775	15.4469	aCD3/Unstimulated	0.159471	0.132642	aCD3+L2/Unstimulated	0.150003	0.159258	aCD3+L2/aCD3	-0.00946758	0.99191
1287	136	Q5VUA4	DGRGDHPGDSGSRRRSPGLCSDSLEKSLRIT	RRS(0.997)PGLCS(0.003)DSLEK	ZNF318	S3105	S	15.1332	15.1365	15.1897	15.3173	15.3047	15.3889	15.2368	15.1498	15.2812	aCD3/Unstimulated	0.183847	0.0387573	aCD3+L2/Unstimulated	0.0695206	0.324179	aCD3+L2/aCD3	-0.114327	0.486268
1288	752	E9PCM6	LGRNKGFSRGPGAPASPSASHPQGLDTTPKP	GPGAPAS(0.993)PS(0.007)ASHPQGLDTTPKPH	ARHGAP4	S3106	S	14.8888	14.7543	14.8005	14.7872	14.7182	14.5436	14.703	14.7737	14.7486	aCD3/Unstimulated	-0.13155	0.152609	aCD3+L2/Unstimulated	-0.0727686	0.423904	aCD3+L2/aCD3	0.0587813	0.852409
1289	179	A0A0A0MRN0	RSRSRSHHREGHGSSSFDRELEREKERQRLE	EGHGSS(0.049)S(0.951)FDRELEREK	PRPF38B	S3107	S	15.2263	15.0432	15.2376	15.1644	15.0321	15.1075	15.3567	15.2545	15.3036	aCD3/Unstimulated	-0.067712	0.421674	aCD3+L2/Unstimulated	0.135914	0.136526	aCD3+L2/aCD3	0.203626	0.267397
1290	84	O15541	KTRDSGKQKAAYGDLSSEEEEENEPESLGVV	AAYGDLS(1)S(1)EEEEENEPESLGVVYK	RNF113A	S3108	S	14.0727	13.9562	14.166	14.3085	14.1181	14.4112	14.315	14.3312	14.3789	aCD3/Unstimulated	0.214313	0.0667125	aCD3+L2/Unstimulated	0.276744	0.0459112	aCD3+L2/aCD3	0.0624308	0.873884
1291	2101	Q5VUA4	EGERNSPNPRSVRIPSPNILKTGLTENVDRG	S(1)VRIPS(1)PNILK	ZNF318	S311	S	12.6067	12.6051	12.6471	12.7482	12.7221	12.974	12.5449	12.6093	12.5975	aCD3/Unstimulated	0.195144	0.0564582	aCD3+L2/Unstimulated	-0.0357316	0.69487	aCD3+L2/aCD3	-0.230875	0.214001
1292	694	Q9H307	KDKNSRSDRKRSISESSRSGKRSSRSERDRK	KRS(0.933)IS(0.228)ES(0.934)S(0.904)R	PNN	S3110	S	15.3315	15.3769	15.3218	15.3887	15.3093	15.5338	15.6721	15.5781	15.5891	aCD3/Unstimulated	0.0672157	0.408063	aCD3+L2/Unstimulated	0.269733	0.0380364	aCD3+L2/aCD3	0.202518	0.252098
1293	155	Q8IX90-3	DPPVASSCISEKSPRSPQLSDFGLERYIVSQ	S(0.004)PRS(0.996)PQLSDFGLER	SKA3	S3111	S	14.6961	14.64	14.765	14.8557	14.8311	14.9159	14.7186	14.8244	14.8617	aCD3/Unstimulated	0.167198	0.0555766	aCD3+L2/Unstimulated	0.101215	0.19458	aCD3+L2/aCD3	-0.0659833	0.809472
1294	1302	A0A0C4DG98	EPEREQKRRKIDTHPSPSHSSTVKDSLIELK	IDT(0.004)HPS(0.982)PS(0.014)HSSTVK	THOC2	S3112	S	17.2018	17.134	17.1938	17.3225	17.2248	17.4158	17.307	17.3117	17.2794	aCD3/Unstimulated	0.14446	0.0778723	aCD3+L2/Unstimulated	0.122836	0.124346	aCD3+L2/aCD3	-0.0216235	0.949556
1295	231	Q86YV0	LEPRDGPPSALGSRESLATLSELDLGAERDV	DGPPSALGS(1)RES(1)LAT(0.999)LS(0.001)ELDLGAER	RASAL3	S3113	S	13.5434	13.5691	13.935	13.5641	13.4608	13.9354	13.7419	13.7256	13.7299	aCD3/Unstimulated	-0.0290839	0.865186	aCD3+L2/Unstimulated	0.0499482	0.776002	aCD3+L2/aCD3	0.0790321	0.900515
1296	305	O43765	ELIEQLRSQIRSRTPSASNDDQQE_______	S(0.828)RT(0.172)PS(0.998)AS(0.002)NDDQQE	SGTA	S3115	S	14.932	14.855	14.8971	14.948	15.0732	14.8676	14.7364	14.8517	14.7556	aCD3/Unstimulated	0.0682346	0.39703	aCD3+L2/Unstimulated	-0.113477	0.183401	aCD3+L2/aCD3	-0.181712	0.30638
1297	161	K7EQI9	LRRRALHPERAMDNHSDSEEELAAFCPQLDD	AMDNHS(1)DS(1)EEELAAFCPQLDDSTVAR	FAM134C	S3116	S	13.4462	13.5387	13.6927	13.918	13.791	14.117	13.799	13.9048	14.0093	aCD3/Unstimulated	0.382814	0.0331656	aCD3+L2/Unstimulated	0.345167	0.0424857	aCD3+L2/aCD3	-0.0376467	0.94383
1298	136	Q8N9T8	KVILEKAGKYVDEENSDGETSNHRLQETSSQ	YVDEENS(1)DGETSNHR	KRI1	S3118	S	15.3226	15.2404	15.3342	15.4793	15.4782	15.5638	15.3007	15.2444	15.4051	aCD3/Unstimulated	0.208038	0.0370071	aCD3+L2/Unstimulated	0.0176674	0.82936	aCD3+L2/aCD3	-0.19037	0.233468
1299	14	E9PRL8	__MAAKSQPNIPKAKSLDGVTNDRTASQGQW	AKS(0.942)LDGVT(0.058)NDR	DHCR7	S3119	S	14.9278	14.8693	14.8885	15.3248	15.1573	15.3271	15.008	15.0251	15.0557	aCD3/Unstimulated	0.374535	0.0181719	aCD3+L2/Unstimulated	0.134401	0.101158	aCD3+L2/aCD3	-0.240134	0.119209
1300	787	P19634	PGTDDVFTPAPSDSPSSQRIQRCLSDPGPHP	SKETSSPGTDDVFTPAPS(0.006)DS(0.982)PS(0.736)S(0.276)QRIQR	SLC9A1	S312	S	12.6087	12.7404	12.8952	13.1829	13.0491	13.0732	12.9164	12.9884	13.0003	aCD3/Unstimulated	0.353631	0.0298435	aCD3+L2/Unstimulated	0.220269	0.0575349	aCD3+L2/aCD3	-0.133362	0.595792
1301	1415	Q9UQ35	QSISSPVLDAVPRTPSRERSSSASSPEMKDG	AGMSSNQS(0.002)IS(0.197)S(0.801)PVLDAVPRT(1)PS(1)RER	SRRM2	S3120	S	14.9136	14.9419	15.0203	15.1297	15.1024	15.2977	15.1661	15.1323	15.1621	aCD3/Unstimulated	0.218014	0.0375369	aCD3+L2/Unstimulated	0.194896	0.0505365	aCD3+L2/aCD3	-0.0231173	0.949556
1302	871	Q9UQ35	TSPQANEQSVTPQRRSCFESSPDPELKSRTP	S(0.997)CFES(0.572)S(0.432)PDPELK	SRRM2	S3121	S	13.172	13.1383	13.1264	13.3616	13.0383	13.4036	13.4529	13.3939	13.3833	aCD3/Unstimulated	0.122295	0.275309	aCD3+L2/Unstimulated	0.264485	0.0531708	aCD3+L2/aCD3	0.14219	0.651008
1303	283	F8VXC8	RRKKISAKTLTDEVNSPDSDRRDKKGGNYKK	TLT(0.001)DEVNS(0.984)PDS(0.016)DRR	SMARCC2	S3123	S	14.6908	14.5974	14.6532	14.6847	14.743	14.8385	14.7435	14.7078	14.8097	aCD3/Unstimulated	0.108314	0.15808	aCD3+L2/Unstimulated	0.106522	0.171464	aCD3+L2/aCD3	-0.00179191	0.999563
1304	146	Q14847	MGPSGGEGMEPERRDSQDGSSYRRPLEQQQP	MGPSGGEGMEPERRDS(0.997)QDGS(0.002)S(0.001)YR	LASP1	S3124	S	14.5505	14.581	14.5992	14.6833	14.6649	14.6205	14.6828	14.5461	14.6324	aCD3/Unstimulated	0.079357	0.241814	aCD3+L2/Unstimulated	0.0435924	0.523132	aCD3+L2/aCD3	-0.0357645	0.891179
1305	501	F8WAE5	HEAKKAAKQEARSDKSPDLAPTPAPQSTPRN	SDKS(1)PDLAPTPAPQSTPR	EIF2A	S3125	S	15.4615	15.3992	15.4913	15.5407	15.4489	15.6312	15.5777	15.5302	15.5972	aCD3/Unstimulated	0.0896175	0.239743	aCD3+L2/Unstimulated	0.117726	0.142957	aCD3+L2/aCD3	0.0281087	0.92626
1306	310	O95218-2	SGDRKKRRTRSRSPESQVIGENTKQP_____	T(0.999)RS(0.478)RS(0.796)PES(0.727)QVIGENTK	ZRANB2	S3126	S	12.4996	12.0741	12.4959	12.7373	12.4527	12.6748	12.6168	12.5623	12.3451	aCD3/Unstimulated	0.265069	0.119638	aCD3+L2/Unstimulated	0.151557	0.355958	aCD3+L2/aCD3	-0.113512	0.847636
1307	342	Q9UK58	ALSTLGGFSPASKPSSPREVKAEEKSPISIN	GLNPDGTPALSTLGGFS(1)PAS(0.998)KPS(0.018)S(0.984)PR	CCNL1	S3127	S	14.2229	14.1205	14.4446	14.3512	14.3089	14.532	14.6396	14.635	14.5406	aCD3/Unstimulated	0.134677	0.241814	aCD3+L2/Unstimulated	0.342379	0.0414269	aCD3+L2/aCD3	0.207702	0.422887
1308	7	E7ETY4	_________MIRGRNSATSADEQPHIGNYRL	GRNS(0.996)AT(0.004)SADEQPHIGNYR	MARK2	S3128	S	15.7598	15.9725	15.8142	15.8057	15.9214	15.733	15.7092	15.7144	15.7835	aCD3/Unstimulated	-0.0288142	0.750845	aCD3+L2/Unstimulated	-0.113144	0.225577	aCD3+L2/aCD3	-0.0843301	0.797317
1309	1120	Q9UNS1-2	KLQPELQPKVPGEQGSDEEHCKEHRAQALRA	VPGEQGS(1)DEEHCKEHR	TIMELESS	S3129	S	15.1806	15.0021	15.1752	15.4041	15.2481	15.4381	15.2163	15.1147	15.1894	aCD3/Unstimulated	0.244119	0.0384241	aCD3+L2/Unstimulated	0.0541738	0.558133	aCD3+L2/aCD3	-0.189945	0.329102
1310	135	Q8NHG8	SPEDGGGGRDRPVGGSPGGPRLVIGSLPAHL	DRPVGGS(1)PGGPR	ZNRF2	S313	S	12.6144	12.752	12.6825	12.646	12.4014	12.5221	12.8369	12.8764	12.7667	aCD3/Unstimulated	-0.159785	0.0995735	aCD3+L2/Unstimulated	0.143707	0.136514	aCD3+L2/aCD3	0.303493	0.115597
1311	242	Q5T200-2	SSSASKKDRKTSAVSSPLLDQQRNSKTNQSK	TSAVS(0.043)S(0.957)PLLDQQR	ZC3H13	S3131	S	15.6014	15.4995	15.6186	15.8357	15.6952	15.8681	15.7438	15.6833	15.7632	aCD3/Unstimulated	0.226499	0.0356631	aCD3+L2/Unstimulated	0.156924	0.081426	aCD3+L2/aCD3	-0.0695751	0.810262
1312	238	Q5T200-2	SSPKSSSASKKDRKTSAVSSPLLDQQRNSKT	KT(0.017)S(0.983)AVS(0.926)S(0.074)PLLDQQR	ZC3H13	S3134	S	15.4437	15.3041	15.4313	15.6822	15.5258	15.6937	15.5805	15.507	15.5734	aCD3/Unstimulated	0.240848	0.0356631	aCD3+L2/Unstimulated	0.160596	0.0842348	aCD3+L2/aCD3	-0.0802522	0.776779
1313	370	Q9BW71	LGSTSGEESDLEREVSDSEAGGGPQGERKNR	LGS(0.176)T(0.849)S(0.975)GEES(1)DLEREVS(0.995)DS(0.005)EAGGGPQGERK	HIRIP3	S3135	S	14.517	14.4481	14.6889	14.8567	14.7199	15.0415	14.9123	14.9616	14.916	aCD3/Unstimulated	0.321342	0.0356631	aCD3+L2/Unstimulated	0.378643	0.0360953	aCD3+L2/aCD3	0.0573007	0.892579
1314	334	P49790-2	SSPLADAKRIPSIVSSPLNSPLDRSGIDITD	IPSIVS(0.012)S(0.988)PLNS(1)PLDR	NUP153	S3139	S	14.1274	14.1172	14.361	14.3999	14.4073	14.5907	14.4996	14.4848	14.5365	aCD3/Unstimulated	0.26407	0.039345	aCD3+L2/Unstimulated	0.305069	0.041354	aCD3+L2/aCD3	0.0409988	0.923423
1315	395	Q9H0D6-2	NPRQAAYEMRMQNNSSPSISPNTSFTSDGSP	MQNNS(0.2)S(0.798)PS(0.003)IS(0.998)PNTSFTSDGSPSPLGGIKR	XRN2	S314	S	12.6261	12.6036	12.7979	13.1215	13.0272	13.2941	13.0733	13.1957	13.077	aCD3/Unstimulated	0.47177	0.0213367	aCD3+L2/Unstimulated	0.439504	0.0262566	aCD3+L2/aCD3	-0.0322655	0.94319
1316	224	P11831	ETGKALIQTCLNSPDSPPRSDPTTDQRMSAT	ALIQTCLNS(0.001)PDS(0.948)PPRS(0.043)DPT(0.004)T(0.004)DQR	SRF	S3140	S	15.2556	15.0737	15.2817	15.4905	15.4328	15.6294	15.3806	15.3858	15.4528	aCD3/Unstimulated	0.313881	0.0301333	aCD3+L2/Unstimulated	0.202704	0.0642584	aCD3+L2/aCD3	-0.111177	0.681238
1317	759	O75152	GPSSSQMSMKTRRLSSASTGKPPLSVEDDFE	RLS(1)S(1)AS(0.991)T(0.009)GKPPLSVEDDFEK	ZC3H11A	S3141	S	12.2789	12.2977	12.5531	12.6324	12.632	12.9429	12.7754	12.5523	12.9406	aCD3/Unstimulated	0.359225	0.0512374	aCD3+L2/Unstimulated	0.37953	0.0502785	aCD3+L2/aCD3	0.0203047	0.98793
1318	496	Q13131	ITEAKSGTATPQRSGSVSNYRSCQRSDSDAE	S(0.005)GS(0.972)VS(0.023)NYR	PRKAA1	S3142	S	14.7021	14.7619	14.6873	14.734	14.6459	14.747	14.8733	14.6957	14.8451	aCD3/Unstimulated	-0.00811268	0.919378	aCD3+L2/Unstimulated	0.0876014	0.275496	aCD3+L2/aCD3	0.0957141	0.67646
1319	637	F5GZ90	LAMAAKRKAENPSPRSPSSQTPNSRRQSGKK	KAENPS(0.006)PRS(0.979)PS(0.015)SQTPNSR	DTL	S3143	S	15.9622	15.8899	16.0099	16.0167	16.0334	16.1128	15.8675	15.8675	15.9141	aCD3/Unstimulated	0.100296	0.154441	aCD3+L2/Unstimulated	-0.0709683	0.308836	aCD3+L2/aCD3	-0.171264	0.238416
1320	554	Q92609	SPSVESLPGGREFTGSPPSSATKKDSFFSNI	EFT(0.017)GS(0.905)PPS(0.058)S(0.017)AT(0.002)KK	TBC1D5	S3144	S	16.9827	16.844	16.9339	16.8078	16.8168	16.7823	16.77	16.8479	16.8274	aCD3/Unstimulated	-0.117869	0.104989	aCD3+L2/Unstimulated	-0.10509	0.146049	aCD3+L2/aCD3	0.0127786	0.974033
1321	2082	Q9BYW2	KQTQNKEKRKRRSSLSPPSSAYERGTKRPDD	RS(0.502)S(0.502)LS(0.994)PPS(0.001)SAYER	SETD2	S3146	S	14.6515	14.6089	14.6038	14.6876	14.7207	14.9203	14.8346	14.8464	14.8985	aCD3/Unstimulated	0.15481	0.0898213	aCD3+L2/Unstimulated	0.238401	0.0424857	aCD3+L2/aCD3	0.0835911	0.772209
1322	650	E9PMG1	TPLAPPPKPVRRRLKSEDELRPEVDEHTQKT	LKS(1)EDELRPEVDEHTQK	REPS1	S3147	S	15.5048	15.3171	15.3967	15.4116	15.2515	15.4151	15.5045	15.5147	15.4522	aCD3/Unstimulated	-0.0468226	0.580458	aCD3+L2/Unstimulated	0.0842414	0.333038	aCD3+L2/aCD3	0.131064	0.52866
1323	2155	P12270	LVVPHRTDGFAEAIHSPQVAGVPRFRFGPPE	TDGFAEAIHS(1)PQVAGVPR	TPR	S3149	S	14.835	14.7077	14.9045	14.8256	14.7862	14.9758	14.9246	14.9657	15.0669	aCD3/Unstimulated	0.0467845	0.615624	aCD3+L2/Unstimulated	0.170014	0.0994886	aCD3+L2/aCD3	0.123229	0.628559
1324	618	Q96PK6	GSDRRLAELSDYRRLSESQLSFRRSPTKSSL	RLS(0.998)ES(0.002)QLSFR	RBM14	S315	S	12.6286	12.3246	12.6636	12.4257	12.6946	12.4586	12.5597	12.5395	12.7012	aCD3/Unstimulated	-0.0126369	0.924509	aCD3+L2/Unstimulated	0.0611859	0.649713	aCD3+L2/aCD3	0.0738229	0.884454
1325	31	P33991	GRATPAQTPRSEDARSSPSQRRRGEDSTSTG	AT(0.008)PAQT(0.366)PRS(0.628)EDARS(0.981)S(0.846)PS(0.17)QR	MCM4	S3150	S	14.9418	14.9069	14.8701	15.0472	15.0284	15.084	14.9432	14.9455	14.9882	aCD3/Unstimulated	0.146949	0.0458048	aCD3+L2/Unstimulated	0.0526912	0.395592	aCD3+L2/aCD3	-0.0942578	0.52533
1326	142	J3KMZ8	PLEKRGAPDPRVDDDSLGEFPVTNSRARKRI	GAPDPRVDDDS(1)LGEFPVTNSR	DPF2	S3151	S	14.6437	14.5351	14.7537	14.9324	15.0301	15.0224	14.9928	14.7849	14.8542	aCD3/Unstimulated	0.350814	0.0298435	aCD3+L2/Unstimulated	0.23308	0.0497839	aCD3+L2/aCD3	-0.117734	0.664341
1327	191	O96019-2	VPPYMIASKEAVREGSPANWKRKEKLPQVTR	EAVREGS(1)PANWK	ACTL6A	S3153	S	16.1518	16.0197	16.1405	16.1753	16.2048	16.1475	16.0554	16.0542	16.0927	aCD3/Unstimulated	0.0718606	0.28871	aCD3+L2/Unstimulated	-0.0366086	0.593533	aCD3+L2/aCD3	-0.108469	0.50467
1328	21	Q16514-2	AVVKIPGTPGAGGRLSPENNQVLTKKKLQDL	IPGT(1)PGAGGRLS(1)PENNQVLTK	TAF12	S3155	S	15.3687	15.291	15.4929	15.4997	15.4288	15.6839	15.4994	15.5414	15.5966	aCD3/Unstimulated	0.153227	0.137441	aCD3+L2/Unstimulated	0.161555	0.129404	aCD3+L2/aCD3	0.00832746	0.993426
1329	133	V9GYY5	PPEGGAGDRSEEEASSTEKPTKALPRKSRDP	LLGLTPPEGGAGDRS(1)EEEAS(1)S(0.972)T(0.028)EKPTK	NOL12	S3156	S	13.6516	13.51	13.7782	13.9476	13.837	14.1849	13.8878	13.9479	13.8896	aCD3/Unstimulated	0.343262	0.0356631	aCD3+L2/Unstimulated	0.261809	0.0645601	aCD3+L2/aCD3	-0.0814532	0.847636
1330	911	Q6GYQ0-3	SGNASTMTRRGSSPGSLEIPKDLPDILNKQN	RGS(1)S(1)PGS(1)LEIPKDLPDILNK	RALGAPA1	S3159	S	12.0646	12.0521	12.4755	12.5176	12.0266	12.883	12.5725	12.5039	12.646	aCD3/Unstimulated	0.27832	0.252487	aCD3+L2/Unstimulated	0.376747	0.142776	aCD3+L2/aCD3	0.0984264	0.923423
1331	43	P27987-2	PSGSETPPPPRRAVLSPGSVFSPGRGASFLF	RAVLS(0.999)PGS(0.015)VFS(0.987)PGR	ITPKB	S316	S	12.657	12.7462	12.9961	12.8734	12.9462	13.1288	13.0181	13.2737	13.1613	aCD3/Unstimulated	0.183016	0.177112	aCD3+L2/Unstimulated	0.351242	0.0465824	aCD3+L2/aCD3	0.168225	0.651264
1332	153	B7ZB74	LQSALSSSTSAEKFPSPHPSPAKLKATAGH_	FPS(1)PHPS(1)PAK	EI24	S3160	S	13.8451	13.9251	14.0225	14.064	13.9927	14.2902	14.1708	14.0725	14.1997	aCD3/Unstimulated	0.184715	0.102813	aCD3+L2/Unstimulated	0.216774	0.0744439	aCD3+L2/aCD3	0.0320586	0.946594
1333	695	Q7Z460-4	RAKVVSQSQPGSRSSSPGKLLGSGYGGLTGG	VVS(0.003)QS(0.01)QPGS(0.331)RS(0.503)S(0.246)S(0.907)PGKLLGSGYGGLTGGSSR	CLASP1	S3162	S	15.4922	15.4415	15.5366	15.7397	15.4956	15.9307	15.8069	15.7514	15.7604	aCD3/Unstimulated	0.231918	0.0790477	aCD3+L2/Unstimulated	0.28281	0.0538144	aCD3+L2/aCD3	0.0508918	0.920179
1334	112	Q9BX95	LGPASPRRAGALRRNSLTGEEGQLARVSNWP	RNS(1)LTGEEGQLAR	SGPP1	S3163	S	15.6101	15.6021	15.6918	15.6829	15.7073	15.693	15.6671	15.6523	15.6902	aCD3/Unstimulated	0.0597159	0.327715	aCD3+L2/Unstimulated	0.0352034	0.571991	aCD3+L2/aCD3	-0.0245125	0.923618
1335	100	J3KSR8	IRVKVDGPRSPSYGRSRSRSRSRSRSRSRSN	VDGPRS(0.924)PS(0.085)Y(0.002)GRS(0.989)R	SRSF1	S3164	S	15.4685	15.4306	15.4746	15.5377	15.5887	15.5107	15.5657	15.4436	15.5163	aCD3/Unstimulated	0.0877805	0.195136	aCD3+L2/Unstimulated	0.0506496	0.453295	aCD3+L2/aCD3	-0.0371309	0.885435
1336	109	C9J582	GLSLRVQNSLRRRTHSEGSLLQEPRGPCFAS	RT(0.029)HS(0.968)EGS(0.003)LLQEPR	RGS3	S3165	S	14.8715	14.9025	14.7839	14.7718	14.9279	14.7176	14.8133	14.7039	14.8794	aCD3/Unstimulated	-0.0468228	0.607056	aCD3+L2/Unstimulated	-0.0537459	0.562797	aCD3+L2/aCD3	-0.00692309	0.995436
1337	193	E7EX40	LEQPEAKGEIKDSSPSSSPSPKGFRKKHLFS	GEIKDS(0.007)S(0.046)PS(0.937)S(0.153)S(0.858)PS(1)PK	RAB11FIP1	S3166	S	12.9609	12.8994	12.9904	13.2889	12.8547	13.3943	13.381	13.2336	13.4685	aCD3/Unstimulated	0.229042	0.159881	aCD3+L2/Unstimulated	0.410762	0.0471038	aCD3+L2/aCD3	0.18172	0.701996
1338	32	P33991	RATPAQTPRSEDARSSPSQRRRGEDSTSTGE	AT(0.002)PAQT(0.025)PRS(0.974)EDARS(0.98)S(0.915)PS(0.103)QR	MCM4	S3169	S	15.2186	15.1563	15.1523	15.3864	15.386	15.405	15.2797	15.2655	15.2443	aCD3/Unstimulated	0.216731	0.0298435	aCD3+L2/Unstimulated	0.0874325	0.160047	aCD3+L2/aCD3	-0.129298	0.310413
1339	131	A0A087WY75	SDDHLNKRSRSSSMSSLTGAYTSGIPSSSRN	S(0.274)S(0.307)S(0.34)MS(0.238)S(0.769)LT(0.07)GAY(0.001)T(0.001)SGIPSSSR	POM121C	S317	S	12.6623	12.836	12.8233	12.9633	12.7482	13.0038	12.8969	13.0229	13.0318	aCD3/Unstimulated	0.131263	0.211173	aCD3+L2/Unstimulated	0.210001	0.0756524	aCD3+L2/aCD3	0.0787378	0.835554
1340	341	E9PG73	YRTPSRSRSRDRFRRSETPPHWRQEMQRAQR	FRRS(1)ET(1)PPHWR	PPIG	S3170	S	15.2616	15.0849	15.2597	15.1905	15.209	15.2758	15.2188	15.1495	15.2151	aCD3/Unstimulated	0.0230613	0.769023	aCD3+L2/Unstimulated	-0.00756844	0.930707	aCD3+L2/aCD3	-0.0306298	0.924667
1341	502	E7EX17	NAWVKRSSNPPARSQSSDTEQQSPTSGGGKV	S(0.236)QS(0.798)S(0.897)DT(0.069)EQQSPTSGGGK	EIF4B	S3171	S	15.8744	15.6981	15.7802	15.7902	15.8635	15.7869	15.7627	15.759	15.8284	aCD3/Unstimulated	0.0293361	0.693907	aCD3+L2/Unstimulated	-0.000855473	0.992593	aCD3+L2/aCD3	-0.0301916	0.923423
1342	358	M0QXD6	TGPQSLSGKSTPQPPSGKTTPNSGDVQVTED	S(0.001)T(0.003)PQPPS(0.994)GKT(0.235)T(0.533)PNS(0.234)GDVQVTEDAVRR	GTF2F1	S3172	S	14.6013	14.5114	14.5987	14.8018	14.6291	14.983	14.6128	14.6377	14.7284	aCD3/Unstimulated	0.234144	0.0588281	aCD3+L2/Unstimulated	0.0891534	0.414754	aCD3+L2/aCD3	-0.144991	0.607686
1343	109	O43561	TPSSRRDSDGANSVASYENEGASGIRGAQAG	RDS(1)DGANS(1)VAS(1)YENEGASGIR	LAT	S3173	S	14.7707	14.7185	14.8255	15.0022	14.9377	15.134	14.9026	14.9411	15.0406	aCD3/Unstimulated	0.253097	0.0356631	aCD3+L2/Unstimulated	0.189884	0.0592505	aCD3+L2/aCD3	-0.063213	0.839263
1344	268	F8VWS0	PAAAAAPAKVEAKEESEESDEDMGFGLFD__	VEAKEES(1)EES(1)DEDMGFGLFD	RPLP0	S3177	S	14.8459	14.8491	15.1041	15.2024	15.0919	15.3747	15.3016	15.2764	15.276	aCD3/Unstimulated	0.289947	0.0408193	aCD3+L2/Unstimulated	0.351596	0.0396392	aCD3+L2/aCD3	0.0616486	0.887463
1345	87	Q96GX9	DMFVCDINEKDISGPSPSKKLKKSQCTPLFM	IQPEDMFVCDINEKDISGPS(0.962)PS(0.038)K	APIP	S3179	S	12.7013	12.572	12.9622	13.0604	12.9343	13.2726	13.2344	13.0919	13.1606	aCD3/Unstimulated	0.343942	0.0444756	aCD3+L2/Unstimulated	0.417113	0.0414269	aCD3+L2/aCD3	0.0731708	0.891179
1346	47	C9J3I0	RLEQNGSPLGRGRLGSTGAKMQGVPLKHSGH	GRLGS(0.842)T(0.158)GAK	SATB1	S318	S	12.6664	12.6712	12.7612	12.8095	12.7397	12.7519	12.894	12.7959	12.838	aCD3/Unstimulated	0.0674319	0.317005	aCD3+L2/Unstimulated	0.143022	0.0691526	aCD3+L2/aCD3	0.0755898	0.718576
1347	300	Q4G0J3	SSLPEVRTGKRKRSSSEDAESLAPRSKVKKI	KRS(0.811)S(0.291)S(0.887)EDAES(0.011)LAPR	LARP7	S3180	S	15.362	15.2079	15.3242	15.6136	15.4757	15.6321	15.4897	15.5267	15.555	aCD3/Unstimulated	0.275807	0.0298435	aCD3+L2/Unstimulated	0.225747	0.0424857	aCD3+L2/aCD3	-0.0500595	0.870114
1348	297	E9PK91	SRYSPSQNSPIHHIPSRRSPAKTIAPQNAPR	Y(0.004)S(0.981)PS(0.014)QNS(1)PIHHIPS(0.747)RRS(0.253)PAK	BCLAF1	S3181	S	15.683	15.7147	15.7061	15.7915	15.7893	15.8607	15.9216	15.7778	15.8955	aCD3/Unstimulated	0.112532	0.124228	aCD3+L2/Unstimulated	0.163672	0.0539147	aCD3+L2/aCD3	0.05114	0.842451
1349	357	A0A087WUH0	PRTLLAMQAALLGSSSEEELESENRRQARGR	TLLAMQAALLGS(1)S(1)S(1)EEELESENRR	BIVM-ERCC5	S3182	S	10.2197	10.8309	10.9142	11.2609	11.3042	11.3246	11.1272	11.5026	11.373	aCD3/Unstimulated	0.64164	0.0338393	aCD3+L2/Unstimulated	0.679308	0.0380364	aCD3+L2/aCD3	0.0376678	0.97409
1350	232	Q13283	PVLEETAPEDAQKSSSPAPADIAQTVQEDLR	SSS(1)PAPADIAQTVQEDLR	G3BP1	S3185	S	14.2592	14.3017	14.3747	14.4034	14.3178	14.5179	14.4912	14.5643	14.6092	aCD3/Unstimulated	0.101144	0.228687	aCD3+L2/Unstimulated	0.243003	0.0418822	aCD3+L2/aCD3	0.141859	0.462962
1351	82	Q13595	RYTRSRSHSHSHRRRSRSRSYTPEYRRRRSR	S(0.997)RS(0.975)RS(0.917)Y(0.097)T(0.888)PEY(0.126)R	TRA2A	S3186	S	15.3433	15.2012	15.2539	15.4855	15.3908	15.5106	15.5373	15.4296	15.5523	aCD3/Unstimulated	0.196131	0.0428412	aCD3+L2/Unstimulated	0.240243	0.0401577	aCD3+L2/aCD3	0.0441123	0.882969
1352	319	A0A087WZZ5	RNRKKKKKPQRVRGVSSESSGDREKDSTRSR	GVS(0.955)S(0.045)ES(0.944)S(0.024)GDREKDS(0.025)T(0.007)R	SF3B2	S3187	S	14.7483	14.5568	14.7524	14.9737	14.927	14.9268	14.7496	14.7279	14.8059	aCD3/Unstimulated	0.256683	0.0331656	aCD3+L2/Unstimulated	0.0752843	0.355441	aCD3+L2/aCD3	-0.181399	0.294334
1353	322	A0A087WZZ5	KKKKKPQRVRGVSSESSGDREKDSTRSRGSD	GVS(0.654)S(0.347)ES(0.975)S(0.025)GDREKDSTR	SF3B2	S3188	S	15.2557	15.1149	15.2346	15.4887	15.4285	15.4469	15.2688	15.255	15.3077	aCD3/Unstimulated	0.252928	0.0298435	aCD3+L2/Unstimulated	0.0754055	0.284596	aCD3+L2/aCD3	-0.177522	0.224636
1354	18	F8W6L4	LFTVNQVLRKMQRRHSSNTDNIPPERNRSQA	RHS(0.909)S(0.07)NT(0.021)DNIPPER	RNFT2	S319	S	12.6731	12.3442	12.529	12.5021	12.5906	12.4119	12.3151	12.241	12.3542	aCD3/Unstimulated	-0.0138884	0.899598	aCD3+L2/Unstimulated	-0.211994	0.0836146	aCD3+L2/aCD3	-0.198106	0.421807
1355	1326	Q9UQ35	SPEHKELSNSPLRENSFGSPLEFRNSGPLGT	ELS(0.013)NS(0.987)PLRENS(1)FGS(1)PLEFR	SRRM2	S3191	S	14.5448	14.5108	14.826	14.735	14.6291	14.9605	15.0158	15.0136	14.9555	aCD3/Unstimulated	0.147631	0.252493	aCD3+L2/Unstimulated	0.367729	0.0418822	aCD3+L2/aCD3	0.220098	0.460528
1356	94	H7C419	LQRSSSLIQLTSQNSSPNQQRTPQVIGVMQS	S(0.088)S(0.127)S(0.785)LIQLTSQNS(0.05)S(0.95)PNQQR	CPSF4	S3192	S	13.5696	13.6619	13.7232	13.7498	13.8184	13.9357	13.5725	13.7537	13.8934	aCD3/Unstimulated	0.183048	0.116272	aCD3+L2/Unstimulated	0.0882857	0.432355	aCD3+L2/aCD3	-0.0947625	0.813066
1357	598	E7ESS2	ALQRPAEPQVPVRTTSRSPVLSRRDSPLQGS	T(0.051)T(0.19)S(0.775)RS(0.974)PVLS(0.01)R	MAP4K4	S3193	S	14.4175	14.3373	14.424	14.341	14.2736	14.4073	14.6372	14.5118	14.606	aCD3/Unstimulated	-0.0522716	0.478866	aCD3+L2/Unstimulated	0.192096	0.04726	aCD3+L2/aCD3	0.244367	0.119209
1358	600	E7ESS2	QRPAEPQVPVRTTSRSPVLSRRDSPLQGSGQ	T(0.051)T(0.19)S(0.775)RS(0.974)PVLS(0.01)R	MAP4K4	S3194	S	15.1468	15.1436	15.2012	15.0812	15.0609	15.1146	15.3638	15.278	15.3306	aCD3/Unstimulated	-0.0783517	0.217261	aCD3+L2/Unstimulated	0.160238	0.0472776	aCD3+L2/aCD3	0.238589	0.0848293
1359	373	C9J840	YEPADRAREVPVRTTSRSPVLSRRDSPLQGS	T(0.051)T(0.19)S(0.775)RS(0.974)PVLS(0.01)R	MAP4K4	S3195	S	15.3961	15.3301	15.3843	15.4132	15.3862	15.4446	15.422	15.3716	15.4704	aCD3/Unstimulated	0.0445041	0.482393	aCD3+L2/Unstimulated	0.0511639	0.43328	aCD3+L2/aCD3	0.00665981	0.990132
1360	375	C9J840	PADRAREVPVRTTSRSPVLSRRDSPLQGSGQ	T(0.051)T(0.19)S(0.775)RS(0.974)PVLS(0.01)R	MAP4K4	S3196	S	15.9206	15.9088	15.9451	15.9106	15.9406	15.9129	15.9728	15.8911	16.0217	aCD3/Unstimulated	-0.00348353	0.959036	aCD3+L2/Unstimulated	0.0370288	0.573802	aCD3+L2/aCD3	0.0405123	0.870666
1361	26	P33991	RGSRRGRATPAQTPRSEDARSSPSQRRRGED	AT(0.002)PAQT(0.025)PRS(0.974)EDARS(0.98)S(0.915)PS(0.103)QR	MCM4	S3197	S	15.2379	15.2209	15.1971	15.3524	15.3609	15.3732	15.2555	15.2643	15.2591	aCD3/Unstimulated	0.143544	0.0423735	aCD3+L2/Unstimulated	0.0409937	0.475846	aCD3+L2/aCD3	-0.102551	0.424426
1362	1991	A0A0D9SFK2	GPSKAASDDGSLKSSSPTSYWKSLAPDRSDD	AAS(1)DDGS(0.994)LKS(0.006)S(0.025)S(0.795)PT(0.144)S(0.036)YWK	MYO18A	S3198	S	11.7536	11.7551	11.7957	12.1452	12.0723	12.0855	12.1155	12.1908	12.1136	aCD3/Unstimulated	0.332851	0.0180104	aCD3+L2/Unstimulated	0.371871	0.00895779	aCD3+L2/aCD3	0.0390196	0.873884
1363	1449	Q9HBD4	EEVRQKKSSRKRKRDSDAGSSTPTTSTRSRD	KRDS(1)DAGSSTPTTSTR	SMARCA4	S3199	S	15.495	15.3198	15.3933	15.5696	15.3926	15.6665	15.5398	15.4331	15.3743	aCD3/Unstimulated	0.140206	0.184497	aCD3+L2/Unstimulated	0.0463513	0.663118	aCD3+L2/aCD3	-0.093855	0.80332
1364	558	Q8WWM7-6	EELRKFGAQFKLQPSSSPENSLDPFPPRILK	LQPS(0.07)S(0.946)S(0.984)PENSLDPFPPR	ATXN2L	S32	S	9.63459	10.6835	10.4429	10.8579	10.5718	10.8148	10.9518	10.539	10.9341	aCD3/Unstimulated	0.494481	0.114773	aCD3+L2/Unstimulated	0.554606	0.09326	aCD3+L2/aCD3	0.0601253	0.968832
1365	41	Q15172	RKSVRKAQRQKRSQGSSQFRSQGSQAELHPL	S(0.004)QGS(0.996)S(0.999)QFR	PPP2R5A	S3200	S	13.7874	13.6402	13.7893	13.9631	13.7869	14.0356	13.8145	13.8216	13.8139	aCD3/Unstimulated	0.189596	0.0666118	aCD3+L2/Unstimulated	0.0776725	0.404414	aCD3+L2/aCD3	-0.111924	0.67646
1366	42	Q15172	KSVRKAQRQKRSQGSSQFRSQGSQAELHPLP	S(0.004)QGS(0.996)S(0.999)QFR	PPP2R5A	S3201	S	14.5235	14.4496	14.5504	14.7859	14.5989	14.9021	14.565	14.5142	14.5922	aCD3/Unstimulated	0.254482	0.0393064	aCD3+L2/Unstimulated	0.0493325	0.614662	aCD3+L2/aCD3	-0.205149	0.313888
1367	160	P56181-2	GRKVTSPSSSSSSSSSDSESDDEADVSEVTP	KVTSPSSSSS(0.001)S(0.004)S(0.02)S(0.146)S(0.929)DS(0.95)ES(0.95)DDEADVSEVTPR	NDUFV3	S3203	S	13.4548	13.5323	13.7218	13.8165	13.6026	13.9985	13.7384	13.8239	13.7998	aCD3/Unstimulated	0.236209	0.09025	aCD3+L2/Unstimulated	0.217727	0.117449	aCD3+L2/aCD3	-0.0184822	0.985603
1368	610	Q9HBD4	QTPAIGPDGEPLDETSQMSDLPVKVIHVESG	KAENAEGQTPAIGPDGEPLDET(0.724)S(0.724)QMS(0.552)DLPVK	SMARCA4	S3206	S	11.3859	11.392	11.7147	11.8911	11.7201	12.0287	12.0649	11.6466	11.9195	aCD3/Unstimulated	0.382405	0.048914	aCD3+L2/Unstimulated	0.379467	0.0547684	aCD3+L2/aCD3	-0.00293802	0.999563
1369	328	Q5T200-2	KPRSTSPAGQHHSPISSRHHSSSSQSGSSIQ	DKPRS(0.827)T(0.612)S(0.561)PAGQHHS(0.909)PIS(0.803)S(0.288)R	ZC3H13	S3208	S	14.305	14.2606	14.3068	14.4057	14.2742	14.4281	14.3408	14.2724	14.4018	aCD3/Unstimulated	0.0785228	0.298028	aCD3+L2/Unstimulated	0.0475092	0.537269	aCD3+L2/aCD3	-0.0310136	0.923423
1370	349	Q14004-2	SLRSRKSPSPAGGGSSPYSRRLPRSPSPYSR	S(0.137)RKS(0.865)PS(0.997)PAGGGS(0.026)S(0.944)PYS(0.031)R	CDK13	S3209	S	14.7593	14.6765	14.7703	14.9848	14.7888	15.0271	14.8754	14.8146	14.9241	aCD3/Unstimulated	0.198219	0.0561201	aCD3+L2/Unstimulated	0.136048	0.149437	aCD3+L2/aCD3	-0.0621707	0.847636
1371	67	P31749-2	EEEEMDFRSGSPSDNSGAEEMEVSLAKPKHR	S(0.205)GS(0.263)PS(0.601)DNS(0.93)GAEEMEVSLAKPK	AKT1	S321	S	12.6808	12.8815	12.964	13.2329	12.9083	13.7545	13.0706	13.066	13.2694	aCD3/Unstimulated	0.456448	0.0717181	aCD3+L2/Unstimulated	0.293218	0.211616	aCD3+L2/aCD3	-0.163229	0.845562
1372	126	O15400-2	AAEREKEFVARVRASSRVSGSFPEDSSKERN	AS(0.212)S(0.802)RVS(0.907)GS(0.079)FPEDSSKER	STX7	S3210	S	15.2751	15.1178	15.1898	15.2824	15.2322	15.3856	15.3017	15.2274	15.3282	aCD3/Unstimulated	0.105814	0.196371	aCD3+L2/Unstimulated	0.0915581	0.265898	aCD3+L2/aCD3	-0.0142563	0.97494
1373	11	Q5T4L4	_____MPLAKDLLHPSPEEEKRKHKKKRLVQ	DLLHPS(1)PEEEKRK	RPS27	S3211	S	14.7869	14.7961	14.8797	15.022	14.8974	15.0522	14.8566	14.7437	14.9564	aCD3/Unstimulated	0.169638	0.0790477	aCD3+L2/Unstimulated	0.031363	0.732213	aCD3+L2/aCD3	-0.138275	0.516552
1374	17	F8WD88	GPRRRSRKPEAPRRRSPSPTPTPGPSRRGPS	RRS(1)PS(0.989)PT(0.011)PTPGPSR	CENPA	S3212	S	15.5473	15.3835	15.5077	15.6437	15.5558	15.6761	15.4904	15.4108	15.423	aCD3/Unstimulated	0.145733	0.0850356	aCD3+L2/Unstimulated	-0.0380956	0.629392	aCD3+L2/aCD3	-0.183829	0.268025
1375	119	Q14669-3	QVPKKDNSRGVKRSASPDYNRTNSPSSAKKP	S(0.007)AS(0.993)PDYNRT(0.658)NS(0.324)PS(0.014)S(0.004)AK	TRIP12	S3213	S	14.7735	14.8604	14.8022	14.8092	14.9388	14.8817	14.9103	14.8244	14.9049	aCD3/Unstimulated	0.064586	0.356005	aCD3+L2/Unstimulated	0.0678502	0.346081	aCD3+L2/aCD3	0.00326424	0.999459
1376	236	P38159-2	YAPPPRDYTYRDYGHSSSRDDYPSRGYSDRD	DYGHS(0.993)S(0.007)SRDDYPSR	RBMX	S3215	S	15.8238	15.7222	15.8424	15.7777	15.854	15.8089	15.8339	15.7938	15.836	aCD3/Unstimulated	0.0174189	0.797139	aCD3+L2/Unstimulated	0.0251087	0.719478	aCD3+L2/aCD3	0.00768977	0.987991
1377	142	Q16643	GAIGQRLSNGLARLSSPVLHRLRLREDENAE	LS(0.003)NGLARLS(0.997)S(1)PVLHR	DBN1	S3216	S	15.1033	15.0347	15.1607	15.2155	15.1792	15.3142	15.2318	15.2067	15.248	aCD3/Unstimulated	0.136747	0.0826169	aCD3+L2/Unstimulated	0.129303	0.101967	aCD3+L2/aCD3	-0.00744419	0.990132
1378	241	O75554-2	PKIKFKEKNKNSDGGSDPETQKEKSIQKQNS	NKNS(1)DGGS(1)DPETQKEK	WBP4	S3217	S	16.5407	16.472	16.5162	16.7628	16.4833	16.9326	16.7839	16.6512	16.6976	aCD3/Unstimulated	0.216565	0.106647	aCD3+L2/Unstimulated	0.201245	0.134504	aCD3+L2/aCD3	-0.0153204	0.987991
1379	633	P78347-2	SKINTKALQSPKRPRSPGSNSKVPEIEVTVE	S(0.997)PGS(0.002)NS(0.001)KVPEIEVTVEGPNNNNPQTSAVR	GTF2I	S3218	S	14.45	14.4134	14.4942	14.6092	14.6843	14.7669	14.5943	14.5026	14.5958	aCD3/Unstimulated	0.234247	0.0331656	aCD3+L2/Unstimulated	0.111682	0.153484	aCD3+L2/aCD3	-0.122565	0.486227
1380	603	A0A0A0MS99	DSAGKQLQRQLSSSSSYSGDISRHHNSTAEL	QLS(0.268)S(0.336)S(0.434)S(0.964)S(0.993)Y(0.002)S(0.004)GDISR	ABCC1	S3219	S	14.334	14.3843	14.6081	14.7158	14.6391	14.8084	14.6823	14.6287	14.7075	aCD3/Unstimulated	0.278942	0.0364218	aCD3+L2/Unstimulated	0.230689	0.055227	aCD3+L2/aCD3	-0.0482533	0.896784
1381	337	O95365	QMMSSVGRAGAAAGDSDEESRADDKGVMDYY	AGAAAGDS(0.992)DEES(0.008)RADDKGVMDYYLK	ZBTB7A	S322	S	12.6859	12.5633	12.8026	13.1346	13.0002	13.1168	12.8337	12.875	13.0154	aCD3/Unstimulated	0.399933	0.0260018	aCD3+L2/Unstimulated	0.224124	0.0570845	aCD3+L2/aCD3	-0.175809	0.426531
1382	468	C9JA08	RKNVNIYRDSAIPVESDTDDEGAPRISLAEM	DSAIPVES(1)DT(1)DDEGAPR	NMD3	S3221	S	14.5509	14.5581	14.7313	14.7659	14.7472	14.8645	14.736	14.8646	14.8918	aCD3/Unstimulated	0.179157	0.0708893	aCD3+L2/Unstimulated	0.217399	0.0501412	aCD3+L2/aCD3	0.0382422	0.919756
1383	40	A0A087WXV6	DRDRDSGVVGARPRASPPPQGPLPGPPGALH	AS(1)PPPQGPLPGPPGALHR	OTUD5	S3222	S	14.5739	14.367	14.5042	14.803	14.5881	14.9763	14.5708	14.7602	14.6974	aCD3/Unstimulated	0.307425	0.0456382	aCD3+L2/Unstimulated	0.194448	0.147473	aCD3+L2/aCD3	-0.112977	0.805683
1384	505	A0A0D9SFD2	TLLTLAEERTVDLPKSPKRHHVDITKKLHPN	TVDLPKS(1)PKR	THEMIS	S3223	S	16.0465	15.9494	16.037	16.0179	15.7841	16.0912	16.0546	16.0036	15.9813	aCD3/Unstimulated	-0.046563	0.63645	aCD3+L2/Unstimulated	0.00220815	0.985313	aCD3+L2/aCD3	0.0487711	0.896784
1385	216	A2A3R5	RRLSSLRASTSKSESSQK_____________	LS(0.137)S(0.863)LRAS(0.008)T(0.197)S(0.197)KS(0.585)ES(0.057)S(0.957)QK	RPS6	S3224	S	15.7855	15.6206	15.7371	16.1355	15.8117	16.2245	15.8699	15.8357	15.9042	aCD3/Unstimulated	0.34286	0.0370071	aCD3+L2/Unstimulated	0.15553	0.225296	aCD3+L2/aCD3	-0.18733	0.540073
1386	229	G3V340	SVETKNLEQILNGGESPKQKGQEIKRSSGDV	NLEQILNGGES(1)PKQK	STRN3	S3225	S	15.0205	15.0102	15.1752	15.4195	15.1881	15.5275	15.3615	15.3013	15.48	aCD3/Unstimulated	0.309748	0.0387248	aCD3+L2/Unstimulated	0.312297	0.0454312	aCD3+L2/aCD3	0.00254926	0.999563
1387	338	P49790-2	ADAKRIPSIVSSPLNSPLDRSGIDITDFQAK	RIPSIVS(0.121)S(0.879)PLNS(1)PLDR	NUP153	S3226	S	13.7148	13.7686	13.9863	14.0756	13.9426	14.3986	14.1925	14.2123	14.2247	aCD3/Unstimulated	0.315715	0.0555766	aCD3+L2/Unstimulated	0.386607	0.0441486	aCD3+L2/aCD3	0.0708916	0.895582
1388	788	A0A0A0MR66	HTSMDLPKLASDDRPSPPRGLVAAYSGESDS	LASDDRPS(1)PPR	RBM10	S3227	S	15.5096	15.4541	15.6055	15.4526	15.5648	15.4638	15.6778	15.6392	15.6867	aCD3/Unstimulated	-0.029362	0.689233	aCD3+L2/Unstimulated	0.144834	0.0823069	aCD3+L2/aCD3	0.174196	0.268025
1389	373	Q6P6C2-3	RKSYESSEDCSEAAGSPARKVKMRRH_____	KS(0.001)YES(0.252)S(0.747)EDCSEAAGS(1)PAR	ALKBH5	S3229	S	14.6664	14.5667	14.6364	14.7329	14.6928	14.7256	14.5211	14.5459	14.5886	aCD3/Unstimulated	0.0939037	0.15254	aCD3+L2/Unstimulated	-0.0713334	0.27336	aCD3+L2/aCD3	-0.165237	0.216682
1390	377	Q9H1A4	SFSGVQRFNISSHNQSPKRHSISHSPNSNSN	FNIS(0.001)S(0.013)HNQS(0.987)PKR	ANAPC1	S323	S	12.6867	12.7813	12.836	13.0263	12.9266	13.0731	12.7627	12.7786	12.8459	aCD3/Unstimulated	0.240653	0.0338393	aCD3+L2/Unstimulated	0.0277393	0.732567	aCD3+L2/aCD3	-0.212914	0.186814
1391	670	Q2M2I8-2	LLQAAAAEASLNKSKSATTTPSGSPRTSQQN	S(0.001)KS(0.973)AT(0.94)T(0.075)T(0.008)PS(0.006)GS(0.996)PR	AAK1	S3231	S	15.5027	15.5063	15.5237	15.3379	15.2508	15.3266	15.4704	15.5079	15.5467	aCD3/Unstimulated	-0.205804	0.0321781	aCD3+L2/Unstimulated	-0.00255475	0.972304	aCD3+L2/aCD3	0.203249	0.119209
1392	1081	Q9UQ35	DHRSDTSSPEVRQSHSESPSLQSKSQTSPKG	QS(0.004)HS(0.996)ES(1)PSLQSK	SRRM2	S3232	S	14.8544	14.7306	14.8346	14.8695	14.8688	14.8153	14.8176	14.771	14.8378	aCD3/Unstimulated	0.0446948	0.502932	aCD3+L2/Unstimulated	0.0022694	0.978469	aCD3+L2/aCD3	-0.0424254	0.869037
1393	258	O00303	DTERIGVDLIMKTCFSPNRVIGLSSDLQQVG	T(0.003)CFS(0.997)PNRVIGLSSDLQQVGGASAR	EIF3F	S3235	S	13.977	14.0289	14.1248	14.2792	14.1658	14.4061	14.3471	14.1792	14.2461	aCD3/Unstimulated	0.240161	0.0427008	aCD3+L2/Unstimulated	0.213925	0.0603474	aCD3+L2/aCD3	-0.0262354	0.951597
1394	91	O94826	GLKRNSERKTPEGRASPAPGSGHPEGPGAHL	KT(0.021)PEGRAS(0.978)PAPGSGHPEGPGAHLDMNSLDR	TOMM70A	S3236	S	15.3677	15.3435	15.4328	15.5519	15.5138	15.6601	15.4188	15.5177	15.5491	aCD3/Unstimulated	0.193916	0.0424034	aCD3+L2/Unstimulated	0.113852	0.158902	aCD3+L2/aCD3	-0.0800638	0.758332
1395	624	Q9BYW2	REKAGSPAPSNRLNDSPTLKKLDELPIFKSE	AGS(0.999)PAPS(0.001)NRLNDS(0.971)PT(0.029)LK	SETD2	S3237	S	15.5455	15.3539	15.5342	16.0085	15.7447	16.1961	15.6848	15.5896	15.8044	aCD3/Unstimulated	0.505233	0.0298435	aCD3+L2/Unstimulated	0.215055	0.14777	aCD3+L2/aCD3	-0.290178	0.333062
1396	44	C9JMQ4	RGPSASSVAVMTSSTSDHHLDAAAARQPNGV	RGPSASSVAVMTSS(0.005)T(0.063)S(0.932)DHHLDAAAAR	NCKIPSD	S324	S	12.6885	12.8286	12.7064	12.6651	12.8433	12.949	12.8034	12.6727	13.025	aCD3/Unstimulated	0.0779482	0.534505	aCD3+L2/Unstimulated	0.0925707	0.470836	aCD3+L2/aCD3	0.0146224	0.987991
1397	115	Q8IZ21-3	SSSPVQVEEEPVRLASLRKAIPEEDLKKRLG	S(0.036)S(0.036)S(0.929)PVQVEEEPVRLAS(1)LRK	PHACTR4	S3241	S	14.42	14.3328	14.4524	14.6596	14.4647	14.7312	14.5664	14.6621	14.6599	aCD3/Unstimulated	0.216788	0.0517407	aCD3+L2/Unstimulated	0.227745	0.0516695	aCD3+L2/aCD3	0.0109561	0.987991
1398	613	Q53ET0	HTFNHQNLTHCSRHGSGPNIILTGDSSPGFS	HGS(1)GPNIILT(0.041)GDS(0.582)S(0.375)PGFS(0.001)K	CRTC2	S3243	S	13.0153	12.7209	12.9346	13.1021	13.0452	13.4204	13.209	13.1975	13.1876	aCD3/Unstimulated	0.298974	0.0534932	aCD3+L2/Unstimulated	0.307782	0.0550032	aCD3+L2/aCD3	0.00880804	0.996792
1399	84	H7C419	PPAKQSNNPPLQRSSSLIQLTSQNSSPNQQR	S(0.006)S(0.006)S(0.988)LIQLTSQNSSPNQQR	CPSF4	S3244	S	15.3407	15.378	15.4545	15.4638	15.5649	15.5802	15.4823	15.4964	15.623	aCD3/Unstimulated	0.145207	0.0875946	aCD3+L2/Unstimulated	0.142806	0.0984267	aCD3+L2/aCD3	-0.00240145	0.999563
1400	190	Q15365	QGRVMTIPYQPMPASSPVICAGGQDRCSDAA	VMTIPYQPMPAS(0.099)S(0.901)PVICAGGQDR	PCBP1	S3245	S	13.7381	13.6688	13.9261	13.9881	13.8558	14.1332	13.8753	13.9852	13.9547	aCD3/Unstimulated	0.214739	0.0774124	aCD3+L2/Unstimulated	0.16071	0.163365	aCD3+L2/aCD3	-0.0540283	0.896784
1401	77	O43765	FEAAATGKEMPQDLRSPARTPPSEEDSAEAE	EMPQDLRS(1)PART(0.993)PPS(0.007)EEDSAEAER	SGTA	S3246	S	15.7865	15.6954	15.8506	15.7971	15.8586	15.865	15.8076	15.7908	15.8224	aCD3/Unstimulated	0.0627027	0.361861	aCD3+L2/Unstimulated	0.0294053	0.681367	aCD3+L2/aCD3	-0.0332975	0.897697
1402	110	Q9H6F5	QQDLHLESPQRQPEYSPESPRCQPKPSEEAP	QQDLHLES(0.023)PQRQPEYS(0.964)PES(0.013)PR	CCDC86	S3247	S	15.8282	15.6563	15.6945	15.4514	15.7075	15.2984	15.5994	15.5438	15.4827	aCD3/Unstimulated	-0.240543	0.0776663	aCD3+L2/Unstimulated	-0.184325	0.156391	aCD3+L2/aCD3	0.0562181	0.908207
1403	651	Q7Z4V5-2	DLHDVREGPDLDRPGSDRQERERARGDSEAL	EGPDLDRPGS(1)DRQER	HDGFRP2	S3248	S	15.2751	15.3622	15.3824	15.3699	15.3377	15.4812	15.5281	15.4176	15.4837	aCD3/Unstimulated	0.0563383	0.452321	aCD3+L2/Unstimulated	0.136576	0.101998	aCD3+L2/aCD3	0.0802379	0.749753
1404	1171	O15047	PLLPPPKKRRKTVSFSAIEVVPAPEPPPATP	RKT(0.658)VS(0.637)FS(0.705)AIEVVPAPEPPPATPPQAK	SETD1A	S325	S	12.6911	12.6596	12.8878	13.1835	13.0091	13.2149	12.969	13.0525	13.2661	aCD3/Unstimulated	0.389696	0.0325237	aCD3+L2/Unstimulated	0.34971	0.0418822	aCD3+L2/aCD3	-0.0399854	0.940314
1405	237	Q9H7L9	TLNKLKSPKRPASPSSPEHLPATPAESPAQR	RPAS(0.745)PS(0.37)S(0.885)PEHLPATPAESPAQR	SUDS3	S3251	S	15.4411	15.3838	15.5858	15.3826	15.3789	15.4667	15.47	15.4182	15.5084	aCD3/Unstimulated	-0.0608212	0.44494	aCD3+L2/Unstimulated	-0.00470702	0.958404	aCD3+L2/aCD3	0.0561142	0.847636
1406	829	Q9HCG8	NKHGDPKKKRGERRNSFSENEKHTHRIKDSE	RNS(0.999)FS(0.001)ENEK	CWC22	S3252	S	14.7622	14.6717	14.7017	14.6413	14.5967	14.6026	14.7851	14.7394	14.6392	aCD3/Unstimulated	-0.0983566	0.1735	aCD3+L2/Unstimulated	0.00932686	0.901228	aCD3+L2/aCD3	0.107683	0.531613
1407	47	Q8TAP8	QLRAPVPEPGLDLSLSPRPDSPQPRHGSPGR	APVPEPGLDLS(1)LS(1)PRPDS(1)PQPR	PPP1R35	S3253	S	13.803	13.8544	14.073	14.0508	14.0873	14.3628	14.1263	14.143	14.2879	aCD3/Unstimulated	0.256814	0.0697942	aCD3+L2/Unstimulated	0.275615	0.0644291	aCD3+L2/aCD3	0.018801	0.985603
1408	513	E9PMG1	QIGSNVTRQRSHSGTSPDNTAPPPPPPRPQP	QRS(0.844)HS(0.155)GT(0.05)S(0.95)PDNT(0.001)APPPPPPRPQPS(0.341)HS(0.658)R	REPS1	S3254	S	16.0587	16.041	16.1317	15.9859	16.1641	15.979	15.9976	15.9636	16.0159	aCD3/Unstimulated	-0.034116	0.665731	aCD3+L2/Unstimulated	-0.0847703	0.293091	aCD3+L2/aCD3	-0.0506543	0.856503
1409	943	Q5T200-2	ESSRMRAQDIIGHHQSEDRETSDRAHDENKK	AQDIIGHHQS(1)EDRETSDR	ZC3H13	S3258	S	15.0118	14.8354	14.9839	15.0627	15.0606	15.0176	14.9991	15.0409	14.9886	aCD3/Unstimulated	0.103293	0.172534	aCD3+L2/Unstimulated	0.0658508	0.378856	aCD3+L2/aCD3	-0.0374419	0.89356
1410	870	Q86US8	IWIHPSHPRSSQGTESGKDSEQENGLGSLSP	S(0.004)S(0.004)QGT(0.096)ES(0.899)GKDS(0.998)EQENGLGSLSPSDLNKR	SMG6	S3259	S	14.1461	14.1273	14.1337	14.5421	14.2353	14.6544	14.3801	14.3003	14.3629	aCD3/Unstimulated	0.341566	0.0356631	aCD3+L2/Unstimulated	0.212073	0.102375	aCD3+L2/aCD3	-0.129493	0.731562
1411	1104	A0A0C4DG98	PGGGPSSSSIGSASKSDESSTEETDKSRERS	NAVASVQNGPGGGPSSSSIGS(0.017)AS(0.212)KS(0.77)DES(0.526)S(0.192)T(0.254)EET(0.02)DKS(0.009)R	THOC2	S326	S	12.6959	12.4904	12.6903	12.9876	12.7097	13.1254	12.8451	12.9527	13.0516	aCD3/Unstimulated	0.315394	0.051271	aCD3+L2/Unstimulated	0.324252	0.0527177	aCD3+L2/aCD3	0.00885871	0.997102
[truncated: 2,359 more rows]
