# Supplementary material for: Quantitative phosphoproteomic analysis reveals involvement of PD-1 in multiple T cell functions
Source: J Biol Chem. 2021 Jan 13;295(52):18036–50. doi: 10.1074/jbc.RA120.014745 (PMC7939457; doi:10.1074/jbc.RA120.014745)
Supplement: Supplementary file 1 [file mmc1.zip › 161394_1_supp_584897_qggnkt.xlsx]

## Sheet: Table S3.
	Comparison	t.p.	Residue	Assigned study ID	Gene name	Log2FC	Adj. P. Val			Comparison	t.p.	Residue	Assigned study ID	Gene name	Log2FC	Adj. P. Val			Comparison	t.p.	Residue	Assigned study ID	Gene name	Log2FC	Adj. P. Val
1	aCD3/Unstimulated	30sec	S	S1674	DOCK2	-0.757972	0.000275174		1	aCD3+L2/Unstimulated	30sec	S	S1007	ARHGAP15	-2.43926	0.000251344		1	aCD3+L2/aCD3	30sec	S	S1007	ARHGAP15	-2.35556	0.000426899
2	aCD3/Unstimulated	30sec	S	S4831	FNBP1	-0.613372	0.000275174		2	aCD3+L2/Unstimulated	30sec	S	S1361	RBMX2	-2.13824	2.21341e-05		2	aCD3+L2/aCD3	30sec	S	S1361	RBMX2	-2.20638	1.98922e-05
3	aCD3/Unstimulated	30sec	S	S2717	RBM39	-0.471179	0.010823		3	aCD3+L2/Unstimulated	30sec	S	S1004	RSRC1	-1.92812	0.000225459		3	aCD3+L2/aCD3	30sec	S	S2044	LYAR	-1.79122	8.91859e-07
4	aCD3/Unstimulated	30sec	S	S4855	FNBP1	-0.44969	0.00190253		4	aCD3+L2/Unstimulated	30sec	S	S2044	LYAR	-1.75864	8.9167e-07		4	aCD3+L2/aCD3	30sec	S	S1004	RSRC1	-1.59154	0.00120005
5	aCD3/Unstimulated	30sec	S	S1435	FCHSD2	0.379595	0.00501781		5	aCD3+L2/Unstimulated	30sec	S	S1034	MMTAG2	-1.54774	0.00144502		5	aCD3+L2/aCD3	30sec	S	S1034	MMTAG2	-1.53821	0.00490251
6	aCD3/Unstimulated	30sec	S	S1749	PHF6	0.387629	0.0270607		6	aCD3+L2/Unstimulated	30sec	S	S2593	HSPA8	-1.43169	2.53238e-07		6	aCD3+L2/aCD3	30sec	S	S998	SRRM1	-1.45138	0.000224727
7	aCD3/Unstimulated	30sec	S	S1055	NCOA6	0.396293	0.0122608		7	aCD3+L2/Unstimulated	30sec	S	S2717	RBM39	-1.43154	2.04503e-06		7	aCD3+L2/aCD3	30sec	S	S1337	ZC3H13	-1.3909	2.3008e-08
8	aCD3/Unstimulated	30sec	S	S2081	EPB41	0.401628	0.0100697		8	aCD3+L2/Unstimulated	30sec	S	S998	SRRM1	-1.37742	0.000251344		8	aCD3+L2/aCD3	30sec	S	S1912	THRAP3	-1.35588	3.01699e-06
9	aCD3/Unstimulated	30sec	S	S2452	PRKCB	0.409123	0.00565457		9	aCD3+L2/Unstimulated	30sec	S	S1700	GTF2I	-1.28285	2.20783e-07		9	aCD3+L2/aCD3	30sec	S	S2421	LUC7L3	-1.28317	1.43038e-06
10	aCD3/Unstimulated	30sec	S	S2336	HNRNPM	0.414438	0.00335817		10	aCD3+L2/Unstimulated	30sec	S	S1893	PRPF4B	-1.26001	8.9167e-07		10	aCD3+L2/aCD3	30sec	S	S2593	HSPA8	-1.26859	7.60893e-07
11	aCD3/Unstimulated	30sec	S	S2421	LUC7L3	0.419047	0.0100697		11	aCD3+L2/Unstimulated	30sec	S	S1337	ZC3H13	-1.20973	1.09458e-07		11	aCD3+L2/aCD3	30sec	S	S4246	UFL1	-1.25638	7.60893e-07
12	aCD3/Unstimulated	30sec	S	S2176	PRKCB	0.420666	0.00869001		12	aCD3+L2/Unstimulated	30sec	S	S3083	SRSF7	-1.18216	0.000268013		12	aCD3+L2/aCD3	30sec	S	S1489	U2SURP	-1.24242	2.3685e-07
13	aCD3/Unstimulated	30sec	S	S1085	NAGLU	0.422643	0.00976217		14	aCD3+L2/Unstimulated	30sec	S	S1335	GTF2F2	-1.16961	6.36325e-06		13	aCD3+L2/aCD3	30sec	S	S1893	PRPF4B	-1.23001	1.10622e-06
14	aCD3/Unstimulated	30sec	S	S1126	NOC2L	0.423807	0.0238728		13	aCD3+L2/Unstimulated	30sec	S	S1489	U2SURP	-1.14263	4.26768e-07		14	aCD3+L2/aCD3	30sec	S	S1335	GTF2F2	-1.19272	4.91289e-06
15	aCD3/Unstimulated	30sec	S	S1705	PCDHA8	0.424539	0.0102039		15	aCD3+L2/Unstimulated	30sec	S	S4246	UFL1	-1.1371	1.19383e-06		15	aCD3+L2/aCD3	30sec	S	S1680	SRRM2	-1.10669	2.3685e-07
16	aCD3/Unstimulated	30sec	S	S1084	BCLAF1	0.426602	0.00965894		16	aCD3+L2/Unstimulated	30sec	S	S1422	EDC4	-1.13495	3.5516e-05		16	aCD3+L2/aCD3	30sec	S	S2802	PPIG	-1.07234	1.85511e-05
17	aCD3/Unstimulated	30sec	S	S1087	XRCC4	0.427186	0.00986059		17	aCD3+L2/Unstimulated	30sec	S	S1680	SRRM2	-1.12783	2.20783e-07		17	aCD3+L2/aCD3	30sec	S	S1694	C12orf43	-1.06811	2.09853e-06
18	aCD3/Unstimulated	30sec	S	S1142	PARN	0.435679	0.0111627		18	aCD3+L2/Unstimulated	30sec	S	S1912	THRAP3	-1.12282	1.60691e-05		18	aCD3+L2/aCD3	30sec	S	S2419	PRPF4B	-1.06689	1.43038e-06
19	aCD3/Unstimulated	30sec	S	S2141	TP53I11	0.437655	0.00282048		19	aCD3+L2/Unstimulated	30sec	S	S2419	PRPF4B	-1.04679	1.47471e-06		19	aCD3+L2/aCD3	30sec	S	S1422	EDC4	-1.01481	7.82498e-05
20	aCD3/Unstimulated	30sec	S	S1508	FAM117B	0.448253	0.0109047		20	aCD3+L2/Unstimulated	30sec	S	S2802	PPIG	-1.04306	2.08866e-05		20	aCD3+L2/aCD3	30sec	S	S1700	GTF2I	-0.965424	1.43854e-06
21	aCD3/Unstimulated	30sec	S	S1437	N4BP1	0.44926	0.00335817		21	aCD3+L2/Unstimulated	30sec	S	S994	UCK2	-1.01831	0.00580554		21	aCD3+L2/aCD3	30sec	S	S2717	RBM39	-0.960364	5.66635e-05
22	aCD3/Unstimulated	30sec	S	S1439	EVL	0.451212	0.00543502		22	aCD3+L2/Unstimulated	30sec	S	S1694	C12orf43	-0.94963	6.2808e-06		22	aCD3+L2/aCD3	30sec	S	S1864	BCLAF1	-0.947074	0.000360063
23	aCD3/Unstimulated	30sec	S	S1047	SPN	0.454244	0.0100697		23	aCD3+L2/Unstimulated	30sec	S	S1009	AKAP2	-0.94402	0.0340331		23	aCD3+L2/aCD3	30sec	S	S1838	UBR4	-0.937174	8.91859e-07
24	aCD3/Unstimulated	30sec	S	S2499	EPB41	0.478835	0.00335817		24	aCD3+L2/Unstimulated	30sec	S	S2552	SRRM2	-0.883039	0.000243708		24	aCD3+L2/aCD3	30sec	S	S2427	UBR4	-0.881687	2.04131e-06
25	aCD3/Unstimulated	30sec	S	S1166	REPS1	0.505525	0.0108404		25	aCD3+L2/Unstimulated	30sec	S	S1059	SRRM1	-0.878547	0.000914446		25	aCD3+L2/aCD3	30sec	S	S997	LMO7	-0.878385	0.00904257
26	aCD3/Unstimulated	30sec	S	S1316	PRKCH	0.535181	0.00696498		26	aCD3+L2/Unstimulated	30sec	S	S2427	UBR4	-0.874687	2.04503e-06		26	aCD3+L2/aCD3	30sec	S	S2230	ARHGEF7	-0.872025	2.27816e-05
27	aCD3/Unstimulated	30sec	S	S1023	BCLAF1	0.568563	0.0138776		27	aCD3+L2/Unstimulated	30sec	S	S1838	UBR4	-0.868529	1.19383e-06		27	aCD3+L2/aCD3	30sec	S	S2552	SRRM2	-0.85411	0.000409678
28	aCD3/Unstimulated	30sec	S	S1498	SIPA1	0.571035	0.000767362		28	aCD3+L2/Unstimulated	30sec	S	S4280	RNPS1	-0.867002	1.45535e-05		28	aCD3+L2/aCD3	30sec	S	S4074	SRRM1	-0.818339	4.46105e-05
29	aCD3/Unstimulated	30sec	S	S1016	OTUD4	0.577273	0.0160046		29	aCD3+L2/Unstimulated	30sec	S	S2421	LUC7L3	-0.864121	3.61407e-05		29	aCD3+L2/aCD3	30sec	S	S2807	SRSF4	-0.816572	4.91289e-06
30	aCD3/Unstimulated	30sec	S	S3441	CXCR4	0.63967	0.000856863		30	aCD3+L2/Unstimulated	30sec	S	S3413	SRSF11	-0.811913	2.70194e-05		30	aCD3+L2/aCD3	30sec	S	S2082	SRSF3	-0.815633	2.93597e-05
31	aCD3/Unstimulated	30sec	S	S997	LMO7	0.64572	0.0211374		31	aCD3+L2/Unstimulated	30sec	S	S3324	PRPF4B	-0.798749	8.9167e-07		31	aCD3+L2/aCD3	30sec	S	S3083	SRSF7	-0.785214	0.00639007
32	aCD3/Unstimulated	30sec	S	S1038	ATF2	0.648249	0.0199157		32	aCD3+L2/Unstimulated	30sec	S	S2230	ARHGEF7	-0.797041	4.3647e-05		32	aCD3+L2/aCD3	30sec	S	S2686	MLLT1	-0.773043	5.66635e-05
33	aCD3/Unstimulated	30sec	S	S3526	SASH3	0.671455	0.00301875		33	aCD3+L2/Unstimulated	30sec	S	S4419	PPIG	-0.793562	2.08866e-05		33	aCD3+L2/aCD3	30sec	S	S1973	RNPS1	-0.769799	0.000330672
34	aCD3/Unstimulated	30sec	S	S1568	SPN	0.676132	0.000275174		34	aCD3+L2/Unstimulated	30sec	S	S2807	SRSF4	-0.77473	8.54583e-06		34	aCD3+L2/aCD3	30sec	S	S4048	CHD2	-0.769563	2.93597e-05
35	aCD3/Unstimulated	30sec	S	S1903	C9orf78	0.881695	0.0365952		35	aCD3+L2/Unstimulated	30sec	S	S4074	SRRM1	-0.76291	6.70025e-05		35	aCD3+L2/aCD3	30sec	S	S4419	PPIG	-0.769349	2.93597e-05
36	aCD3/Unstimulated	30sec	T	T456	MYL12A	-0.645107	0.000163858		36	aCD3+L2/Unstimulated	30sec	S	S2686	MLLT1	-0.761035	6.19124e-05		36	aCD3+L2/aCD3	30sec	S	S1584	TMEM184B	-0.768658	0.000136526
37	aCD3/Unstimulated	30sec	T	T161	PRKCH	0.535181	0.0139646		37	aCD3+L2/Unstimulated	30sec	S	S4299	PPIG	-0.74203	3.5516e-05		37	aCD3+L2/aCD3	30sec	S	S1059	SRRM1	-0.756186	0.00522811
38	aCD3/Unstimulated	30sec	T	T132	FAM117B	0.544554	0.0139646		38	aCD3+L2/Unstimulated	30sec	S	S2253	SRSF7	-0.718893	4.61601e-05		38	aCD3+L2/aCD3	30sec	S	S1848	RAI1	-0.747862	8.18011e-05
39	aCD3/Unstimulated	30sec	Y	Y26	PTPN6	-2.21339	0.00209492		39	aCD3+L2/Unstimulated	30sec	S	S1738	PJA2	-0.718729	0.000216582		39	aCD3+L2/aCD3	30sec	S	S4183	PNN	-0.721861	4.36476e-05
40	aCD3/Unstimulated	30sec	Y	Y44	DBNL	-1.40683	0.00699195		40	aCD3+L2/Unstimulated	30sec	S	S1236	CAMSAP1	-0.699529	0.000322483		40	aCD3+L2/aCD3	30sec	S	S2625	U2SURP	-0.720535	4.59508e-05
41	aCD3/Unstimulated	30sec	Y	Y68	CD28	-1.40336	0.00202988		41	aCD3+L2/Unstimulated	30sec	S	S2082	SRSF3	-0.685941	9.77403e-05		41	aCD3+L2/aCD3	30sec	S	S3355	C1orf174	-0.701659	0.000228259
42	aCD3/Unstimulated	30sec	Y	Y25	CD28	-1.25013	0.00186026		42	aCD3+L2/Unstimulated	30sec	S	S4048	CHD2	-0.6841	6.19124e-05		42	aCD3+L2/aCD3	30sec	S	S1657	PNISR	-0.700783	0.000190131
43	aCD3/Unstimulated	30sec	Y	Y76	DOK1	-1.23316	0.00699195		43	aCD3+L2/Unstimulated	30sec	S	S3661	AES	-0.684083	5.36046e-05		43	aCD3+L2/aCD3	30sec	S	S1437	N4BP1	-0.700729	2.09636e-05
44	aCD3/Unstimulated	30sec	Y	Y27	RPS10	-1.10095	0.00209492		44	aCD3+L2/Unstimulated	30sec	S	S2999	SRRM2	-0.679318	2.08866e-05		44	aCD3+L2/aCD3	30sec	S	S2902	ZC3H13	-0.695593	0.000174402
45	aCD3/Unstimulated	30sec	Y	Y67	HIPK3	-1.02906	0.0370392		45	aCD3+L2/Unstimulated	30sec	S	S4183	PNN	-0.656813	7.81291e-05		45	aCD3+L2/aCD3	30sec	S	S1236	CAMSAP1	-0.687408	0.00046204
46	aCD3/Unstimulated	30sec	Y	Y21	HGS	-1.01188	0.0298819		46	aCD3+L2/Unstimulated	30sec	S	S1674	DOCK2	-0.64926	7.81291e-05		46	aCD3+L2/aCD3	30sec	S	S2513	WBP4	-0.676516	2.054e-05
47	aCD3/Unstimulated	30sec	Y	Y87	PTPN11	-0.966431	0.00594228		48	aCD3+L2/Unstimulated	30sec	S	S1864	BCLAF1	-0.64895	0.00152389		47	aCD3+L2/aCD3	30sec	S	S4299	PPIG	-0.676054	6.71721e-05
48	aCD3/Unstimulated	30sec	Y	Y93	ATXN2L	-0.951138	0.00594228		47	aCD3+L2/Unstimulated	30sec	S	S2344	CACTIN	-0.642505	0.000599736		48	aCD3+L2/aCD3	30sec	S	S3324	PRPF4B	-0.653492	4.91289e-06
49	aCD3/Unstimulated	30sec	Y	Y12	PECAM1	-0.949515	0.00027035		49	aCD3+L2/Unstimulated	30sec	S	S1014	HTATSF1	-0.639814	0.0183403		49	aCD3+L2/aCD3	30sec	S	S1234	FNTA	-0.648445	0.00117543
50	aCD3/Unstimulated	30sec	Y	Y31	TUBA1B	-0.920296	0.0132757		50	aCD3+L2/Unstimulated	30sec	S	S1834	SRRM1	-0.634221	0.000100199		50	aCD3+L2/aCD3	30sec	S	S3921	PNN	-0.642029	0.000112434
51	aCD3/Unstimulated	30sec	Y	Y94	PTPN11	-0.785186	0.00209492		51	aCD3+L2/Unstimulated	30sec	S	S3921	PNN	-0.620784	0.000117129		51	aCD3+L2/aCD3	30sec	S	S3860	RSRC2	-0.626935	0.000134487
52	aCD3/Unstimulated	30sec	Y	Y52	PPP1CB	-0.768096	0.0132757		52	aCD3+L2/Unstimulated	30sec	S	S3860	RSRC2	-0.617123	0.000119715		52	aCD3+L2/aCD3	30sec	S	S2999	SRRM2	-0.621249	4.29033e-05
53	aCD3/Unstimulated	30sec	Y	Y24	VIM	-0.757645	0.00341125		53	aCD3+L2/Unstimulated	30sec	S	S1973	RNPS1	-0.616071	0.000867219		53	aCD3+L2/aCD3	30sec	S	S1049	CCNL1	-0.612617	0.00104958
54	aCD3/Unstimulated	30sec	Y	Y34	RIPK1	-0.754999	0.0428127		54	aCD3+L2/Unstimulated	30sec	S	S3355	C1orf174	-0.60788	0.000454269		54	aCD3+L2/aCD3	30sec	S	S2971	USP20	-0.609911	4.80618e-05
55	aCD3/Unstimulated	30sec	Y	Y16	PTPN18	-0.754701	0.0330363		55	aCD3+L2/Unstimulated	30sec	S	S1657	PNISR	-0.60223	0.000403988		55	aCD3+L2/aCD3	30sec	S	S4280	RNPS1	-0.604207	0.000224727
56	aCD3/Unstimulated	30sec	Y	Y48	LCK	-0.718293	0.00209492		56	aCD3+L2/Unstimulated	30sec	S	S1297	STIP1	-0.593152	0.000191289		56	aCD3+L2/aCD3	30sec	S	S3217	WBP4	-0.595693	5.11039e-05
57	aCD3/Unstimulated	30sec	Y	Y91	HCLS1	-0.692414	0.00699195		57	aCD3+L2/Unstimulated	30sec	S	S1340	SRRM1	-0.589489	0.000626319		57	aCD3+L2/aCD3	30sec	S	S1523	RSBN1	-0.594898	1.3072e-05
58	aCD3/Unstimulated	30sec	Y	Y70	RPL15	-0.594365	0.0142395		58	aCD3+L2/Unstimulated	30sec	S	S2625	U2SURP	-0.588038	0.000191289		58	aCD3+L2/aCD3	30sec	S	S1831	WHSC1L1	-0.588564	0.00980242
59	aCD3/Unstimulated	30sec	Y	Y47	PTPN6	-0.580883	0.0104804		59	aCD3+L2/Unstimulated	30sec	S	S3782	RSRC2	-0.585464	0.000239379		59	aCD3+L2/aCD3	30sec	S	S3782	RSRC2	-0.580695	0.000330672
60	aCD3/Unstimulated	30sec	Y	Y39	ERBB2IP	-0.514919	0.0444965		60	aCD3+L2/Unstimulated	30sec	S	S3524	ACIN1	-0.571602	0.000364734		60	aCD3+L2/aCD3	30sec	S	S4212	SRRM1	-0.576029	0.000621499
61	aCD3/Unstimulated	30sec	Y	Y32	ITK	-0.48122	0.0311835		61	aCD3+L2/Unstimulated	30sec	S	S2879	SRRM2	-0.571141	6.22811e-05		61	aCD3+L2/aCD3	30sec	S	S3469	USP42	-0.57495	3.14982e-05
62	aCD3/Unstimulated	30sec	Y	Y97	CD247	-0.472409	0.0121472		62	aCD3+L2/Unstimulated	30sec	S	S1523	RSBN1	-0.56925	1.83371e-05		62	aCD3+L2/aCD3	30sec	S	S1203	SEC16A	-0.562466	0.00237381
63	aCD3/Unstimulated	30sec	Y	Y110	PTPN6	-0.457187	0.00287271		63	aCD3+L2/Unstimulated	30sec	S	S1234	FNTA	-0.568864	0.00112255		63	aCD3+L2/aCD3	30sec	S	S1834	SRRM1	-0.562132	0.000288146
64	aCD3/Unstimulated	30sec	Y	Y86	PGAM1	-0.452153	0.00699195		64	aCD3+L2/Unstimulated	30sec	S	S2902	ZC3H13	-0.566815	0.000519574		64	aCD3+L2/aCD3	30sec	S	S3413	SRSF11	-0.56077	0.000447984
65	aCD3/Unstimulated	30sec	Y	Y61	MAPK14	-0.445862	0.0488719		65	aCD3+L2/Unstimulated	30sec	S	S1051	BUD13	-0.562038	0.00443644		65	aCD3+L2/aCD3	30sec	S	S2504	TCOF1	-0.55263	0.000408737
66	aCD3/Unstimulated	30sec	Y	Y77	SLAMF6	-0.439246	0.0173165		66	aCD3+L2/Unstimulated	30sec	S	S2374	SRRM2	-0.556819	0.000369752		66	aCD3+L2/aCD3	30sec	S	S3608	USP42	-0.548055	4.36476e-05
67	aCD3/Unstimulated	5min	S	S3	RNPS1	-1.20915	0.00655748		67	aCD3+L2/Unstimulated	30sec	S	S1584	TMEM184B	-0.555701	0.000817659		67	aCD3+L2/aCD3	30sec	S	S2374	SRRM2	-0.54449	0.000571159
68	aCD3/Unstimulated	5min	S	S216	PCLO	-0.757348	0.036491		68	aCD3+L2/Unstimulated	30sec	S	S2504	TCOF1	-0.541999	0.000351452		68	aCD3+L2/aCD3	30sec	S	S3858	PNN	-0.542311	0.000515327
69	aCD3/Unstimulated	5min	S	S4831	FNBP1	-0.703191	0.00449093		69	aCD3+L2/Unstimulated	30sec	S	S4831	FNBP1	-0.541652	4.53919e-05		69	aCD3+L2/aCD3	30sec	S	S2879	SRRM2	-0.529385	0.000134487
70	aCD3/Unstimulated	5min	S	S408	SRRM2	-0.623799	0.0299073		70	aCD3+L2/Unstimulated	30sec	S	S2513	WBP4	-0.526149	0.000108026		70	aCD3+L2/aCD3	30sec	S	S3798	CBX1	-0.523159	0.00021255
71	aCD3/Unstimulated	5min	S	S99	PCM1	-0.576232	0.0298435		71	aCD3+L2/Unstimulated	30sec	S	S4187	SRRM1	-0.523545	0.000114902		71	aCD3+L2/aCD3	30sec	S	S3661	AES	-0.521512	0.000439058
72	aCD3/Unstimulated	5min	S	S1674	DOCK2	-0.556004	0.00567678		72	aCD3+L2/Unstimulated	30sec	S	S4272	SRRM1	-0.522115	0.000232497		72	aCD3+L2/aCD3	30sec	S	S1738	PJA2	-0.521205	0.00247424
73	aCD3/Unstimulated	5min	S	S2353	MAP4K4	-0.538038	0.0181719		73	aCD3+L2/Unstimulated	30sec	S	S1848	RAI1	-0.501885	0.000867219		73	aCD3+L2/aCD3	30sec	S	S2253	SRSF7	-0.518351	0.000571159
74	aCD3/Unstimulated	5min	S	S1059	SRRM1	-0.483585	0.0260018		74	aCD3+L2/Unstimulated	30sec	S	S4212	SRRM1	-0.498091	0.000904346		74	aCD3+L2/aCD3	30sec	S	S2571	TCOF1	-0.517376	0.00343901
75	aCD3/Unstimulated	5min	S	S1814	SRSF7	-0.467184	0.0267042		75	aCD3+L2/Unstimulated	30sec	S	S3469	USP42	-0.484797	0.000101412		75	aCD3+L2/aCD3	30sec	S	S2544	WDR43	-0.516413	0.000240469
76	aCD3/Unstimulated	5min	S	S3509	IRF2BP2	-0.464444	0.0410459		76	aCD3+L2/Unstimulated	30sec	S	S3858	PNN	-0.47447	0.000784345		76	aCD3+L2/aCD3	30sec	S	S1542	SF1	-0.516121	0.000358607
77	aCD3/Unstimulated	5min	S	S275	PLEKHA2	-0.463135	0.0213367		77	aCD3+L2/Unstimulated	30sec	S	S2544	WDR43	-0.459662	0.000403988		77	aCD3+L2/aCD3	30sec	S	S1565	PITPNB	-0.500858	0.00134221
78	aCD3/Unstimulated	5min	S	S4855	FNBP1	-0.458439	0.0180104		78	aCD3+L2/Unstimulated	30sec	S	S3608	USP42	-0.438403	0.000203305		78	aCD3+L2/aCD3	30sec	S	S2344	CACTIN	-0.499838	0.00539408
79	aCD3/Unstimulated	5min	S	S2457	TPX2	-0.43977	0.0301819		79	aCD3+L2/Unstimulated	30sec	S	S3217	WBP4	-0.437759	0.000403988		79	aCD3+L2/aCD3	30sec	S	S4272	SRRM1	-0.492289	0.000447984
80	aCD3/Unstimulated	5min	S	S64	SRRM1	-0.438724	0.0260018		80	aCD3+L2/Unstimulated	30sec	S	S1542	SF1	-0.431888	0.000760465		80	aCD3+L2/aCD3	30sec	S	S4187	SRRM1	-0.488613	0.000235724
81	aCD3/Unstimulated	5min	S	S4729	MYL12A	-0.418545	0.0260018		81	aCD3+L2/Unstimulated	30sec	S	S2971	USP20	-0.425235	0.000519574		81	aCD3+L2/aCD3	30sec	S	S3524	ACIN1	-0.488313	0.00153302
82	aCD3/Unstimulated	5min	S	S1625	MAP4K4	-0.401755	0.0180104		83	aCD3+L2/Unstimulated	30sec	S	S3481	GPATCH8	-0.421043	0.000612891		82	aCD3+L2/aCD3	30sec	S	S1340	SRRM1	-0.480337	0.00428983
83	aCD3/Unstimulated	5min	S	S369	NCOR1	-0.39555	0.0181719		82	aCD3+L2/Unstimulated	30sec	S	S1831	WHSC1L1	-0.413712	0.0110852		83	aCD3+L2/aCD3	30sec	S	S1297	STIP1	-0.467809	0.00135734
84	aCD3/Unstimulated	5min	S	S4051	ACLY	-0.382945	0.0298435		84	aCD3+L2/Unstimulated	30sec	S	S4855	FNBP1	-0.412455	0.000351452		84	aCD3+L2/aCD3	30sec	S	S1503	CEP128	-0.46351	0.00759486
85	aCD3/Unstimulated	5min	S	S4181	MAP1A	0.378752	0.0370071		85	aCD3+L2/Unstimulated	30sec	S	S1203	SEC16A	-0.407916	0.00351025		85	aCD3+L2/aCD3	30sec	S	S2391	ZC3H18	-0.461975	0.00855071
86	aCD3/Unstimulated	5min	S	S3348	PCM1	0.378843	0.0356631		86	aCD3+L2/Unstimulated	30sec	S	S3754	YTHDC1	-0.40557	0.000402431		86	aCD3+L2/aCD3	30sec	S	S3042	THRAP3	-0.45957	0.00144834
87	aCD3/Unstimulated	5min	S	S242	NSRP1	0.379731	0.0298435		87	aCD3+L2/Unstimulated	30sec	S	S2138	CIT	-0.398791	0.00144159		87	aCD3+L2/aCD3	30sec	S	S2320	RASAL3	-0.456977	0.000258418
88	aCD3/Unstimulated	5min	S	S2829	JMJD1C	0.380388	0.0356631		88	aCD3+L2/Unstimulated	30sec	S	S2320	RASAL3	-0.398652	0.000489742		88	aCD3+L2/aCD3	30sec	S	S1896	WWP2	-0.455074	0.000136526
89	aCD3/Unstimulated	5min	S	S2935	CCDC12	0.380451	0.0162958		89	aCD3+L2/Unstimulated	30sec	S	S3821	NCL	-0.392989	0.00118812		89	aCD3+L2/aCD3	30sec	S	S1558	COMMD3-BMI1	-0.45375	0.00232712
90	aCD3/Unstimulated	5min	S	S2408	SMCR8	0.380521	0.0376667		90	aCD3+L2/Unstimulated	30sec	S	S3639	PTPN6	-0.390003	0.000233007		90	aCD3+L2/aCD3	30sec	S	S1749	PHF6	-0.451305	0.0309227
91	aCD3/Unstimulated	5min	S	S4930	TOP2A	0.380551	0.0356631		91	aCD3+L2/Unstimulated	30sec	S	S1043	SRRM2	-0.38588	0.0377281		91	aCD3+L2/aCD3	30sec	S	S2410	FIP1L1	-0.449632	0.000205975
92	aCD3/Unstimulated	5min	S	S124	MED26	0.381023	0.0298435		92	aCD3+L2/Unstimulated	30sec	S	S1829	MBP	-0.379378	0.00131964		92	aCD3+L2/aCD3	30sec	S	S4112	EIF4G1	-0.438295	0.000262122
93	aCD3/Unstimulated	5min	S	S4700	LEO1	0.381636	0.0331656		93	aCD3+L2/Unstimulated	30sec	S	S1750	XRN2	0.379646	0.00081262		93	aCD3+L2/aCD3	30sec	S	S3754	YTHDC1	-0.419773	0.000424069
94	aCD3/Unstimulated	5min	S	S3984	ZC3H14	0.381884	0.0331656		94	aCD3+L2/Unstimulated	30sec	S	S1258	KIF23	0.383451	0.00299178		94	aCD3+L2/aCD3	30sec	S	S1389	SRRM2	-0.416783	0.00828135
95	aCD3/Unstimulated	5min	S	S4430	DIDO1	0.382332	0.0356631		95	aCD3+L2/Unstimulated	30sec	S	S1587	UTP14A	0.38507	0.000108026		95	aCD3+L2/aCD3	30sec	S	S1384	AASDHPPT	-0.412357	0.0362565
96	aCD3/Unstimulated	5min	S	S3206	SMARCA4	0.382405	0.048914		96	aCD3+L2/Unstimulated	30sec	S	S1339	ZBTB1	0.386637	0.000867219		96	aCD3+L2/aCD3	30sec	S	S4581	API5	-0.411618	0.00208512
97	aCD3/Unstimulated	5min	S	S67	NAGK	0.38241	0.0286053		97	aCD3+L2/Unstimulated	30sec	S	S2217	CDK12	0.387146	0.000885806		97	aCD3+L2/aCD3	30sec	S	S1219	BAZ2A	-0.397478	0.00838785
98	aCD3/Unstimulated	5min	S	S4335	TP53BP1	0.382513	0.0301819		98	aCD3+L2/Unstimulated	30sec	S	S1200	SF3A3	0.387282	0.00152445		98	aCD3+L2/aCD3	30sec	S	S3821	NCL	-0.393355	0.00331494
99	aCD3/Unstimulated	5min	S	S1162	RREB1	0.382554	0.036491		99	aCD3+L2/Unstimulated	30sec	S	S2038	ZNRF1	0.387464	0.000626319		99	aCD3+L2/aCD3	30sec	S	S1046	CLN6	-0.392018	0.0139119
100	aCD3/Unstimulated	5min	S	S3116	FAM134C	0.382814	0.0331656		100	aCD3+L2/Unstimulated	30sec	S	S1150	WDR55	0.38771	0.0309984		100	aCD3+L2/aCD3	30sec	S	S3481	GPATCH8	-0.388761	0.00177872
101	aCD3/Unstimulated	5min	S	S4370	DTL	0.383087	0.0260018		101	aCD3+L2/Unstimulated	30sec	S	S1156	CKAP5	0.390569	0.00521006		101	aCD3+L2/aCD3	30sec	S	S2028	SRRM2	-0.384604	0.000929299
102	aCD3/Unstimulated	5min	S	S830	STK11IP	0.383916	0.0298435		102	aCD3+L2/Unstimulated	30sec	S	S3358	OSTM1	0.390631	0.00104496		102	aCD3+L2/aCD3	30sec	S	S2805	SRRM2	-0.383574	0.00967098
103	aCD3/Unstimulated	5min	S	S4900	HMGA1	0.384076	0.038315		103	aCD3+L2/Unstimulated	30sec	S	S2371	XRCC4	0.391651	0.000108026		103	aCD3+L2/aCD3	30sec	S	S1346	SRRM2	-0.379612	0.0356653
104	aCD3/Unstimulated	5min	S	S4006	MPHOSPH10	0.384704	0.0356631		104	aCD3+L2/Unstimulated	30sec	S	S2957	PRPF31	0.392086	0.000402431		104	aCD3+L2/aCD3	30sec	S	S1019	ATRX	0.380681	0.0362939
105	aCD3/Unstimulated	5min	S	S1983	BCKDHA	0.385556	0.0406444		105	aCD3+L2/Unstimulated	30sec	S	S4521	CCDC86	0.400123	0.00309495		105	aCD3+L2/aCD3	30sec	S	S1053	MARCKSL1	0.449791	0.0185953
106	aCD3/Unstimulated	5min	S	S615	CEP350	0.38594	0.0331656		106	aCD3+L2/Unstimulated	30sec	S	S1096	PRKAR2B	0.401503	0.0417674		106	aCD3+L2/aCD3	30sec	S	S1130	FBXO21	0.485714	0.00428983
107	aCD3/Unstimulated	5min	S	S3400	PCM1	0.385995	0.0316349		107	aCD3+L2/Unstimulated	30sec	S	S3151	DPF2	0.40203	0.000223909		107	aCD3+L2/aCD3	30sec	T	T207	U2SURP	-1.93151	2.02056e-07
108	aCD3/Unstimulated	5min	S	S274	SRRM2	0.38645	0.0260018		108	aCD3+L2/Unstimulated	30sec	S	S1818	MYH10	0.406721	0.000856775		108	aCD3+L2/aCD3	30sec	T	T123	RSRC1	-1.59154	0.00220917
109	aCD3/Unstimulated	5min	S	S86	VDAC2	0.387902	0.0298435		109	aCD3+L2/Unstimulated	30sec	S	S1162	RREB1	0.407033	0.00112419		109	aCD3+L2/aCD3	30sec	T	T122	SRRM1	-1.45138	0.000417717
110	aCD3/Unstimulated	5min	S	S2891	CEP55	0.388915	0.0356631		110	aCD3+L2/Unstimulated	30sec	S	S1304	TAF15	0.409141	0.0027621		110	aCD3+L2/aCD3	30sec	T	T192	CEP112	-1.16644	2.08386e-07
111	aCD3/Unstimulated	5min	S	S325	SETD1A	0.389696	0.0325237		111	aCD3+L2/Unstimulated	30sec	S	S1317	PSIP1	0.417748	0.000825579		111	aCD3+L2/aCD3	30sec	T	T228	SRRM2	-1.008	8.21855e-06
112	aCD3/Unstimulated	5min	S	S4722	CBX3	0.390958	0.0356631		112	aCD3+L2/Unstimulated	30sec	S	S1491	TRIM28	0.418459	0.00115514		112	aCD3+L2/aCD3	30sec	T	T437	SRRM1	-0.818339	8.64823e-05
113	aCD3/Unstimulated	5min	S	S4126	PHF6	0.391063	0.0402619		113	aCD3+L2/Unstimulated	30sec	S	S1549	BMP2K	0.421797	0.0018515		113	aCD3+L2/aCD3	30sec	T	T283	GRAP2	-0.788695	1.40295e-05
114	aCD3/Unstimulated	5min	S	S377	SUGP1	0.391245	0.0223614		114	aCD3+L2/Unstimulated	30sec	S	S1504	TLK2	0.422345	0.000559899		114	aCD3+L2/aCD3	30sec	T	T307	SKP1	-0.740289	0.00115559
115	aCD3/Unstimulated	5min	S	S2938	NSD1	0.391438	0.0356631		115	aCD3+L2/Unstimulated	30sec	S	S2296	HSP90AA1	0.422607	0.00118812		115	aCD3+L2/aCD3	30sec	T	T315	ANP32B	-0.701242	0.000417717
116	aCD3/Unstimulated	5min	S	S4211	WHSC1	0.391673	0.0298435		116	aCD3+L2/Unstimulated	30sec	S	S2280	NKAP	0.423374	0.0132251		116	aCD3+L2/aCD3	30sec	T	T145	SRRM2	-0.464607	0.0264991
117	aCD3/Unstimulated	5min	S	S373	PHF20	0.391991	0.0213367		117	aCD3+L2/Unstimulated	30sec	S	S1789	DCAF5	0.428085	0.00336167		117	aCD3+L2/aCD3	30sec	T	T377	YTHDC1	-0.402647	0.000555775
118	aCD3/Unstimulated	5min	S	S3861	ZC3H13	0.392172	0.0298435		118	aCD3+L2/Unstimulated	30sec	S	S2911	TEX2	0.428461	0.00481801		118	aCD3+L2/aCD3	30sec	T	T129	BAZ1B	0.384932	0.00286954
119	aCD3/Unstimulated	5min	S	S1973	RNPS1	0.39247	0.0356631		119	aCD3+L2/Unstimulated	30sec	S	S1607	TRMT2A	0.42856	0.000626319		119	aCD3+L2/aCD3	30sec	T	T173	EEF2	0.466447	0.000417717
120	aCD3/Unstimulated	5min	S	S119	CDCA7L	0.392588	0.0469306		120	aCD3+L2/Unstimulated	30sec	S	S1235	MACF1	0.42996	0.000497435		120	aCD3+L2/aCD3	30sec	Y	Y62	TUBA1B	-3.36806	0.000791552
121	aCD3/Unstimulated	5min	S	S174	FOXN3	0.393309	0.0321781		121	aCD3+L2/Unstimulated	30sec	S	S1223	SCAF1	0.434362	0.00160123		121	aCD3+L2/aCD3	30sec	Y	Y27	RPS10	-2.02258	0.000166651
122	aCD3/Unstimulated	5min	S	S4858	PSIP1	0.393679	0.0416407		122	aCD3+L2/Unstimulated	30sec	S	S1214	CIC	0.441516	0.000566533		122	aCD3+L2/aCD3	30sec	Y	Y31	TUBA1B	-1.72244	0.000791552
123	aCD3/Unstimulated	5min	S	S2709	ZFC3H1	0.394155	0.018225		123	aCD3+L2/Unstimulated	30sec	S	S1559	CHAMP1	0.445143	0.000164706		123	aCD3+L2/aCD3	30sec	Y	Y87	PTPN11	-1.34164	0.000946784
124	aCD3/Unstimulated	5min	S	S3098	SMARCAD1	0.394184	0.0431904		124	aCD3+L2/Unstimulated	30sec	S	S1281	DDX42	0.451033	0.000382871		124	aCD3+L2/aCD3	30sec	Y	Y21	HGS	-1.19973	0.0180751
125	aCD3/Unstimulated	5min	S	S4172	BRD1	0.395602	0.0260018		125	aCD3+L2/Unstimulated	30sec	S	S2202	SETD2	0.457092	0.00118812		125	aCD3+L2/aCD3	30sec	Y	Y90	FERMT3	-1.12268	0.0211345
126	aCD3/Unstimulated	5min	S	S2443	INCENP	0.395681	0.0338393		126	aCD3+L2/Unstimulated	30sec	S	S1135	EPN1	0.46098	0.00326306		126	aCD3+L2/aCD3	30sec	Y	Y52	PPP1CB	-1.08148	0.00264608
127	aCD3/Unstimulated	5min	S	S3818	XPC	0.396362	0.0356631		127	aCD3+L2/Unstimulated	30sec	S	S1659	GATAD2B	0.465334	5.80072e-05		127	aCD3+L2/aCD3	30sec	Y	Y44	DBNL	-1.07315	0.0217399
128	aCD3/Unstimulated	5min	S	S821	ARID1B	0.397343	0.0298435		128	aCD3+L2/Unstimulated	30sec	S	S1505	TP53BP1	0.465899	0.000253019		128	aCD3+L2/aCD3	30sec	Y	Y98	CD3E	-0.864959	0.000791552
129	aCD3/Unstimulated	5min	S	S766	CENPU	0.397457	0.0239846		129	aCD3+L2/Unstimulated	30sec	S	S1748	HNRNPUL2-BSCL2	0.475322	0.000764845		129	aCD3+L2/aCD3	30sec	Y	Y47	PTPN6	-0.832685	0.00178409
130	aCD3/Unstimulated	5min	S	S1712	MAP1A	0.399019	0.0356631		130	aCD3+L2/Unstimulated	30sec	S	S1038	ATF2	0.475582	0.0303244		130	aCD3+L2/aCD3	30sec	Y	Y58	ZAP70	-0.801868	0.000791552
131	aCD3/Unstimulated	5min	S	S1156	CKAP5	0.399352	0.0317436		131	aCD3+L2/Unstimulated	30sec	S	S1126	NOC2L	0.477694	0.0059706		131	aCD3+L2/aCD3	30sec	Y	Y39	ERBB2IP	-0.733397	0.0139189
132	aCD3/Unstimulated	5min	S	S322	ZBTB7A	0.399933	0.0260018		132	aCD3+L2/Unstimulated	30sec	S	S1087	XRCC4	0.477814	0.00108312		132	aCD3+L2/aCD3	30sec	Y	Y83	CD3E	-0.681942	0.000791552
133	aCD3/Unstimulated	5min	S	S1753	NCOR2	0.400301	0.0298435		133	aCD3+L2/Unstimulated	30sec	S	S1435	FCHSD2	0.493552	0.000141109		133	aCD3+L2/aCD3	30sec	Y	Y91	HCLS1	-0.661139	0.0100536
134	aCD3/Unstimulated	5min	S	S4012	DDX41	0.400323	0.0422122		134	aCD3+L2/Unstimulated	30sec	S	S1041	DOPEY2	0.512687	0.00783067		134	aCD3+L2/aCD3	30sec	Y	Y96	PTTG1IP	-0.652421	0.00118759
135	aCD3/Unstimulated	5min	S	S2276	SPTBN1	0.400707	0.0298435		135	aCD3+L2/Unstimulated	30sec	S	S1120	PAXBP1	0.518025	0.00296921		135	aCD3+L2/aCD3	30sec	Y	Y42	NCKIPSD	-0.61821	0.00264608
136	aCD3/Unstimulated	5min	S	S1	ARHGEF6	0.401667	0.0180104		136	aCD3+L2/Unstimulated	30sec	S	S1263	JADE3	0.522287	0.00094124		136	aCD3+L2/aCD3	30sec	Y	Y12	PECAM1	-0.599843	0.000946784
137	aCD3/Unstimulated	5min	S	S4466	SMARCAD1	0.402991	0.0471552		138	aCD3+L2/Unstimulated	30sec	S	S2081	EPB41	0.531297	0.000566533		137	aCD3+L2/aCD3	30sec	Y	Y24	VIM	-0.577178	0.012206
138	aCD3/Unstimulated	5min	S	S792	LRRC17	0.403741	0.0331656		137	aCD3+L2/Unstimulated	30sec	S	S1142	PARN	0.535711	0.00115514		138	aCD3+L2/aCD3	30sec	Y	Y36	LY9	-0.537284	0.0346928
139	aCD3/Unstimulated	5min	S	S4660	IWS1	0.403899	0.0356631		139	aCD3+L2/Unstimulated	30sec	S	S2594	FLT1	0.536877	0.0385299		139	aCD3+L2/aCD3	30sec	Y	Y48	LCK	-0.434615	0.0180751
140	aCD3/Unstimulated	5min	S	S963	PCF11	0.404425	0.0470174		140	aCD3+L2/Unstimulated	30sec	S	S2452	PRKCB	0.546723	0.000164706		140	aCD3+L2/aCD3	30sec	Y	Y97	CD247	-0.407834	0.0217399
141	aCD3/Unstimulated	5min	S	S4500	BCL11B	0.404502	0.0298435		141	aCD3+L2/Unstimulated	30sec	S	S2456	NEDD1	0.555402	0.0189745		141	aCD3+L2/aCD3	30sec	Y	Y106	CCDC110	0.6802	0.0217399
142	aCD3/Unstimulated	5min	S	S186	MYH10	0.404926	0.0298435		142	aCD3+L2/Unstimulated	30sec	S	S2336	HNRNPM	0.568106	5.36046e-05		142	aCD3+L2/aCD3	5min	S	S1925	RBM14	-0.69468	0.0016993
143	aCD3/Unstimulated	5min	S	S149	SNX29	0.405174	0.0427008		143	aCD3+L2/Unstimulated	30sec	S	S1019	ATRX	0.586405	0.00118812		143	aCD3+L2/aCD3	5min	S	S2847	CLASP2	-0.618679	0.00937334
144	aCD3/Unstimulated	5min	S	S2490	VPS13B	0.405321	0.0298435		144	aCD3+L2/Unstimulated	30sec	S	S2176	PRKCB	0.58825	0.000225459		144	aCD3+L2/aCD3	5min	S	S2028	SRRM2	-0.578012	0.0146813
145	aCD3/Unstimulated	5min	S	S4501	BCL11B	0.407428	0.0298435		145	aCD3+L2/Unstimulated	30sec	S	S1498	SIPA1	0.626904	4.53919e-05		145	aCD3+L2/aCD3	5min	S	S606	CXXC1	-0.576487	0.00289927
146	aCD3/Unstimulated	5min	S	S4297	SAFB	0.407939	0.0436717		146	aCD3+L2/Unstimulated	30sec	S	S1047	SPN	0.630939	0.000519574		146	aCD3+L2/aCD3	5min	S	S859	ARHGEF2	-0.554427	0.00226568
147	aCD3/Unstimulated	5min	S	S3283	DDX50	0.40854	0.0356631		147	aCD3+L2/Unstimulated	30sec	S	S1023	BCLAF1	0.659084	0.00210059		147	aCD3+L2/aCD3	5min	S	S437	CDK9	-0.503388	0.00358891
148	aCD3/Unstimulated	5min	S	S1677	AFAP1	0.409591	0.0361016		148	aCD3+L2/Unstimulated	30sec	S	S2499	EPB41	0.665154	5.47948e-05		148	aCD3+L2/aCD3	5min	S	S253	CIT	-0.452635	0.00748544
149	aCD3/Unstimulated	5min	S	S229	R3HDM2	0.409767	0.0293884		149	aCD3+L2/Unstimulated	30sec	S	S999	SLC39A3	0.665735	0.0182936		149	aCD3+L2/aCD3	5min	S	S614	NUP93	-0.424749	0.0108094
150	aCD3/Unstimulated	5min	S	S3095	MPHOSPH8	0.409985	0.0331656		150	aCD3+L2/Unstimulated	30sec	S	S1568	SPN	0.670139	3.5516e-05		150	aCD3+L2/aCD3	5min	S	S68	SKIL	-0.420153	0.0262533
151	aCD3/Unstimulated	5min	S	S3559	NUP153	0.410334	0.0387918		151	aCD3+L2/Unstimulated	30sec	S	S3441	CXCR4	0.695121	5.72016e-05		151	aCD3+L2/aCD3	5min	S	S946	CXXC1	-0.393182	0.0141928
152	aCD3/Unstimulated	5min	S	S663	XPC	0.410478	0.0298435		152	aCD3+L2/Unstimulated	30sec	S	S1903	C9orf78	0.982577	0.0118742		152	aCD3+L2/aCD3	5min	S	S815	INO80C	-0.379381	0.0252504
153	aCD3/Unstimulated	5min	S	S2897	IQGAP2	0.410541	0.0476332		153	aCD3+L2/Unstimulated	5min	S	S3	RNPS1	-1.34259	0.0023967		153	aCD3+L2/aCD3	5min	S	S916	HTATSF1	0.425569	0.00607893
154	aCD3/Unstimulated	5min	S	S2851	SCAF11	0.411325	0.0406444		154	aCD3+L2/Unstimulated	5min	S	S2353	MAP4K4	-0.758627	0.00250831		154	aCD3+L2/aCD3	5min	S	S858	WBP11	0.442425	0.00562367
155	aCD3/Unstimulated	5min	S	S3938	NBEAL2	0.413275	0.0356631		155	aCD3+L2/Unstimulated	5min	S	S4831	FNBP1	-0.719597	0.00160269		155	aCD3+L2/aCD3	5min	S	S2476	ATG2B	0.47897	0.00562367
157	aCD3/Unstimulated	5min	S	S2689	TOP2B	0.413972	0.0356631		156	aCD3+L2/Unstimulated	5min	S	S369	NCOR1	-0.661924	0.00160269		156	aCD3+L2/aCD3	5min	S	S1950	SNX17	0.481066	0.0108094
156	aCD3/Unstimulated	5min	S	S327	MPHOSPH8	0.415221	0.0299811		158	aCD3+L2/Unstimulated	5min	S	S1625	MAP4K4	-0.627297	0.00160269		157	aCD3+L2/aCD3	5min	S	S2123	CHCHD3	0.582658	0.00963541
158	aCD3/Unstimulated	5min	S	S1701	RUNX1	0.415731	0.0456712		157	aCD3+L2/Unstimulated	5min	S	S437	CDK9	-0.62028	0.00125245		158	aCD3+L2/aCD3	5min	T	T88	SRRM2	-0.752393	0.00317233
159	aCD3/Unstimulated	5min	S	S4826	THOC5	0.416474	0.0311618		159	aCD3+L2/Unstimulated	5min	S	S859	ARHGEF2	-0.592808	0.00125245		159	aCD3+L2/aCD3	5min	T	T69	RNPS1	-0.721551	0.00392502
160	aCD3/Unstimulated	5min	S	S257	CXCR4	0.417868	0.0298435		160	aCD3+L2/Unstimulated	5min	S	S24	MAP4K4	-0.553268	0.036502		160	aCD3+L2/aCD3	5min	T	T420	VPS8	0.462601	0.00955226
161	aCD3/Unstimulated	5min	S	S4070	DTL	0.418998	0.0298435		161	aCD3+L2/Unstimulated	5min	S	S937	ZFP36L2	-0.500944	0.0120754		161	aCD3+L2/aCD3	5min	T	T424	SCGB1D1	0.556078	0.0125318
162	aCD3/Unstimulated	5min	S	S339	NCOA7	0.419936	0.0356631		162	aCD3+L2/Unstimulated	5min	S	S176	SNIP1	-0.498359	0.0414269		162	aCD3+L2/aCD3	5min	T	T254	CHCHD3	0.582658	0.00392502
163	aCD3/Unstimulated	5min	S	S4928	TOP2A	0.420249	0.0356631		163	aCD3+L2/Unstimulated	5min	S	S625	RBM10	-0.490515	0.0401577		163	aCD3+L2/aCD3	5min	Y	Y91	HCLS1	-1.05764	0.00208102
164	aCD3/Unstimulated	5min	S	S4908	TOP2B	0.420365	0.0353894		164	aCD3+L2/Unstimulated	5min	S	S4729	MYL12A	-0.488802	0.0182667		164	aCD3+L2/aCD3	5min	Y	Y98	CD3E	-0.793768	0.00208102
165	aCD3/Unstimulated	5min	S	S2980	HNRNPA2B1	0.421674	0.0306514		165	aCD3+L2/Unstimulated	5min	S	S4855	FNBP1	-0.476389	0.0116374		165	aCD3+L2/aCD3	5min	Y	Y56	VIM	-0.691068	0.00338424
166	aCD3/Unstimulated	5min	S	S1656	TOP2B	0.423663	0.0456382		166	aCD3+L2/Unstimulated	5min	S	S102	PPP1R18	-0.469789	0.0347978		166	aCD3+L2/aCD3	5min	Y	Y62	TUBA1B	-0.430123	0.0474161
167	aCD3/Unstimulated	5min	S	S492	PHF14	0.424045	0.0338393		167	aCD3+L2/Unstimulated	5min	S	S653	BRAF	-0.444583	0.0455328		167	aCD3+L2/aCD3	5min	Y	Y111	VPS8	0.462601	0.0313527
168	aCD3/Unstimulated	5min	S	S928	MYH9	0.425455	0.00655748		168	aCD3+L2/Unstimulated	5min	S	S99	PCM1	-0.437087	0.0418822
169	aCD3/Unstimulated	5min	S	S3494	MYCBP2	0.425849	0.0331656		169	aCD3+L2/Unstimulated	5min	S	S2986	EIF4B	-0.421397	0.0262566
170	aCD3/Unstimulated	5min	S	S2090	WDHD1	0.425937	0.0338393		170	aCD3+L2/Unstimulated	5min	S	S1163	EIF4ENIF1	-0.415608	0.0306792
171	aCD3/Unstimulated	5min	S	S1790	CASKIN2	0.426207	0.0356631		171	aCD3+L2/Unstimulated	5min	S	S2786	EIF3B	-0.412759	0.0471038
172	aCD3/Unstimulated	5min	S	S3686	NOP56	0.426738	0.0332591		172	aCD3+L2/Unstimulated	5min	S	S4685	MARCKSL1	-0.408236	0.0116374
173	aCD3/Unstimulated	5min	S	S3412	BCKDHA	0.426813	0.0410459		173	aCD3+L2/Unstimulated	5min	S	S236	CAD	-0.404318	0.0267375
174	aCD3/Unstimulated	5min	S	S4557	THRAP3	0.426867	0.0311618		174	aCD3+L2/Unstimulated	5min	S	S1674	DOCK2	-0.401011	0.0142545
175	aCD3/Unstimulated	5min	S	S1270	USP11	0.428113	0.0298435		175	aCD3+L2/Unstimulated	5min	S	S614	NUP93	-0.399026	0.0116374
176	aCD3/Unstimulated	5min	S	S2217	CDK12	0.428231	0.0298435		176	aCD3+L2/Unstimulated	5min	S	S300	WAC	-0.393872	0.0380364
177	aCD3/Unstimulated	5min	S	S660	IQGAP1	0.429399	0.0219662		177	aCD3+L2/Unstimulated	5min	S	S1749	PHF6	-0.392563	0.0166967
178	aCD3/Unstimulated	5min	S	S4625	TOP2A	0.429663	0.0298435		178	aCD3+L2/Unstimulated	5min	S	S532	ARHGAP15	-0.388231	0.0324986
179	aCD3/Unstimulated	5min	S	S4460	GIT1	0.431862	0.0311618		179	aCD3+L2/Unstimulated	5min	S	S1361	RBMX2	-0.380241	0.0333462
180	aCD3/Unstimulated	5min	S	S40	MAST3	0.431903	0.0380677		180	aCD3+L2/Unstimulated	5min	S	S3135	HIRIP3	0.378643	0.0360953
181	aCD3/Unstimulated	5min	S	S4640	THOC5	0.432748	0.0343954		181	aCD3+L2/Unstimulated	5min	S	S129	TTC7B	0.378755	0.0446006
182	aCD3/Unstimulated	5min	S	S2464	SIPA1L1	0.433494	0.0381411		182	aCD3+L2/Unstimulated	5min	S	S540	ATN1	0.378768	0.0401577
183	aCD3/Unstimulated	5min	S	S520	RAB23	0.4337	0.0219662		183	aCD3+L2/Unstimulated	5min	S	S4500	BCL11B	0.378811	0.0358178
184	aCD3/Unstimulated	5min	S	S2362	ARPP21	0.434221	0.0301439		184	aCD3+L2/Unstimulated	5min	S	S4126	PHF6	0.379349	0.0479559
185	aCD3/Unstimulated	5min	S	S929	CENPU	0.435515	0.0260018		185	aCD3+L2/Unstimulated	5min	S	S3400	PCM1	0.380219	0.0380364
186	aCD3/Unstimulated	5min	S	S4298	GIT1	0.436955	0.0301819		186	aCD3+L2/Unstimulated	5min	S	S288	CA14	0.380846	0.0267013
187	aCD3/Unstimulated	5min	S	S276	GCOM1	0.438953	0.0321781		187	aCD3+L2/Unstimulated	5min	S	S3315	RABL6	0.381534	0.0279607
188	aCD3/Unstimulated	5min	S	S2111	SMARCAD1	0.442336	0.0325237		188	aCD3+L2/Unstimulated	5min	S	S373	PHF20	0.381752	0.0238933
189	aCD3/Unstimulated	5min	S	S43	MED26	0.444672	0.0298435		189	aCD3+L2/Unstimulated	5min	S	S661	GATAD2B	0.383707	0.0401577
190	aCD3/Unstimulated	5min	S	S1662	NCAPD2	0.447048	0.0365424		190	aCD3+L2/Unstimulated	5min	S	S63	TERF2IP	0.384054	0.0484621
191	aCD3/Unstimulated	5min	S	S1799	EDC4	0.447368	0.0298435		191	aCD3+L2/Unstimulated	5min	S	S104	MYCBP2	0.384621	0.0306792
192	aCD3/Unstimulated	5min	S	S962	CLASP1	0.447918	0.0356631		192	aCD3+L2/Unstimulated	5min	S	S2980	HNRNPA2B1	0.38509	0.0404547
193	aCD3/Unstimulated	5min	S	S4046	SON	0.449186	0.0356631		193	aCD3+L2/Unstimulated	5min	S	S4501	BCL11B	0.386452	0.0347978
194	aCD3/Unstimulated	5min	S	S255	MIEF1	0.450695	0.0356631		194	aCD3+L2/Unstimulated	5min	S	S628	CNGA3	0.38658	0.0311668
195	aCD3/Unstimulated	5min	S	S3881	BCL11B	0.450954	0.0298435		195	aCD3+L2/Unstimulated	5min	S	S3226	NUP153	0.386607	0.0441486
196	aCD3/Unstimulated	5min	S	S3865	NOP56	0.451637	0.0298435		196	aCD3+L2/Unstimulated	5min	S	S3295	RPAP3	0.387405	0.0434085
197	aCD3/Unstimulated	5min	S	S295	EPB41L5	0.451999	0.0331656		197	aCD3+L2/Unstimulated	5min	S	S3493	MYCBP2	0.387444	0.0456708
198	aCD3/Unstimulated	5min	S	S3874	OSTM1	0.453563	0.0232479		198	aCD3+L2/Unstimulated	5min	S	S3523	H2AFX	0.388032	0.0142545
199	aCD3/Unstimulated	5min	S	S509	TRIM25	0.453974	0.0181719		199	aCD3+L2/Unstimulated	5min	S	S3095	MPHOSPH8	0.389028	0.0414269
200	aCD3/Unstimulated	5min	S	S1375	SP100	0.454316	0.0213367		200	aCD3+L2/Unstimulated	5min	S	S2197	MYEF2	0.38923	0.0306792
201	aCD3/Unstimulated	5min	S	S3493	MYCBP2	0.454506	0.0331656		201	aCD3+L2/Unstimulated	5min	S	S1647	RBL2	0.389881	0.0424857
202	aCD3/Unstimulated	5min	S	S4540	BCLAF1	0.456439	0.041885		202	aCD3+L2/Unstimulated	5min	S	S1567	NUP50	0.390798	0.0311668
203	aCD3/Unstimulated	5min	S	S3654	CENPU	0.456663	0.0298435		203	aCD3+L2/Unstimulated	5min	S	S3875	NOM1	0.391587	0.0396392
204	aCD3/Unstimulated	5min	S	S3463	SETD2	0.457733	0.0427008		204	aCD3+L2/Unstimulated	5min	S	S2061	G3BP1	0.39184	0.0471038
205	aCD3/Unstimulated	5min	S	S971	OSTM1	0.457785	0.0219662		205	aCD3+L2/Unstimulated	5min	S	S1732	ACIN1	0.393484	0.0142545
206	aCD3/Unstimulated	5min	S	S161	NAB2	0.458007	0.0418313		206	aCD3+L2/Unstimulated	5min	S	S295	EPB41L5	0.394587	0.0434085
207	aCD3/Unstimulated	5min	S	S107	MDC1	0.458248	0.0331656		207	aCD3+L2/Unstimulated	5min	S	S1938	LIMK2	0.395074	0.0425785
208	aCD3/Unstimulated	5min	S	S4642	PHIP	0.460704	0.034258		208	aCD3+L2/Unstimulated	5min	S	S4006	MPHOSPH10	0.3951	0.0414269
210	aCD3/Unstimulated	5min	S	S4927	TOP2A	0.462308	0.0308435		209	aCD3+L2/Unstimulated	5min	S	S1618	FOXK2	0.395349	0.0414269
209	aCD3/Unstimulated	5min	S	S1904	RUNX1	0.463803	0.0343954		210	aCD3+L2/Unstimulated	5min	S	S2057	HELZ	0.395869	0.0347978
211	aCD3/Unstimulated	5min	S	S1567	NUP50	0.463804	0.0219662		211	aCD3+L2/Unstimulated	5min	S	S505	SRRM2	0.396052	0.0142545
213	aCD3/Unstimulated	5min	S	S1393	XRN2	0.464874	0.0232479		212	aCD3+L2/Unstimulated	5min	S	S4023	SRRM2	0.396069	0.0424857
212	aCD3/Unstimulated	5min	S	S2732	ZNF800	0.467125	0.0298435		213	aCD3+L2/Unstimulated	5min	S	S273	ADD1	0.396723	0.0499363
214	aCD3/Unstimulated	5min	S	S303	TOP2B	0.468103	0.0356631		214	aCD3+L2/Unstimulated	5min	S	S4243	NOC2L	0.397292	0.0472776
215	aCD3/Unstimulated	5min	S	S4491	MDC1	0.468226	0.0331656		215	aCD3+L2/Unstimulated	5min	S	S4722	CBX3	0.3998	0.04079
216	aCD3/Unstimulated	5min	S	S791	NUP153	0.470358	0.0402925		216	aCD3+L2/Unstimulated	5min	S	S1254	ESYT2	0.401636	0.0277612
217	aCD3/Unstimulated	5min	S	S314	XRN2	0.47177	0.0213367		217	aCD3+L2/Unstimulated	5min	S	S2111	SMARCAD1	0.402419	0.0414269
218	aCD3/Unstimulated	5min	S	S4060	SMARCAD1	0.473187	0.0356631		218	aCD3+L2/Unstimulated	5min	S	S1763	BRCA1	0.403221	0.0306792
219	aCD3/Unstimulated	5min	S	S521	THRAP3	0.473739	0.0301819		219	aCD3+L2/Unstimulated	5min	S	S2603	RPAP3	0.404187	0.0401577
220	aCD3/Unstimulated	5min	S	S1397	TP53BP1	0.475188	0.0298435		220	aCD3+L2/Unstimulated	5min	S	S2217	CDK12	0.404692	0.0380364
221	aCD3/Unstimulated	5min	S	S2591	ABI1	0.475401	0.0309195		221	aCD3+L2/Unstimulated	5min	S	S3757	CHAMP1	0.406248	0.0373789
222	aCD3/Unstimulated	5min	S	S531	ARHGEF6	0.475509	0.036491		222	aCD3+L2/Unstimulated	5min	S	S2326	NELFB	0.408497	0.0380364
223	aCD3/Unstimulated	5min	S	S1929	PRKD2	0.475813	0.0364218		223	aCD3+L2/Unstimulated	5min	S	S1235	MACF1	0.408658	0.0250676
224	aCD3/Unstimulated	5min	S	S1938	LIMK2	0.476117	0.0301819		224	aCD3+L2/Unstimulated	5min	S	S4297	SAFB	0.410198	0.0488316
225	aCD3/Unstimulated	5min	S	S1010	TOP2A	0.477168	0.0298435		225	aCD3+L2/Unstimulated	5min	S	S3166	RAB11FIP1	0.410762	0.0471038
226	aCD3/Unstimulated	5min	S	S2028	SRRM2	0.478786	0.0213367		226	aCD3+L2/Unstimulated	5min	S	S1620	DCP1A	0.411259	0.0497456
227	aCD3/Unstimulated	5min	S	S1620	DCP1A	0.479891	0.0356631		227	aCD3+L2/Unstimulated	5min	S	S2381	EME1	0.411468	0.0414269
228	aCD3/Unstimulated	5min	S	S1320	MIS18BP1	0.483333	0.0298435		228	aCD3+L2/Unstimulated	5min	S	S3533	MDC1	0.411889	0.0465824
229	aCD3/Unstimulated	5min	S	S2499	EPB41	0.490678	0.0213367		229	aCD3+L2/Unstimulated	5min	S	S2490	VPS13B	0.412291	0.0347978
230	aCD3/Unstimulated	5min	S	S3618	KIF23	0.495673	0.0213367		230	aCD3+L2/Unstimulated	5min	S	S353	MSL3	0.412334	0.0324986
231	aCD3/Unstimulated	5min	S	S111	NUP214	0.497346	0.0298435		231	aCD3+L2/Unstimulated	5min	S	S2708	KRI1	0.413384	0.0280081
232	aCD3/Unstimulated	5min	S	S4846	TOP2B	0.501857	0.0352044		232	aCD3+L2/Unstimulated	5min	S	S4846	TOP2B	0.414811	0.0487266
233	aCD3/Unstimulated	5min	S	S4873	SSRP1	0.503331	0.045132		233	aCD3+L2/Unstimulated	5min	S	S3179	APIP	0.417113	0.0414269
234	aCD3/Unstimulated	5min	S	S3398	EIF5B	0.503793	0.0356631		234	aCD3+L2/Unstimulated	5min	S	S2361	ARPP21	0.417737	0.0453317
235	aCD3/Unstimulated	5min	S	S3237	SETD2	0.505233	0.0298435		235	aCD3+L2/Unstimulated	5min	S	S2108	GIGYF2	0.419359	0.0262566
236	aCD3/Unstimulated	5min	S	S2421	LUC7L3	0.508886	0.0260018		236	aCD3+L2/Unstimulated	5min	S	S86	VDAC2	0.419368	0.0280081
237	aCD3/Unstimulated	5min	S	S1647	RBL2	0.510579	0.0298435		237	aCD3+L2/Unstimulated	5min	S	S2736	LIG1	0.41953	0.0401577
238	aCD3/Unstimulated	5min	S	S178	CLASP2	0.511909	0.0181719		238	aCD3+L2/Unstimulated	5min	S	S382	EI24	0.419579	0.0418822
239	aCD3/Unstimulated	5min	S	S1925	RBM14	0.513937	0.00567678		239	aCD3+L2/Unstimulated	5min	S	S2973	WAPAL	0.420325	0.0414269
240	aCD3/Unstimulated	5min	S	S4921	SSRP1	0.514742	0.0424572		240	aCD3+L2/Unstimulated	5min	S	S1259	KIF23	0.420482	0.0421403
241	aCD3/Unstimulated	5min	S	S601	NCOR1	0.515179	0.0424974		241	aCD3+L2/Unstimulated	5min	S	S1101	UBXN7	0.422462	0.0446006
242	aCD3/Unstimulated	5min	S	S1208	PHRF1	0.520791	0.0338393		242	aCD3+L2/Unstimulated	5min	S	S3568	SRRM2	0.423972	0.0347978
243	aCD3/Unstimulated	5min	S	S3521	EIF1AD	0.52323	0.0380677		243	aCD3+L2/Unstimulated	5min	S	S72	UBXN7	0.42855	0.00859745
244	aCD3/Unstimulated	5min	S	S1214	CIC	0.532159	0.0356631		244	aCD3+L2/Unstimulated	5min	S	S1889	PPIL4	0.42915	0.0396392
245	aCD3/Unstimulated	5min	S	S196	TPD52	0.532896	0.0298435		245	aCD3+L2/Unstimulated	5min	S	S539	CEP170	0.42928	0.0306792
246	aCD3/Unstimulated	5min	S	S1317	PSIP1	0.533371	0.0162958		246	aCD3+L2/Unstimulated	5min	S	S142	RFX1	0.433079	0.0424857
247	aCD3/Unstimulated	5min	S	S751	MDC1	0.533862	0.0316349		247	aCD3+L2/Unstimulated	5min	S	S1996	BCL11A	0.434207	0.0347978
248	aCD3/Unstimulated	5min	S	S1820	SAP30BP	0.536794	0.0260018		248	aCD3+L2/Unstimulated	5min	S	S3398	EIF5B	0.436746	0.0475797
249	aCD3/Unstimulated	5min	S	S11	KMT2A	0.540995	0.0400623		249	aCD3+L2/Unstimulated	5min	S	S221	PIAS1	0.437143	0.0198466
250	aCD3/Unstimulated	5min	S	S2361	ARPP21	0.553433	0.0298435		250	aCD3+L2/Unstimulated	5min	S	S3865	NOP56	0.437319	0.0347978
251	aCD3/Unstimulated	5min	S	S4045	SON	0.568637	0.0416407		251	aCD3+L2/Unstimulated	5min	S	S186	MYH10	0.437477	0.0306792
252	aCD3/Unstimulated	5min	S	S1284	SPICE1	0.571859	0.0427008		252	aCD3+L2/Unstimulated	5min	S	S4806	RPLP1	0.437917	0.0391121
253	aCD3/Unstimulated	5min	S	S1505	TP53BP1	0.593544	0.0298435		253	aCD3+L2/Unstimulated	5min	S	S314	XRN2	0.439504	0.0262566
254	aCD3/Unstimulated	5min	S	S2625	U2SURP	0.595536	0.0298435		254	aCD3+L2/Unstimulated	5min	S	S4811	RPLP2	0.440126	0.0380364
255	aCD3/Unstimulated	5min	S	S745	LIMK2	0.602169	0.0298435		255	aCD3+L2/Unstimulated	5min	S	S4796	RPLP1	0.442373	0.0380364
256	aCD3/Unstimulated	5min	S	S426	GRAP2	0.613205	0.0356631		256	aCD3+L2/Unstimulated	5min	S	S1717	TBC1D22A	0.443245	0.0477566
257	aCD3/Unstimulated	5min	S	S3523	H2AFX	0.613495	0.00449093		257	aCD3+L2/Unstimulated	5min	S	S898	EVL	0.444117	0.0306792
258	aCD3/Unstimulated	5min	S	S50	TNKS1BP1	0.615818	0.0414719		258	aCD3+L2/Unstimulated	5min	S	S2532	ARID4B	0.444546	0.0414269
259	aCD3/Unstimulated	5min	S	S36	TP53BP1	0.620207	0.0380677		259	aCD3+L2/Unstimulated	5min	S	S4805	RPLP2	0.444566	0.0380364
260	aCD3/Unstimulated	5min	S	S3875	NOM1	0.629774	0.0181719		261	aCD3+L2/Unstimulated	5min	S	S2276	SPTBN1	0.446861	0.0306792
261	aCD3/Unstimulated	5min	S	S3526	SASH3	0.63312	0.0213367		260	aCD3+L2/Unstimulated	5min	S	S4467	ADD3	0.447292	0.047809
262	aCD3/Unstimulated	5min	S	S3182	BIVM-ERCC5	0.64164	0.0338393		262	aCD3+L2/Unstimulated	5min	S	S1522	SASH3	0.447304	0.0380364
263	aCD3/Unstimulated	5min	S	S2847	CLASP2	0.647016	0.00655748		263	aCD3+L2/Unstimulated	5min	S	S4756	IWS1	0.447402	0.0401577
264	aCD3/Unstimulated	5min	S	S2665	SAP130	0.662845	0.0255267		264	aCD3+L2/Unstimulated	5min	S	S430	PAK2	0.448772	0.0267013
265	aCD3/Unstimulated	5min	S	S57	SASH3	0.667489	0.0356631		265	aCD3+L2/Unstimulated	5min	S	S3422	ATRX	0.449108	0.0356283
266	aCD3/Unstimulated	5min	S	S726	PCM1	0.673043	0.0181719		266	aCD3+L2/Unstimulated	5min	S	S531	ARHGEF6	0.449327	0.0470159
267	aCD3/Unstimulated	5min	S	S34	STIL	0.675733	0.0384241		267	aCD3+L2/Unstimulated	5min	S	S3435	RALBP1	0.449856	0.0401577
268	aCD3/Unstimulated	5min	S	S273	ADD1	0.690229	0.0254111		268	aCD3+L2/Unstimulated	5min	S	S1777	JPH1	0.451016	0.0347978
269	aCD3/Unstimulated	5min	S	S1456	BCL7C	0.740198	0.0293884		269	aCD3+L2/Unstimulated	5min	S	S229	R3HDM2	0.452193	0.0262023
270	aCD3/Unstimulated	5min	S	S335	VCY	0.765782	0.0438848		270	aCD3+L2/Unstimulated	5min	S	S3465	MPHOSPH10	0.452864	0.0475797
271	aCD3/Unstimulated	5min	S	S3441	CXCR4	0.777361	0.00655748		271	aCD3+L2/Unstimulated	5min	S	S916	HTATSF1	0.452902	0.00250831
272	aCD3/Unstimulated	5min	S	S2767	PPAN	0.786036	0.0381074		272	aCD3+L2/Unstimulated	5min	S	S1485	STAG2	0.45332	0.0396392
273	aCD3/Unstimulated	5min	S	S2502	CCDC94	0.796502	0.0298435		273	aCD3+L2/Unstimulated	5min	S	S1662	NCAPD2	0.453423	0.0424857
274	aCD3/Unstimulated	5min	S	S9	ZFP36L2	0.806283	0.0298435		274	aCD3+L2/Unstimulated	5min	S	S2741	FTSJ3	0.456536	0.0418822
275	aCD3/Unstimulated	5min	S	S13	ANKHD1	0.819949	0.0416442		275	aCD3+L2/Unstimulated	5min	S	S2665	SAP130	0.459557	0.0414269
276	aCD3/Unstimulated	5min	S	S18	ZFP36	0.820775	0.0298435		276	aCD3+L2/Unstimulated	5min	S	S4312	CCAR2	0.459668	0.0347978
277	aCD3/Unstimulated	5min	S	S15	AKNA	0.911144	0.0298435		277	aCD3+L2/Unstimulated	5min	S	S2253	SRSF7	0.460315	0.0380364
278	aCD3/Unstimulated	5min	S	S1063	STRAP	0.913041	0.0331656		278	aCD3+L2/Unstimulated	5min	S	S161	NAB2	0.460519	0.0472776
279	aCD3/Unstimulated	5min	S	S6	BCL7C	1.05021	0.011152		279	aCD3+L2/Unstimulated	5min	S	S1505	TP53BP1	0.461382	0.0421403
280	aCD3/Unstimulated	5min	S	S10	BCL11B	1.10531	0.0458439		280	aCD3+L2/Unstimulated	5min	S	S107	MDC1	0.46218	0.0393485
281	aCD3/Unstimulated	5min	S	S2277	TOP2B	1.13336	0.0479959		281	aCD3+L2/Unstimulated	5min	S	S2123	CHCHD3	0.464934	0.0166967
282	aCD3/Unstimulated	5min	S	S1071	TOP2B	1.15691	0.0181719		282	aCD3+L2/Unstimulated	5min	S	S1562	FAM134A	0.465543	0.0401577
283	aCD3/Unstimulated	5min	S	S21	FAM175B	1.1653	0.0277428		283	aCD3+L2/Unstimulated	5min	S	S49	KIF23	0.466661	0.0418822
284	aCD3/Unstimulated	5min	T	T139	TEX10	-1.39523	0.0406058		284	aCD3+L2/Unstimulated	5min	S	S3555	AATF	0.467038	0.0471038
285	aCD3/Unstimulated	5min	T	T23	PCLO	-0.757348	0.0371935		285	aCD3+L2/Unstimulated	5min	S	S58	MAST3	0.469786	0.0353062
286	aCD3/Unstimulated	5min	T	T108	LDHD	-0.671051	0.0371935		286	aCD3+L2/Unstimulated	5min	S	S745	LIMK2	0.4707	0.042895
287	aCD3/Unstimulated	5min	T	T456	MYL12A	-0.490462	0.0241896		287	aCD3+L2/Unstimulated	5min	S	S3463	SETD2	0.470701	0.0471038
288	aCD3/Unstimulated	5min	T	T465	WHSC1	0.378566	0.0265222		288	aCD3+L2/Unstimulated	5min	S	S1245	SPATA22	0.470964	0.0424857
289	aCD3/Unstimulated	5min	T	T473	DIDO1	0.382332	0.0371935		289	aCD3+L2/Unstimulated	5min	S	S1397	TP53BP1	0.474332	0.0347978
290	aCD3/Unstimulated	5min	T	T367	SMARCA4	0.382405	0.0465895		290	aCD3+L2/Unstimulated	5min	S	S1486	STAG2	0.476232	0.0396392
291	aCD3/Unstimulated	5min	T	T98	STK11IP	0.383916	0.0265735		291	aCD3+L2/Unstimulated	5min	S	S1094	TBC1D1	0.478557	0.0347978
292	aCD3/Unstimulated	5min	T	T471	WHSC1	0.384795	0.025402		292	aCD3+L2/Unstimulated	5min	S	S339	NCOA7	0.479416	0.037794
293	aCD3/Unstimulated	5min	T	T12	CDCA7L	0.392588	0.0465895		293	aCD3+L2/Unstimulated	5min	S	S2351	SPEN	0.48352	0.0480126
294	aCD3/Unstimulated	5min	T	T385	CENPU	0.397457	0.0150058		294	aCD3+L2/Unstimulated	5min	S	S3430	WDR75	0.485242	0.0408019
295	aCD3/Unstimulated	5min	T	T244	CKAP5	0.399352	0.0316039		295	aCD3+L2/Unstimulated	5min	S	S803	EPB41	0.488578	0.0161856
296	aCD3/Unstimulated	5min	T	T241	INCENP	0.403213	0.0314323		296	aCD3+L2/Unstimulated	5min	S	S1712	MAP1A	0.48992	0.0347978
297	aCD3/Unstimulated	5min	T	T507	TOP2A	0.414282	0.0371935		297	aCD3+L2/Unstimulated	5min	S	S2004	CHD4	0.489963	0.0306792
298	aCD3/Unstimulated	5min	T	T20	H2AFY	0.421725	0.0371935		298	aCD3+L2/Unstimulated	5min	S	S1375	SP100	0.49245	0.0166059
299	aCD3/Unstimulated	5min	T	T239	LMNB1	0.433617	0.0499001		299	aCD3+L2/Unstimulated	5min	S	S232	ARFIP1	0.495073	0.0306792
300	aCD3/Unstimulated	5min	T	T72	SETD1A	0.438964	0.0127046		300	aCD3+L2/Unstimulated	5min	S	S1208	PHRF1	0.496667	0.0414269
301	aCD3/Unstimulated	5min	T	T64	TRIM25	0.453974	0.0107055		301	aCD3+L2/Unstimulated	5min	S	S303	TOP2B	0.497434	0.0396392
302	aCD3/Unstimulated	5min	T	T438	SMARCA5	0.464752	0.0371935		302	aCD3+L2/Unstimulated	5min	S	S1799	EDC4	0.498207	0.0306792
303	aCD3/Unstimulated	5min	T	T164	MIS18BP1	0.483333	0.0265222		303	aCD3+L2/Unstimulated	5min	S	S928	MYH9	0.505389	0.0019461
304	aCD3/Unstimulated	5min	T	T95	CXCR4	0.492667	0.0107055		304	aCD3+L2/Unstimulated	5min	S	S244	FRYL	0.512565	0.0418822
305	aCD3/Unstimulated	5min	T	T198	RBL2	0.493657	0.0241896		305	aCD3+L2/Unstimulated	5min	S	S111	NUP214	0.514371	0.0341208
306	aCD3/Unstimulated	5min	T	T88	SRRM2	0.502258	0.01334		306	aCD3+L2/Unstimulated	5min	S	S1656	TOP2B	0.517202	0.0414269
307	aCD3/Unstimulated	5min	T	T163	PSIP1	0.533371	0.00850155		307	aCD3+L2/Unstimulated	5min	S	S2739	SRRM2	0.518876	0.0347978
308	aCD3/Unstimulated	5min	T	T55	NUP153	0.649044	0.0371935		308	aCD3+L2/Unstimulated	5min	S	S2689	TOP2B	0.520579	0.0333462
309	aCD3/Unstimulated	5min	T	T305	SAP130	0.662845	0.0145414		309	aCD3+L2/Unstimulated	5min	S	S1135	EPN1	0.52074	0.0424857
310	aCD3/Unstimulated	5min	T	T436	H2AFX	0.731573	0.000587623		310	aCD3+L2/Unstimulated	5min	S	S1047	SPN	0.520866	0.0166967
312	aCD3/Unstimulated	5min	Y	Y87	PTPN11	-1.21899	0.000765703		311	aCD3+L2/Unstimulated	5min	S	S170	RUFY3	0.528709	0.0347978
311	aCD3/Unstimulated	5min	Y	Y51	ANXA2	-0.977308	0.0170955		312	aCD3+L2/Unstimulated	5min	S	S1462	BRD8	0.530063	0.0356283
313	aCD3/Unstimulated	5min	Y	Y62	TUBA1B	-0.9744	0.000765703		313	aCD3+L2/Unstimulated	5min	S	S4914	DEK	0.532164	0.0497456
314	aCD3/Unstimulated	5min	Y	Y5	HNRNPA1	-0.694967	0.0458586		314	aCD3+L2/Unstimulated	5min	S	S1456	BCL7C	0.536736	0.0424857
315	aCD3/Unstimulated	5min	Y	Y98	CD3E	0.428337	0.0458097		315	aCD3+L2/Unstimulated	5min	S	S2476	ATG2B	0.536968	0.00188223
316	aCD3/Unstimulated	5min	Y	Y102	H2AFX	0.728376	0.002974		316	aCD3+L2/Unstimulated	5min	S	S2556	CHD4	0.540768	0.0414269
317	aCD3/Unstimulated	5min	Y	Y58	ZAP70	1.03937	0.0458097		317	aCD3+L2/Unstimulated	5min	S	S2318	KLF12	0.541013	0.0424857
									318	aCD3+L2/Unstimulated	5min	S	S1904	RUNX1	0.544705	0.0347978
									319	aCD3+L2/Unstimulated	5min	S	S2887	SFMBT1	0.548016	0.0499186
									320	aCD3+L2/Unstimulated	5min	S	S4046	SON	0.551738	0.0347978
									321	aCD3+L2/Unstimulated	5min	S	S1820	SAP30BP	0.563645	0.0243365
									323	aCD3+L2/Unstimulated	5min	S	S2176	PRKCB	0.565797	0.0380364
									322	aCD3+L2/Unstimulated	5min	S	S1119	RUNX1	0.568982	0.0347978
									324	aCD3+L2/Unstimulated	5min	S	S2608	JADE3	0.570562	0.0238933
									326	aCD3+L2/Unstimulated	5min	S	S2107	GIGYF2	0.57395	0.0218576
									325	aCD3+L2/Unstimulated	5min	S	S1903	C9orf78	0.580089	0.0474886
									327	aCD3+L2/Unstimulated	5min	S	S1701	RUNX1	0.5867	0.0358178
									328	aCD3+L2/Unstimulated	5min	S	S36	TP53BP1	0.59338	0.0471038
									329	aCD3+L2/Unstimulated	5min	S	S1214	CIC	0.595045	0.0377974
									330	aCD3+L2/Unstimulated	5min	S	S1154	WRAP53	0.596916	0.0465824
									331	aCD3+L2/Unstimulated	5min	S	S11	KMT2A	0.598923	0.0418822
									332	aCD3+L2/Unstimulated	5min	S	S40	MAST3	0.60926	0.0306792
									333	aCD3+L2/Unstimulated	5min	S	S2821	MFN2	0.613686	0.00897542
									334	aCD3+L2/Unstimulated	5min	S	S1876	GIT2	0.618123	0.0418822
									335	aCD3+L2/Unstimulated	5min	S	S4045	SON	0.619472	0.0427301
									336	aCD3+L2/Unstimulated	5min	S	S109	DAXX	0.620756	0.0224796
									337	aCD3+L2/Unstimulated	5min	S	S1130	FBXO21	0.634716	0.0353062
									338	aCD3+L2/Unstimulated	5min	S	S3328	STX4	0.641756	0.0184094
									339	aCD3+L2/Unstimulated	5min	S	S160	RASGRP2	0.660077	0.0250676
									340	aCD3+L2/Unstimulated	5min	S	S79	DMXL1	0.660714	0.0497839
									341	aCD3+L2/Unstimulated	5min	S	S3441	CXCR4	0.663297	0.0093461
									342	aCD3+L2/Unstimulated	5min	S	S1452	USP10	0.670004	0.0497456
									343	aCD3+L2/Unstimulated	5min	S	S2499	EPB41	0.671623	0.00713543
									344	aCD3+L2/Unstimulated	5min	S	S3182	BIVM-ERCC5	0.679308	0.0380364
									345	aCD3+L2/Unstimulated	5min	S	S1063	STRAP	0.744973	0.0471038
									346	aCD3+L2/Unstimulated	5min	S	S15	AKNA	0.782178	0.0380364
									347	aCD3+L2/Unstimulated	5min	S	S2767	PPAN	0.815421	0.0424857
									348	aCD3+L2/Unstimulated	5min	S	S1071	TOP2B	0.81552	0.0368473
									349	aCD3+L2/Unstimulated	5min	S	S2502	CCDC94	0.859486	0.0278822
									350	aCD3+L2/Unstimulated	5min	S	S18	ZFP36	0.868908	0.0339191
									351	aCD3+L2/Unstimulated	5min	S	S6	BCL7C	0.915606	0.0142545
									352	aCD3+L2/Unstimulated	5min	S	S1256	TBC1D1	0.921222	0.0400424
									353	aCD3+L2/Unstimulated	5min	S	S9	ZFP36L2	0.946608	0.0243365
									354	aCD3+L2/Unstimulated	5min	S	S1200	SF3A3	1.07914	0.047809
									355	aCD3+L2/Unstimulated	5min	S	S21	FAM175B	1.23528	0.0264238
									356	aCD3+L2/Unstimulated	5min	S	S2277	TOP2B	1.25479	0.0470159
									357	aCD3+L2/Unstimulated	30sec	T	T207	U2SURP	-1.92928	2.04457e-07
									358	aCD3+L2/Unstimulated	30sec	T	T123	RSRC1	-1.92812	0.000402756
									359	aCD3+L2/Unstimulated	30sec	T	T122	SRRM1	-1.37742	0.000412542
									360	aCD3+L2/Unstimulated	30sec	T	T192	CEP112	-0.942611	1.81069e-06
									361	aCD3+L2/Unstimulated	30sec	T	T315	ANP32B	-0.936671	4.34771e-05
									362	aCD3+L2/Unstimulated	30sec	T	T228	SRRM2	-0.901817	2.28276e-05
									363	aCD3+L2/Unstimulated	30sec	T	T307	SKP1	-0.837791	0.000402756
									364	aCD3+L2/Unstimulated	30sec	T	T437	SRRM1	-0.76291	0.000120088
									365	aCD3+L2/Unstimulated	30sec	T	T283	GRAP2	-0.750479	2.28276e-05
									366	aCD3+L2/Unstimulated	30sec	T	T456	MYL12A	-0.588843	6.57288e-05
									367	aCD3+L2/Unstimulated	30sec	T	T377	YTHDC1	-0.404186	0.000402756
									368	aCD3+L2/Unstimulated	30sec	T	T451	CCDC86	0.378846	0.0111727
									369	aCD3+L2/Unstimulated	30sec	T	T236	EIF4EBP2	0.38304	0.000744667
									370	aCD3+L2/Unstimulated	30sec	T	T165	ZBTB1	0.386637	0.000911323
									371	aCD3+L2/Unstimulated	30sec	T	T160	SRRM2	0.39599	0.000722776
									372	aCD3+L2/Unstimulated	30sec	T	T239	LMNB1	0.400311	0.000242635
									373	aCD3+L2/Unstimulated	30sec	T	T129	BAZ1B	0.400407	0.000909084
									374	aCD3+L2/Unstimulated	30sec	T	T294	MAPK1	0.408611	0.00143219
									375	aCD3+L2/Unstimulated	30sec	T	T163	PSIP1	0.417748	0.000909084
									376	aCD3+L2/Unstimulated	30sec	T	T208	HNRNPUL2-BSCL2	0.475322	0.000909084
									377	aCD3+L2/Unstimulated	30sec	T	T151	DUS3L	0.485088	0.000909084
									378	aCD3+L2/Unstimulated	30sec	T	T134	PAXBP1	0.518025	0.00467263
									379	aCD3+L2/Unstimulated	5min	T	T108	LDHD	-0.653803	0.0412329
									380	aCD3+L2/Unstimulated	5min	T	T456	MYL12A	-0.471859	0.0228248
									381	aCD3+L2/Unstimulated	5min	T	T69	RNPS1	-0.440296	0.0256114
									382	aCD3+L2/Unstimulated	5min	T	T375	RABL6	0.381534	0.0181505
									383	aCD3+L2/Unstimulated	5min	T	T95	CXCR4	0.383382	0.0219909
									384	aCD3+L2/Unstimulated	5min	T	T10	MYCBP2	0.384621	0.0214673
									385	aCD3+L2/Unstimulated	5min	T	T78	CNGA3	0.38658	0.0220835
									386	aCD3+L2/Unstimulated	5min	T	T493	DKC1	0.391849	0.034765
									387	aCD3+L2/Unstimulated	5min	T	T206	ACIN1	0.393484	0.00752937
									388	aCD3+L2/Unstimulated	5min	T	T393	MDC1	0.411889	0.0423591
									389	aCD3+L2/Unstimulated	5min	T	T72	SETD1A	0.415586	0.0145761
									390	aCD3+L2/Unstimulated	5min	T	T198	RBL2	0.419852	0.0306845
									391	aCD3+L2/Unstimulated	5min	T	T67	CEP170	0.42928	0.0206665
									392	aCD3+L2/Unstimulated	5min	T	T436	H2AFX	0.438984	0.00759543
									393	aCD3+L2/Unstimulated	5min	T	T289	ARID4B	0.444546	0.0334241
									394	aCD3+L2/Unstimulated	5min	T	T305	SAP130	0.459557	0.0334241
									395	aCD3+L2/Unstimulated	5min	T	T254	CHCHD3	0.464934	0.00759543
									396	aCD3+L2/Unstimulated	5min	T	T189	FAM134A	0.465543	0.0321516
									397	aCD3+L2/Unstimulated	5min	T	T14	KIAA1432	0.496185	0.0278572
									398	aCD3+L2/Unstimulated	5min	T	T183	BRD8	0.530063	0.0256114
									399	aCD3+L2/Unstimulated	5min	T	T420	VPS8	0.617619	0.00110445
									400	aCD3+L2/Unstimulated	5min	T	T424	SCGB1D1	0.795943	0.00110445
									401	aCD3+L2/Unstimulated	30sec	Y	Y62	TUBA1B	-4.10395	7.04581e-05
									402	aCD3+L2/Unstimulated	30sec	Y	Y27	RPS10	-3.12354	3.27223e-06
									403	aCD3+L2/Unstimulated	30sec	Y	Y31	TUBA1B	-2.64274	4.63637e-05
									404	aCD3+L2/Unstimulated	30sec	Y	Y44	DBNL	-2.47998	0.000127135
									405	aCD3+L2/Unstimulated	30sec	Y	Y87	PTPN11	-2.30807	4.31774e-05
									406	aCD3+L2/Unstimulated	30sec	Y	Y21	HGS	-2.21161	0.000305099
									407	aCD3+L2/Unstimulated	30sec	Y	Y26	PTPN6	-2.07266	0.000726421
									408	aCD3+L2/Unstimulated	30sec	Y	Y76	DOK1	-1.91109	0.000304227
									409	aCD3+L2/Unstimulated	30sec	Y	Y52	PPP1CB	-1.84958	7.04581e-05
									410	aCD3+L2/Unstimulated	30sec	Y	Y68	CD28	-1.79431	7.4444e-05
									411	aCD3+L2/Unstimulated	30sec	Y	Y29	PPP1CA	-1.73231	0.0341277
									412	aCD3+L2/Unstimulated	30sec	Y	Y46	SIT1	-1.63477	0.02202
									413	aCD3+L2/Unstimulated	30sec	Y	Y90	FERMT3	-1.58157	0.0018708
									414	aCD3+L2/Unstimulated	30sec	Y	Y12	PECAM1	-1.54936	3.27223e-06
									415	aCD3+L2/Unstimulated	30sec	Y	Y47	PTPN6	-1.41357	6.24638e-05
									416	aCD3+L2/Unstimulated	30sec	Y	Y91	HCLS1	-1.35355	7.4444e-05
									417	aCD3+L2/Unstimulated	30sec	Y	Y24	VIM	-1.33482	6.24638e-05
									418	aCD3+L2/Unstimulated	30sec	Y	Y39	ERBB2IP	-1.24832	0.000331659
									419	aCD3+L2/Unstimulated	30sec	Y	Y33	TIAM1	-1.24387	0.0436966
									420	aCD3+L2/Unstimulated	30sec	Y	Y55	TUBA1B	-1.2027	0.00779932
									421	aCD3+L2/Unstimulated	30sec	Y	Y93	ATXN2L	-1.18871	0.000576657
									422	aCD3+L2/Unstimulated	30sec	Y	Y35	TJAP1	-1.17561	0.0104018
									423	aCD3+L2/Unstimulated	30sec	Y	Y40	ARHGAP35	-1.15875	0.0482694
									424	aCD3+L2/Unstimulated	30sec	Y	Y17	FLNB	-1.15789	0.0044319
									425	aCD3+L2/Unstimulated	30sec	Y	Y48	LCK	-1.15291	6.24638e-05
									426	aCD3+L2/Unstimulated	30sec	Y	Y34	RIPK1	-1.14367	0.0044319
									427	aCD3+L2/Unstimulated	30sec	Y	Y25	CD28	-1.11533	0.000346269
									428	aCD3+L2/Unstimulated	30sec	Y	Y63	LAT	-1.09422	0.0058308
									429	aCD3+L2/Unstimulated	30sec	Y	Y16	PTPN18	-1.09369	0.00410779
									430	aCD3+L2/Unstimulated	30sec	Y	Y94	PTPN11	-1.08708	8.67958e-05
									431	aCD3+L2/Unstimulated	30sec	Y	Y98	CD3E	-1.05348	7.4444e-05
									432	aCD3+L2/Unstimulated	30sec	Y	Y96	PTTG1IP	-1.02245	6.24638e-05
									433	aCD3+L2/Unstimulated	30sec	Y	Y97	CD247	-0.880242	0.000203425
									434	aCD3+L2/Unstimulated	30sec	Y	Y22	WIPF2	-0.862528	0.0341277
									436	aCD3+L2/Unstimulated	30sec	Y	Y36	LY9	-0.833761	0.00221192
									435	aCD3+L2/Unstimulated	30sec	Y	Y37	ARAP2	-0.822749	0.0132973
									437	aCD3+L2/Unstimulated	30sec	Y	Y80	PRKCD	-0.787532	0.00599227
									438	aCD3+L2/Unstimulated	30sec	Y	Y42	NCKIPSD	-0.781655	0.000304227
									440	aCD3+L2/Unstimulated	30sec	Y	Y110	PTPN6	-0.780595	6.24638e-05
									439	aCD3+L2/Unstimulated	30sec	Y	Y61	MAPK14	-0.773096	0.00273176
									441	aCD3+L2/Unstimulated	30sec	Y	Y41	PAG1	-0.73314	0.00941714
									442	aCD3+L2/Unstimulated	30sec	Y	Y66	CD28	-0.711197	8.3349e-05
									443	aCD3+L2/Unstimulated	30sec	Y	Y92	CD3D	-0.704993	0.00599227
									444	aCD3+L2/Unstimulated	30sec	Y	Y13	ABI2	-0.676164	0.00594723
									445	aCD3+L2/Unstimulated	30sec	Y	Y58	ZAP70	-0.673311	0.000591576
									446	aCD3+L2/Unstimulated	30sec	Y	Y83	CD3E	-0.662008	0.000304227
									447	aCD3+L2/Unstimulated	30sec	Y	Y51	ANXA2	-0.601837	0.000505473
									448	aCD3+L2/Unstimulated	30sec	Y	Y89	ZAP70	-0.522853	0.0498022
									449	aCD3+L2/Unstimulated	30sec	Y	Y95	ACOT7	-0.503008	0.00532253
									450	aCD3+L2/Unstimulated	30sec	Y	Y77	SLAMF6	-0.490672	0.00599227
									451	aCD3+L2/Unstimulated	30sec	Y	Y70	RPL15	-0.461926	0.0218297
									452	aCD3+L2/Unstimulated	30sec	Y	Y32	ITK	-0.422495	0.0301651
									453	aCD3+L2/Unstimulated	30sec	Y	Y54	UBASH3B	-0.413479	0.00700854
									454	aCD3+L2/Unstimulated	30sec	Y	Y43	CD84	-0.410765	0.0434803
									455	aCD3+L2/Unstimulated	30sec	Y	Y115	MAPK1	0.408611	0.00640675
									456	aCD3+L2/Unstimulated	30sec	Y	Y106	CCDC110	0.465587	0.0450824
									457	aCD3+L2/Unstimulated	5min	Y	Y55	TUBA1B	-1.65462	0.0337175
									458	aCD3+L2/Unstimulated	5min	Y	Y87	PTPN11	-1.62995	8.50867e-05
									459	aCD3+L2/Unstimulated	5min	Y	Y62	TUBA1B	-1.40452	5.61024e-05
									460	aCD3+L2/Unstimulated	5min	Y	Y51	ANXA2	-1.30779	0.00240932
									461	aCD3+L2/Unstimulated	5min	Y	Y56	VIM	-0.950544	0.000333872
									462	aCD3+L2/Unstimulated	5min	Y	Y73	ABLIM1	-0.87913	0.0477477
									463	aCD3+L2/Unstimulated	5min	Y	Y93	ATXN2L	-0.867402	0.00327164
									464	aCD3+L2/Unstimulated	5min	Y	Y5	HNRNPA1	-0.802666	0.0153525
									465	aCD3+L2/Unstimulated	5min	Y	Y91	HCLS1	-0.704682	0.0083164
									466	aCD3+L2/Unstimulated	5min	Y	Y96	PTTG1IP	-0.667297	0.0213473
									467	aCD3+L2/Unstimulated	5min	Y	Y77	SLAMF6	-0.436455	0.0213473
									468	aCD3+L2/Unstimulated	5min	Y	Y64	LMO7	-0.384302	0.0253844
									469	aCD3+L2/Unstimulated	5min	Y	Y102	H2AFX	0.388518	0.0335758
									470	aCD3+L2/Unstimulated	5min	Y	Y118	ATP2C2	0.439035	0.00869908
									471	aCD3+L2/Unstimulated	5min	Y	Y111	VPS8	0.617619	0.00327164
