# Supplementary material for: Quantitative phosphoproteomic analysis reveals involvement of PD-1 in multiple T cell functions
Source: J Biol Chem. 2021 Jan 13;295(52):18036–50. doi: 10.1074/jbc.RA120.014745 (PMC7939457; doi:10.1074/jbc.RA120.014745)
Supplement: Supplementary file 1 [file mmc1.zip › 161394_1_supp_584898_qggnkt.xlsx]

## Sheet: Immune
	Protein	p-site	Function
	PRKAR2B	pS85	A		Activating
	TBC1D22A	pS167	U		Inhibitory
	MAPK1	pY187	A		Regulatory
	MAPK1	pT185	A		Novel phosphorylation site
	SPN	pS336	R		Unknown function
	PRKCB	pS661	R
	FLT1	pS315	U
	APIP	pS87	R
	RALBP1	pS34	U
	SASH3	pS146	N
	RAB11FIP1	pS341	U
	LIG1	pS76	R
	KIAA1432	pT996	R
	RFX1	pS120	N
	RASGRP2	pS576	U
	ZAP70	pY292	A
	ARHGAP15	pS243	R
	HSPA8	pS254	N
	SIT1	pY90	I
	ANXA2	pY24	A
	RASAL3	pS790	U
	SNIP1	pS99	U
	ARHGEF2	pS143	I
	ARHGAP15	pS39	N
	MAP4K4	pS823	R
	UBASH3B	pY19	N
	CD3E	pY199	A
	GRAP2	pT262	R
	CD3D	pY149	A
	FNTA	pS373	U
	ARHGEF7	pS249	U
	AKAP2	pS135	N
	ZAP70	pY397	N
	CD3E	pY188	A
	LAT	pY191/pY220	A
	SLAMF6	pY309	I
	PRKCD	pY313	A
	CD247	pY142	A
	PAG1	pY359	I
	ARAP2	pY77	U
	PTPN6	pS557	N
	CD84	pY279	A
	CD28	pY191	A
	CACTIN	pS73	N
	LY9	pY626	R
	MDC1	pT404	R
	MDC1	pS402	R
	CHAMP1	pS286	R
	RABL6	pT599	U
	RABL6	pS596	U
	TBC1D1	pS565	U
	AATF	pS321	I
	KIF23	pS686	N
	LMNB1	pT575	U
	CKAP5	pS830	N
	KIF23	pS682/684	N
	CHAMP1	pS416	R
	TBC1D1	pS585	U
	TLK2	pS115/117	U
	HSP90AA1	pS263	R
	NEDD1	pS516	A
	BRAF	pS419	N
	ZC3H13	pS110	N
	CIT	pS1971	N
	CEP112	pT787	R
	ZC3H13	pS1232	N
	SKP1	pT131	I
	ANP32B	pT244	R
	PPP1CA	pY306	U

## Sheet: Cell Cycle
	Protein	p-site	Function
	KIF23	pS682/684	N		Activating
	JPH1	pS220	R		Inhibitory
	EPN1	pS420	I		Regulatory
	MACF1	pS7330	I		Novel phosphorylation site
	MYH10	pS1952	R		Unknown function
	MAST3	pS792/793	U
	EVL	pS341	I
	PAK2	pS197	I
	CEP170	pT1058	R
	CEP170	pS1059	R
	RUFY3	pS97	N
	FRYL	pS1923	N
	ADD3	pS677	R
	EPB41	pS684	I
	PPP1R18	pS530	U
	ARHGAP35	pY1105	I
	CAMSAP1	pS1372	N
	NCKIPSD	pY161	N
	ABI2	pY213	N
	WIPF2	pY74	N
	TIAM1	pY384	R
	FLNB	pY2502	N
	HCLS1	pY198	I
	FERMT3	pY504	A
	TUBA1B	pY103	N
	VIM	pY53	R
	ABLIM1	pY373	R
	TUBA1A/B	pY272	U
	TUBA1A/B	pY108	U

## Sheet: TranscriptionTranslation
	Protein	p-site	Function
	ARID4B	pT793	U		Activating
	ARID4B	pS790	U		Inhibitory
	NELFB	pS557	U		Regulatory
	MYEF2	pS17	U		Novel phosphorylation site
	GIGYF2	pS26	U		Unknown function
	KLF12	pS240	U
	SPEN	pS2120	U
	GIGYF2	pS30	U
	GATAD2B	pS135	U
	ATN1	pS77	U
	DAXX	pS671	U
	TRIM28	pS594	U
	EIF4EBP2	pT37	R
	NOC2L	pS673	U
	CIC	pS1373	U
	SFMBT1	pS775	U
	ZBTB1	pT356	U
	ZBTB1	pS355	U
	NKAP	pS9	A, R
	GATAD2B	pS338	U
	EIF4ENIF1	pS577	U
	ZFP36L2	pS57	U
	WHSC1L1	pS150	U
	BCLAF1	pS648	U
	AES	pS196	U
	RPLP1	pS101	U
	RPLP1	pS104	U
	RPLP2	pS102	U
	RPLP2	pS105	U
	IWS1	pS440	U
	RPAP3	pS121	U
	RPAP3	pS119	U
	FOXK2	pS428	A, R
	BRD8	pT264	U
	BRD8	pS268	U
	RUNX1	pS266	A
	CCAR2	pS681	U
	BCL11B	pS208	N
	ATRX	pS731	U
	TERF2IP	pS206	U
	HTATSF1	pS403	U
	TAF15	pS226	U
	RREB1	pS1167	U
	DPF2	pS142	U
	CDK12	pS685	U
	PSIP1	pT61	N
	PSIP1	pS63	N
	PAXBP1	pS564	N
	ATRX	pS815	U
	DDX42	pS185	U
	BAZ1B	pT710	U
	PHF6	pS199	U
	CDK9	pS347	A
	EIF4B	pS406	R
	EIF3B	pS119	U
	WAC	pS96	U
	RAI1	pS1192	U
	PNN	ps695	U
	PNN	pS690	U
	PNN	pS692	U
	NCL	pS67	U
	MLLT1	pS475	U
	HTATSF1	pS387	U
	GTF2F2	pS248	U
	GTF2I	pS823	U
	SRRM2	pS358	U
	G3BP1	pS149	R, I
	ACIN1	pT414	U
	ACIN1	pS410	U
	KRI1	pS171	U
	SRRM2	pS1378	U
	WRAP53	pS90	U
	SRRM2	pS1318	U
	SRRM2	pS1970	U
	PRPF31	pS450	U
	SCAF1	pS239	U
	TRMT2A	pS602	U
	CCDC86	pT65	U
	SRRM2	pT359	U
	WDR55	pS14	U
	XRN2	pS445	U
	CCDC86	pS66	U
	SF3A3	pS365	U
	RBMX2	pS216	N
	U2SURP	pS946	U
	RSRC1	pT8	U
	RSRC1	pS6	U
	RNPS1	pT29	U
	RBM10	pS89	U
	U2SURP	pS946	U
	WBP4	pS262	U
	WBP4	pS258	U
	RNPS1	pS27	U
	LUC7L3	pS395	U
	SRSF3	pS140	U
	SRSF4	pS316	U
	SRRM1	pT727	U
	SRRM1	pS725	U
	SRRM2	pT1071	U
	SRRM2	pS484	U
	SRRM1	pS638	U
	SRRM2	pS594	U
	YTHDC1	pS146	U
	YTHDC1	pT148	U
	SF1	pS127	N
	SRRM1	pS653	U
	SRRM2	pS1674	U
	SRRM2	pS1675	U
	ACIN1	pS729	U
	SRRM1	pS901	U
	SRRM1	pS904	U
	SRRM2	pS1764	U
	SRRM1	pS636	U
	SRSF7	pS181	U
	SRSF7	pS179	U
	RNPS1	pS155	U
	PRPF4B	pS239	U
	SRSF11	pS449	U
	SRRM1	pS675	U
	THRAP3	pS672	U
	PRPF4B	pS257	U
	U2SURP	pS974	U
	PRPF4B	pS396	U
	SRRM1	pT416	U
	SRRM2	pS820	U
	SRRM1	pS414	U
