# Supplementary material for: Quantitative phosphoproteomic analysis reveals involvement of PD-1 in multiple T cell functions
Source: J Biol Chem. 2021 Jan 13;295(52):18036–50. doi: 10.1074/jbc.RA120.014745 (PMC7939457; doi:10.1074/jbc.RA120.014745)
Supplement: Supplementary file 1 [file mmc1.zip › 161394_1_supp_584899_qggnkt.xlsx]

## Sheet: Table S5.
Group	FunctionalAnnotation	p-residue±7	Assigned Study ID	Protein	ABL1	ABL2	AKT1	BARK1	BARK2	CAMK4	CCDPK	CDK1	CDK2	CDK3	CDK4	CDK5	CDK6	CDK7	CHEK1	CK2a1	CLA4	DAPK2	DDR2	DYRK1A	DYRK2	DYRK3	EGFR	ERBB4	Erk2	Erk3	Erk5	FAK	FYN	GPRK6	GSK3A	GSK3B	HIPK2	IGF1R	IRAK1	ITK	LCK	LYN	MAP2K1	MAP2K3	MAP2K4	MAP3K3	MAPK11	MAPK13	MAPK14
30sec_L2_DOWN	Cell cycle	KRVLHSGSRDREKTK	S1338	ZC3H13
30sec_L2_DOWN	Cell cycle	TELRRDKSPGRPLER	S2138	CIT																																	1
30sec_L2_DOWN	Cell cycle	RNTEESSSPVRKESS	S2902	ZC3H13				1																													1
30sec_L2_DOWN	Cell cycle	MKIELKKTHAAETEM	T192	CEP112				1
30sec_L2_DOWN	Cell cycle	ANMIKGKTPEEIRKT	T307	SKP1				1																													1
30sec_L2_DOWN	Cell cycle	GEKRKRETDDEGEDD	T315	ANP32B				1												1
5min_L2_DOWN	Cell cycle	NVKALQKSPGPQRER	S653	BRAF																																	1
30sec_L2_DOWN	Cell signaling	FRLHHSASDTSDKNR	S1007	ARHGAP15
30sec_L2_DOWN	Cell signaling	AERTNGHSPSQPRDA	S1009	AKAP2				1																													1
30sec_L2_DOWN	Cell signaling	KASEKPVSPKSGTLK	S2230	ARHGEF7											1		1				1				1				1								1
30sec_L2_DOWN	Cell signaling	SKSQSLRSVRRSESW	S2320	RASAL3				1																																						1
30sec_L2_DOWN	Cell signaling	RSGMRSRSPPRPKWH	S2345	CACTIN																																	1
30sec_L2_DOWN	Cell signaling	RKHKKDISENKRAVR	S2593	HSPA8				1
30sec_L2_DOWN	Cell signaling	AKASRTSSKHKEDVY	S3639	PTPN6														1
30sec_L2_DOWN	Cell signaling	ALMHRRHTDPVQLQA	T283	GRAP2
30sec_L2_DOWN	Cell signaling	EESSATIYCSIRKPQ	Y36	LY9																																				1
30sec_L2_DOWN	Cell signaling	PSSCNDLYATVKDFE	Y41	PAG1																																					1
30sec_L2_DOWN	Cell signaling	AASKKTIYTYIMASR	Y43	CD84																												1
30sec_L2_DOWN	Cell signaling	SVEEVPLYGNLHYLQ	Y46	SIT1																																						1
30sec_L2_DOWN	Cell signaling	HSTPPSAYGSVKAYT	Y51	ANXA2																																				1
30sec_L2_DOWN	Cell signaling	MAAREELYSKVTPRR	Y54	UBASH3B																													1								1
30sec_L2_DOWN	Cell signaling	DTLNSDGYTPEPARI	Y58	ZAP70
30sec_L2_DOWN	Cell signaling	SLDGSREYVNVSQEL	Y63	LAT																							1
30sec_L2_DOWN	Cell signaling	SRLLHSDYMNMTPRR	Y66	CD28																			1															1		1
30sec_L2_DOWN	Cell signaling	RKGQRDLYSGLNQRR	Y83	CD3E																			1																		1
30sec_L2_DOWN	Cell signaling	PPVPNPDYEPIRKGQ	Y98	CD3E																								1														1
5min_L2_DOWN	Cell signaling	PRSKRNRSPHHSTVK	S176	SNIP1									1																								1
5min_L2_DOWN	Cell signaling	TVDQKRASHHESNGF	S24	MAP4K4
5min_L2_DOWN	Cell signaling	NSHHDRLSQSKSMIL	S532	ARHGAP15
5min_L2_DOWN	Cell signaling	GSRRGRSSLSLAKSV	S859	ARHGEF2																														1
5min_L2_DOWN	Cell signaling	AKGFGGQYGIQKDRV	Y91	HCLS1																																				1
30sec_L2_DOWN	Cytoskeletal organization	PKKPRPKSVHREESC	S1236	CAMSAP1																																			1
30sec_L2_DOWN	Cytoskeletal organization	RSSTETCYSAIPKAS	Y17	FLNB	1
30sec_L2_DOWN	Cytoskeletal organization	DAARQGVYENFRREL	Y33	TIAM1
30sec_L2_DOWN	Cytoskeletal organization	RNEEENIYSVPHDST	Y40	ARHGAP35		1																	1									1
5min_L2_DOWN	Cytoskeletal organization	RSCLAKGSPERHHKQ	S102	PPP1R18				1																													1
30sec_L2_DOWN	RNA binding	RAEDQTESSCESHRK	S1034	MMTAG2				1			1
30sec_L2_DOWN	RNA binding	LRGARHDSDTSPPRR	S1052	BUD13
30sec_L2_DOWN	RNA binding	SRSSHKDSPRDVSKK	S1490	U2SURP				1						1				1																1			1											1
30sec_L2_DOWN	RNA binding	RKKERSRSIDKDRKK	S1658	PNISR			1	1			1
30sec_L2_DOWN	RNA binding	SSGRRVKSPSPKSER	S2626	U2SURP				1						1			1																				1
30sec_L2_DOWN	RNA binding	KKEKDECTPTRKERK	T207	U2SURP				1				1																									1
30sec_L2_DOWN	RNA splicing	PLISRRRSRSRTSPV	S1044	SRRM2				1
30sec_L2_DOWN	RNA splicing	RSTREARSPQPNKRH	S1059	SRRM1				1																						1							1
30sec_L2_DOWN	RNA splicing	NSERAQKSEPREGQK	S1361	RBMX2				1
30sec_L2_DOWN	RNA splicing	GCRSFSRSPSDARQP	S1542	SF1				1																													1
30sec_L2_DOWN	RNA splicing	RRSRSSSSPPPKQKS	S1680	SRRM2				1						1				1																	1		1
30sec_L2_DOWN	RNA splicing	GRRAKSRSLERKRRE	S1894	PRPF4B				1																										1
30sec_L2_DOWN	RNA splicing	EAAKNKKSPEIHRRI	S1912	THRAP3														1
30sec_L2_DOWN	RNA splicing	KSSTRAPSPTKRKDR	S1973	RNPS1				1																													1
30sec_L2_DOWN	RNA splicing	RRRERSLSRERNHKP	S2083	SRSF3			1	1
30sec_L2_DOWN	RNA splicing	RSASLRRSRSGSIKG	S2253	SRSF7																																									1
30sec_L2_DOWN	RNA splicing	SRRGRSPSPKPRGLQ	S2375	SRRM2				1						1																							1
30sec_L2_DOWN	RNA splicing	EKIGKARSPTDDKVK	S2419	PRPF4B				1																													1
30sec_L2_DOWN	RNA splicing	KSSVKSGSREKQSED	S2421	LUC7L3				1
30sec_L2_DOWN	RNA splicing	FKEKNKNSDGGSDPE	S2513	WBP4
30sec_L2_DOWN	RNA splicing	PSRRMGRSRSPATAK	S2553	SRRM2				1
30sec_L2_DOWN	RNA splicing	VEEEKRGSVSRGRSQ	S2807	SRSF4				1
30sec_L2_DOWN	RNA splicing	ARRGSRSSPEPKTKS	S2879	SRRM2				1						1			1	1																			1
30sec_L2_DOWN	RNA splicing	TARRGSRSSPEPKTK	S3000	SRRM2
30sec_L2_DOWN	RNA splicing	ASLRRSRSGSIKGSR	S3084	SRSF7				1
30sec_L2_DOWN	RNA splicing	NKNSDGGSDPETQKE	S3217	WBP4				1
30sec_L2_DOWN	RNA splicing	SQDQARKSKSPTLRR	S3325	PRPF4B				1			1											1
30sec_L2_DOWN	RNA splicing	KKPIETGSPKTKECS	S3413	SRSF11																																	1
30sec_L2_DOWN	RNA splicing	RLQPERGSPKKCEAE	S3524	ACIN1				1																													1
30sec_L2_DOWN	RNA splicing	DPERRAKSPTPDGSE	S3754	YTHDC1				1
30sec_L2_DOWN	RNA splicing	TRPIRRVSRTPEPKK	S4074	SRRM1				1
30sec_L2_DOWN	RNA splicing	PPPKRRVSHSPPPKQ	S4187	SRRM1														1
30sec_L2_DOWN	RNA splicing	SPVTKRRSPSLSSKH	S4213	SRRM1				1																													1
30sec_L2_DOWN	RNA splicing	PKRRVSHSPPPKQRS	S4272	SRRM1				1																													1
30sec_L2_DOWN	RNA splicing	EKERKRRSPSPKPTK	S4281	RNPS1				1						1																					1		1
30sec_L2_DOWN	RNA splicing	PPPKTRHSPTPQQSN	S998	SRRM1																																	1
30sec_L2_DOWN	RNA splicing	PKTRHSPTPQQSNRT	T122	SRRM1								1																									1
30sec_L2_DOWN	RNA splicing	SPDHRSDTSSPEVRQ	T228	SRRM2
30sec_L2_DOWN	RNA splicing	PIRRVSRTPEPKKIK	T437	SRRM1										1																							1
5min_L2_DOWN	RNA splicing	RRRRHRHSPTGPPGF	S625	RBM10																																	1
5min_L2_DOWN	RNA splicing	STRAPSPTKRKDRSD	T69	RNPS1
30sec_L2_DOWN	Transcriptional regulator	RGLRRSDSVSASERA	S1014	HTATSF1							1
30sec_L2_DOWN	Transcriptional regulator	KESTSSKSPPRKINS	S1700	GTF2I								1																									1
30sec_L2_DOWN	Transcriptional regulator	ATFKVSSSPQKEGRV	S1848	RAI1				1																													1
30sec_L2_DOWN	Transcriptional regulator	ARLQAKESPQRKKRK	S2544	WDR43								1																									1
30sec_L2_DOWN	Transcriptional regulator	SKVSGRRSPESCSKP	S2686	MLLT1				1																													1						1
30sec_L2_DOWN	Transcriptional regulator	SAKKVVVSPTKKVAV	S3821	NCL				1								1	1								1												1										1	1
30sec_L2_DOWN	Transcriptional regulator	KRSISESSRSGKRSS	S3858	PNN				1
30sec_L2_DOWN	Transcriptional regulator	SRSDRKRSISESSRS	S3921	PNN			1	1			1
30sec_L2_DOWN	Transcriptional regulator	SDRKRSISESSRSGK	S4183	PNN			1																											1
5min_L2_DOWN	Transcriptional regulator	SSSYRDRSPHRSSPS	S1749	PHF6												1																					1
5min_L2_DOWN	Transcriptional regulator	RDGGTSYSPQENSHN	S300	WAC																														1			1
5min_L2_DOWN	Transcriptional regulator	APPRRKGSQITQQST	S437	CDK9				1
30sec_L2_DOWN	Transcriptional repressor	VIPKKTGSPEIKLKI	S1831	WHSC1L1																																	1
30sec_L2_DOWN	Transcriptional repressor	EHSTRQKSPEIHRRI	S1864	BCLAF1														1
5min_L2_DOWN	Translational initiation	ARDERSDSRAQAVSE	S2786	EIF3B
5min_L2_DOWN	Translational initiation	RPRERHPSWRSEETQ	S2986	EIF4B				1
30sec_L2_DOWN	Translational regulation	ASAPAKESPRKGAAP	S2504	TCOF1				1																													1
5min_L2_DOWN	Translational repressor	VFQTRAASADYLRPR	S1163	EIF4ENIF1
5min_L2_DOWN	Translational repressor	PGFLRRHSASNLHAL	S937	ZFP36L2
30sec_L2_DOWN	Ubiquitination	REKNHGSSPEQVVRP	S1738	PJA2																																	1
30sec_L2_DOWN	Ubiquitination	PPSPRSSSPCRTPEP	S2971	USP20				1
30sec_L2_DOWN	Ubiquitination	RHDSVENSDSHVEKK	S3469	USP42
30sec_L2_DOWN	Ubiquitination	SRKRRHDSVENSDSH	S3608	USP42
30sec_L2_DOWN	Ubiquitination	KGRKDDDSDDESQSS	S4246	UFL1				1												1
30sec_L2_DOWN	Ubiquitination/cytoskeletal organization	VRHASTSSPADKAKV	S1838	UBR4
30sec_L2_DOWN	Ubiquitination/cytoskeletal organization	ESLVRHASTSSPADK	S2427	UBR4
Group_A	FunctionalAnnotation	p-residue±7	ID		ABL1	ABL2	AKT1	BARK1	BARK2	CAMK4	CCDPK	CDK1	CDK2	CDK3	CDK4	CDK5	CDK6	CDK7	CHEK1	CK2a1	CLA4	DAPK2	DDR2	DYRK1A	DYRK2	DYRK3	EGFR	ERBB4	Erk2	Erk3	Erk5	FAK	FYN	GPRK6	GSK3A	GSK3B	HIPK2	IGF1R	IRAK1	ITK	LCK	LYN	MAP2K1	MAP2K3	MAP2K4	MAP3K3	MAPK11	MAPK13	MAPK14
30sec_L2_UP	Cell cycle	GISKHSTSGTDEGED	S1156	CKAP5
30sec_L2_UP	Cell cycle	ARSSPQHSLSNPLPR	S1504	TLK2
30sec_L2_UP	Cell cycle	WKAVPPVSPELRKPG	S1559	CHAMP1				1																													1
30sec_L2_UP	Cell cycle	ELFHQQGTPRASNRS	T239	LMNB1				1																													1
5min_L2_UP	Cell cycle	SSFKLLGSSEDLSSD	S1094	TBC1D1
5min_L2_UP	Cell cycle	PEEPAPLSPQQAFRR	S1256	TBC1D1											1														1								1
5min_L2_UP	Cell cycle	NAGSEEISSEDDELV	S3557	AATF				1
5min_L2_UP	Cell cycle	RKPSPSESPEPWKPF	S3757	CHAMP1				1																													1
5min_L2_UP	Cell cycle	TQRSVSPSPVPLLFQ	S49	KIF23																																	1
5min_L2_UP	Cell cycle	RDDPSDVTDEDEGPA	T375	RABL6				1												1
5min_L2_UP	Cell cycle	SMVINSDTDDEEEVS	T393	MDC1				1												1
30sec_L2_UP	Cell signaling	EEPMQSDSEDGEEEE	S1097	PRKAR2B				1												1
30sec_L2_UP	Cell signaling	HDHTGFLTEYVATRW	T294	MAPK1														1												1													1	1	1
5min_L2_UP	Cell signaling	FPDGEGSSRRPTLTT	S1047	SPN				1
5min_L2_UP	Cell signaling	SETVSEASPGSTASQ	S142	RFX1													1																				1
5min_L2_UP	Cell signaling	PVLSRQASTGSELCS	S1522	SASH3																														1
5min_L2_UP	Cell signaling	SHHHRAFSFSLPRPG	S160	RASGRP2				1
5min_L2_UP	Cell signaling	APLQRSQSLPHSATV	S1717	TBC1D22A			1			1									1
5min_L2_UP	Cell signaling	EGFSFVNSEFLKPEV	S2453	PRKCB				1
5min_L2_UP	Cell signaling	EEEDEALSPAKGQKP	S2737	LIG1																																	1
5min_L2_UP	Cell signaling	EIKDSSPSSSPSPKG	S3166	RAB11FIP1														1
5min_L2_UP	Cell signaling	EKDISGPSPSKKLKK	S3179	APIP								1		1
5min_L2_UP	Cell signaling	GARTRSSSTSPLGHP	S3328	STX4			1
5min_L2_UP	Cell signaling	TPSSEEISPTKFPGL	S3435	RALBP1				1																													1
5min_L2_UP	Cell signaling	ESETPPSTPTAQEPS	T15	KIAA1432								1			1														1							1	1												1
30sec_L2_UP	Cytoskeletal organization	KVTQRSVSPSPVPLL	S1259	KIF23																																	1
5min_L2_UP	Cytoskeletal organization	ALPTSGSSAGELELL	S1136	EPN1
5min_L2_UP	Cytoskeletal organization	RASSRRGSDASDFDL	S1235	MACF1
5min_L2_UP	Cytoskeletal organization	RTPPSPGSPLPFLLL	S170	RUFY3																	1
5min_L2_UP	Cytoskeletal organization	RRGSLLGSMKLRKSE	S1778	JPH1
5min_L2_UP	Cytoskeletal organization	GQLNLSTSPINSSSY	S244	FRYL																																	1
5min_L2_UP	Cytoskeletal organization	TKSIYTRSVIDPVPA	S430	PAK2
5min_L2_UP	Cytoskeletal organization	EVLSPEGSPSKSPSK	S4586	ADD3								1		1																					1		1											1
5min_L2_UP	Cytoskeletal organization	HGRTPLTSADEHVHS	S539	CEP170				1
5min_L2_UP	Cytoskeletal organization	MPKFAFSSEDEGVGP	S59	MAST3				1
5min_L2_UP	Cytoskeletal organization	EIKKHHASISELKKN	S803	EPB41				1
5min_L2_UP	Cytoskeletal organization	KPVSSILSRTPSVAK	S898	EVL
5min_L2_UP	Cytoskeletal organization	PHGRTPLTSADEHVH	T67	CEP170
30sec_L2_UP	DNA binding	EIESDSESDGELQDR	S2204	SETD2				1
30sec_L2_UP	DNA repair	GALRRSDSPEIPFQA	S1505	TP53BP1																																	1
30sec_L2_UP	DNA repair	LETLRNSSPEDLFDE	S2372	XRCC4				1										1																			1
30sec_L2_UP	RNA binding	EDNLEYDSDGNPIAP	S1281	DDX42
30sec_L2_UP	RNA binding	EAHGVSESEGEERPV	S1588	UTP14A				1
30sec_L2_UP	RNA binding	LTPHALGSRNSPGSQ	S1750	XRN2
30sec_L2_UP	RNA binding	PERPPKTSPGSPRLQ	S4521	CCDC86																																	1
30sec_L2_UP	RNA binding	SPERPPKTSPGSPRL	T451	CCDC86																																1
5min_L2_UP	RNA binding	FGSPSELSPRIEEQE	S1155	WRAP53																																	1
5min_L2_UP	RNA binding	VTEPQEESEEEVEEP	S2061	G3BP1				1												1
5min_L2_UP	RNA binding	FRAFVEDSEDEDGAG	S2708	KRI1				1												1
30sec_L2_UP	RNA processing	TGVLGPHSPPAQPTP	S1607	TRMT2A														1											1								1
30sec_L2_UP	RNA splicing	EEEEEQISESESEDE	S1202	SF3A3
30sec_L2_UP	RNA splicing	HPTDEAYSPPPAPEQ	S1223	SCAF1				1						1																					1		1
30sec_L2_UP	RNA splicing	DRSSGTASSVAFTPL	S2957	PRPF31
30sec_L2_UP	RNA splicing	PSPERSSTGPEPPAP	T160	SRRM2				1
5min_L2_UP	RNA splicing	ALPEQTASEEETPPP	S1732	ACIN1
5min_L2_UP	RNA splicing	MKEQSTRSSGHSSSE	S2739	SRRM2
5min_L2_UP	RNA splicing	SPEHKELSNSPLREN	S3568	SRRM2
5min_L2_UP	RNA splicing	SPSPERSSTGPEPPA	S4023	SRRM2				1	1
5min_L2_UP	RNA splicing	PPVTRRRSRSRTSPI	S506	SRRM2				1
5min_L2_UP	RNA splicing	QTASEEETPPPLLTK	T206	ACIN1				1																													1
30sec_L2_UP	Transcriptional regulator	SESSNYDSELEKEIK	S1022	ATRX										1
30sec_L2_UP	Transcriptional regulator	SSDDEETSTDITNFN	S1120	PAXBP1
30sec_L2_UP	Transcriptional regulator	RSRPRANSGGVDLDS	S1162	RREB1
30sec_L2_UP	Transcriptional regulator	GPRTDADSESDNSDN	S1304	TAF15
30sec_L2_UP	Transcriptional regulator	AEGPRLASPSGSTSS	S1492	TRIM28																											1						1
30sec_L2_UP	Transcriptional regulator	GDLSPPDSPEPKAIT	S2218	CDK12										1																							1
30sec_L2_UP	Transcriptional regulator	DPRVDDDSLGEFPVT	S3151	DPF2
30sec_L2_UP	Transcriptional regulator	EESEGSDTDDNKDSA	T129	BAZ1B
5min_L2_UP	Transcriptional regulator	QYLGSIASPSVHPAT	S1119	RUNX1																																	1
5min_L2_UP	Transcriptional regulator	QKATPPPSPLLSELL	S1462	BRD8				1																					1							1	1
5min_L2_UP	Transcriptional regulator	FAQSAPGSPLSSQPV	S1618	FOXK2																																	1
5min_L2_UP	Transcriptional regulator	GLRIYLESEHGSPLT	S1996	BCL11A							1
5min_L2_UP	Transcriptional regulator	SLSQESESEEDGIHV	S2603	RPAP3
5min_L2_UP	Transcriptional regulator	HESLSQESESEEDGI	S3296	RPAP3																1
5min_L2_UP	Transcriptional regulator	TVDQNSDSDEMLAIL	S3423	ATRX
5min_L2_UP	Transcriptional regulator	RSVASNQSEMEFSSL	S4389	CCAR2
5min_L2_UP	Transcriptional regulator	EKTIASDSEEEAGKE	S4757	IWS1				1
5min_L2_UP	Transcriptional regulator	DAPVSPSSQKLKRKA	S63	TERF2IP
5min_L2_UP	Transcriptional regulator	PSRARHFSEHPSTSK	S916	HTATSF1
5min_L2_UP	Transcriptional regulator	KMLGQKATPPPSPLL	T183	BRD8																															1	1	1
30sec_L2_UP	Transcriptional repressor	RPEEVLPSPTLQSLA	S1214	CIC				1																													1
30sec_L2_UP	Transcriptional repressor	TDKDCNESTDNDELE	S1339	ZBTB1
30sec_L2_UP	Transcriptional repressor	RVSSPLPSPSAMTDA	S1660	GATAD2B																																	1
30sec_L2_UP	Transcriptional repressor	DKDCNESTDNDELED	T165	ZBTB1
5min_L2_UP	Transcriptional repressor	CTLPSPPSPLASLAP	S110	DAXX											1																					1	1												1
5min_L2_UP	Transcriptional repressor	PGATGGDSPHLQPAE	S2197	MYEF2				1																													1
5min_L2_UP	Transcriptional repressor	RKDIEVLSEDTDYEE	S2532	ARID4B				1
5min_L2_UP	Transcriptional repressor	LSDNEASSPRSSSRM	S661	GATAD2B																															1		1
5min_L2_UP	Transcriptional repressor	IEVLSEDTDYEEDEV	T289	ARID4B				1												1
5min_L2_UP	Translational regulation	VEAKKEESEESDDDM	S4796	RPLP1																1
5min_L2_UP	Translational regulation	KDEKKEESEESDDDM	S4805	RPLP2																1		1
5min_L2_UP	Translational regulation	KKEESEESDDDMGFG	S4806	RPLP1				1
5min_L2_UP	Translational regulation	KKEESEESDDDMGFG	S4811	RPLP2				1
30sec_L2_UP	Translational repressor	LPHDYCTTPGGTLFS	T236	EIF4EBP2																										1	1
5min_L2_UP	Translational repressor	SITSPPLSPALPKYK	S2107	GIGYF2																									1							1	1										1
5min_L2_UP	Translational repressor	SSGGSITSPPLSPAL	S2108	GIGYF2																															1	1	1
5min_L2_UP	Translational repressor	PRQSKSDSDDDDLPN	S2319	KLF12																1
5min_L2_UP	Translational repressor	QLDHRKPSPAQAAET	S2326	NELFB				1																													1
5min_L2_UP	Translational repressor	DDENKPPSPKEIDGQ	S2888	SFMBT1				1																1	1	1
5min_L2_UP	Translational repressor	ESGVVAVSPEKSESP	S3014	SPEN								1																							1		1
5min_L2_UP	Translational repressor	DLFDLNSSEEDDTEG	S4244	NOC2L				1
5min_L2_UP	Translational repressor	QGRSEEISESESEET	S540	ATN1				1
30sec_L2_UP	Ubiquitination	EIQPSRASPTSDIES	S1789	DCAF5
30sec_L2_UP	Ubiquitination	GLRSRSVSSVAGMGM	S2038	ZNRF1			1
5min_L2_UP	Ubiquitination	KKCARSESLIDASED	S1101	UBXN7				1
5min_L2_UP	Ubiquitination	VTPRTCNSPQNSTDS	S1452	USP10																											1						1
5min_L2_UP	Ubiquitination	DDSHDGESESNAKVA	S1763	BRCA1
5min_L2_UP	Ubiquitination	SESLIDASEDSQLEA	S72	UBXN7				1
5min_L2_UP	Ubiquitination	LLDQNSQTPPPSPFS	T10	MYCBP2										1																					1	1	1
5min_L2_UP	Ubiquitination/transcriptional regulation	NSQTPPPSPFSVQAF	S104	MYCBP2				1																					1							1	1												1
5min_L2_UP	Ubiquitination/Transcriptional regulator	KRTCPSLSPTSPLNN	S222	PIAS1																									1								1
5min_L2_UP	Vesicular trafficking	FEGQTRWTCYKCSSS	T421	VPS8				1
[truncated: 42 more columns]
